# Supplementary material for: The Venturia inaequalis effector repertoire is dominated by expanded families with predicted structural similarity, but unrelated sequence, to avirulence proteins from other plant-pathogenic fungi
Source: BMC Biol. 2022 Nov 3;20:246. doi: 10.1186/s12915-022-01442-9 (PMC9632046; doi:10.1186/s12915-022-01442-9)
Supplement: Supplementary file 3 — Additional file 3: Differentially expressed genes of Venturia inaequalis during infection of susceptible apple cultivar ‘Royal Gala’, when compared to growth of the fungus in culture on the surface of cellophane membranes overlying potato dextrose agar. [file 12915_2022_1442_MOESM3_ESM.xlsx]

## Sheet: Significant DEGs 12hpi v CM
geneid	baseMean	log2FoldChange	lfcSE*	pvalue	padj	sig		*lfcSE: standard error of the log2FoldChange estimate
g10411	36.6471	13.1677	1.17496	4.68176e-31	5.86006e-29	FDR<0.01
g39	25.7684	13.1335	1.24426	5.40901e-28	5.72554e-26	FDR<0.01
g3978	66.8014	12.5529	1.03736	1.41338e-35	2.18347e-33	FDR<0.01
g20067	176.666	12.3801	0.793084	1.08195e-56	3.50062e-54	FDR<0.01
g5706	18.2016	12.0051	1.17119	8.94913e-27	9.08045e-25	FDR<0.01
g18531	35.7203	11.9696	1.06467	2.29686e-31	2.9614e-29	FDR<0.01
g6007	44.7838	11.8951	1.04321	3.61775e-32	4.96297e-30	FDR<0.01
g17667	83.9058	11.2958	0.881379	7.98787e-40	1.39771e-37	FDR<0.01
g13013	191.874	10.4318	0.544011	1.21059e-84	1.4828e-81	FDR<0.01
g1169	104.991	10.4255	0.498254	6.94619e-100	1.70162e-96	FDR<0.01
g11134	3.38394	10.0843	1.31162	4.65524e-18	3.09411e-16	FDR<0.01
g19577	81.9407	9.5033	0.561637	5.52837e-68	2.87274e-65	FDR<0.01
g11552	50.898	9.21532	0.515671	1.78621e-75	1.2252e-72	FDR<0.01
g9915	5.84869	9.04718	1.6987	1.27152e-11	4.60972e-10	FDR<0.01
g23339	50.1523	9.02944	0.843075	6.6753e-31	8.29478e-29	FDR<0.01
g14352	45.7419	8.91412	0.448655	3.77931e-92	7.20084e-89	FDR<0.01
g10529	59.3296	8.86329	0.503925	1.43557e-73	9.46816e-71	FDR<0.01
g18833	48.6154	8.82059	0.511052	4.28913e-71	2.53621e-68	FDR<0.01
g24490	35.531	8.81579	0.567432	9.27304e-59	3.38328e-56	FDR<0.01
g10753	65.1953	8.79121	0.692172	2.99113e-41	5.39915e-39	FDR<0.01
g18661	33.4512	8.69735	0.472791	5.49601e-80	4.9603e-77	FDR<0.01
g23095	258.58	8.56948	0.509667	7.13831e-68	3.60023e-65	FDR<0.01
g10754	200.251	8.55808	0.33989	2.13521e-144	1.22048e-140	FDR<0.01
g4168	5.2324	8.55114	1.47582	7.73347e-13	3.21098e-11	FDR<0.01
g40	59.6089	8.48891	0.501858	1.25061e-68	6.70172e-66	FDR<0.01
g21417	31.695	8.30338	0.531196	1.70139e-59	6.48343e-57	FDR<0.01
g10412	73.8902	8.24648	0.446785	1.62476e-80	1.54785e-77	FDR<0.01
g4271	21.6818	8.23614	0.54568	7.26463e-56	2.30692e-53	FDR<0.01
g5629	41.3113	8.13258	0.714252	2.7211e-34	3.95436e-32	FDR<0.01
g22359	58.4336	7.99012	0.439568	3.64759e-78	2.84313e-75	FDR<0.01
g15062	22.4897	7.9168	0.574653	2.14872e-47	5.04744e-45	FDR<0.01
g24500	82.0731	7.90137	0.410357	6.70786e-87	9.58553e-84	FDR<0.01
g8385	6795.45	7.87255	0.304434	9.50382e-152	8.14858e-148	FDR<0.01
g18409	46.7811	7.81184	0.468587	1.39012e-66	6.81079e-64	FDR<0.01
g16674	41.2201	7.78958	0.431131	3.76358e-77	2.806e-74	FDR<0.01
g19513	9.31076	7.64113	0.600219	4.23174e-41	7.55895e-39	FDR<0.01
g4725	46.3074	7.53358	0.808299	1.8716e-24	1.68917e-22	FDR<0.01
g18725	115.777	7.5233	0.452045	4.22083e-66	2.01052e-63	FDR<0.01
g9840	90.8342	7.32626	0.737222	6.93235e-27	7.07594e-25	FDR<0.01
g18726	61.5733	7.31974	0.558405	6.60923e-43	1.33335e-40	FDR<0.01
g19113	79.0026	7.29591	1.06143	1.97164e-15	1.05655e-13	FDR<0.01
g2511	155.73	7.25875	0.478195	1.23475e-55	3.84973e-53	FDR<0.01
g14774	22.6615	7.24221	0.635491	1.24108e-33	1.77351e-31	FDR<0.01
g13812	9.16321	7.2166	0.991354	1.19451e-16	7.03898e-15	FDR<0.01
g24429	19.091	7.17533	0.729569	2.78433e-26	2.744e-24	FDR<0.01
g3218	67.9847	7.13899	0.57706	1.37091e-38	2.35084e-36	FDR<0.01
g16799	20.0409	7.07387	0.378872	3.65163e-81	3.68342e-78	FDR<0.01
g7153	7.4641	7.05069	0.65606	2.89634e-30	3.52244e-28	FDR<0.01
g9055	16.0613	7.00349	0.675833	1.96885e-28	2.13682e-26	FDR<0.01
g22200	111.206	6.9633	0.672106	2.24235e-28	2.41835e-26	FDR<0.01
g6657	27.3939	6.93443	0.619991	3.12082e-32	4.35088e-30	FDR<0.01
g4870	34.1058	6.93023	0.431083	2.44662e-61	9.53516e-59	FDR<0.01
g13375	4.53191	6.89225	0.754733	4.83558e-23	4.1879e-21	FDR<0.01
g13723	29.466	6.89221	0.515094	5.71518e-44	1.19517e-41	FDR<0.01
g3762	23.0555	6.86359	0.578907	1.56654e-35	2.39849e-33	FDR<0.01
g17114	10.4174	6.85764	0.567984	1.15965e-36	1.87601e-34	FDR<0.01
g8598	26.8831	6.80935	0.613835	1.22444e-31	1.64037e-29	FDR<0.01
g19357	15.6901	6.78374	0.848	1.16619e-18	8.06362e-17	FDR<0.01
g12010	120.937	6.74369	0.779006	5.05824e-21	3.99718e-19	FDR<0.01
g13172	458.572	6.72926	0.41295	1.24418e-62	5.0798e-60	FDR<0.01
g8686	238.542	6.71118	0.371363	6.6241e-76	4.73292e-73	FDR<0.01
g8830	183.955	6.67234	0.349639	4.84452e-84	5.53826e-81	FDR<0.01
g17824	18.1775	6.62267	0.518786	3.90174e-40	6.89764e-38	FDR<0.01
g17434	81.5261	6.58633	0.305811	1.25537e-105	3.58784e-102	FDR<0.01
g199	588.533	6.57988	0.425264	9.43179e-57	3.11031e-54	FDR<0.01
g16964	35.8524	6.57308	0.288179	7.00147e-118	2.40122e-114	FDR<0.01
g18550	1716.21	6.52418	0.33009	1.27039e-89	2.17847e-86	FDR<0.01
g18628	113.841	6.51921	0.415424	3.54203e-58	1.21477e-55	FDR<0.01
g22550	2.93207	6.50519	0.900697	9.06389e-16	4.94992e-14	FDR<0.01
g10595	68.1148	6.49668	0.315804	1.12745e-96	2.41669e-93	FDR<0.01
g4502	34.3468	6.48952	0.435891	8.87584e-53	2.62419e-50	FDR<0.01
g201	63.7084	6.47561	0.466904	2.24251e-46	5.19656e-44	FDR<0.01
g10896	1.1495	6.41194	1.71736	2.35459e-07	4.64631e-06	FDR<0.01
g1179	20.3763	6.37553	0.381633	3.66359e-65	1.65324e-62	FDR<0.01
g18454	38.3138	6.36168	0.341773	8.06786e-80	6.91739e-77	FDR<0.01
g15111	1281.38	6.35408	0.369449	8.87544e-69	4.90955e-66	FDR<0.01
g3787	984.758	6.35044	0.388629	1.66413e-62	6.6364e-60	FDR<0.01
g1637	345.716	6.31606	0.379563	1.27518e-64	5.46672e-62	FDR<0.01
g1353	80.2808	6.19404	0.608759	1.0964e-26	1.10595e-24	FDR<0.01
g3067	18.6063	6.14343	0.508786	7.29818e-36	1.15879e-33	FDR<0.01
g1167	12.5102	6.10319	0.661127	1.3511e-22	1.15843e-20	FDR<0.01
g6277	12.6303	6.08165	0.460097	4.1253e-42	7.68921e-40	FDR<0.01
g22284	35.8419	6.05918	1.08197	8.56641e-11	2.83038e-09	FDR<0.01
g7654	10.0685	6.04202	0.67102	1.24625e-21	1.02252e-19	FDR<0.01
g19831	27.4667	6.02665	0.456653	6.13783e-42	1.13174e-39	FDR<0.01
g19979	89.7675	6.01562	0.450198	6.99161e-43	1.39181e-40	FDR<0.01
g18338	973.23	5.95732	0.313403	1.21418e-82	1.3013e-79	FDR<0.01
g8374	2.54077	5.91869	1.55128	3.73194e-07	7.03245e-06	FDR<0.01
g20720	14.2596	5.89065	0.526038	3.59476e-31	4.60022e-29	FDR<0.01
g8228	3.27468	5.86381	1.68214	1.16367e-06	1.98751e-05	FDR<0.01
g14161	11.915	5.8629	0.443828	7.36026e-42	1.3427e-39	FDR<0.01
g21168	332.261	5.80063	1.053	2.37386e-10	7.34784e-09	FDR<0.01
g10970	10.2939	5.78136	0.531247	1.48795e-29	1.74762e-27	FDR<0.01
g12134	54.9907	5.74882	0.326281	2.20769e-71	1.35205e-68	FDR<0.01
g21961	184.358	5.73658	0.698333	2.20122e-18	1.50986e-16	FDR<0.01
g1015	16.8445	5.72422	0.736452	7.89239e-17	4.78229e-15	FDR<0.01
g1632	16.6689	5.70738	0.475398	4.21114e-35	6.33444e-33	FDR<0.01
g23810	8.5134	5.7026	0.901449	2.3127e-12	9.18015e-11	FDR<0.01
g22799	11.2249	5.67735	0.745671	2.95677e-16	1.66239e-14	FDR<0.01
g22146	34.0304	5.67002	0.455924	2.27318e-37	3.82162e-35	FDR<0.01
g17888	3.63401	5.65638	0.759618	1.09352e-15	5.95289e-14	FDR<0.01
g6654	16.7637	5.61405	0.61488	9.3825e-22	7.77252e-20	FDR<0.01
g9965	7.28405	5.59463	0.909612	8.46401e-12	3.12469e-10	FDR<0.01
g1211	7.67588	5.56626	0.754764	2.2034e-15	1.16978e-13	FDR<0.01
g17673	6.75105	5.53969	0.687173	1.11605e-17	7.12459e-16	FDR<0.01
g2649	30.8045	5.4917	0.998769	4.42743e-10	1.34375e-08	FDR<0.01
g13984	5.81225	5.44085	2.31663	2.5642e-05	0.000309655	FDR<0.01
g15864	20.2329	5.433	0.548323	7.45807e-25	6.83909e-23	FDR<0.01
g15862	13.6843	5.41926	0.587856	5.84201e-22	4.88677e-20	FDR<0.01
g9825	128.925	5.41029	0.687861	6.74117e-17	4.09921e-15	FDR<0.01
g2272	20.9786	5.38524	0.650427	2.42626e-18	1.65101e-16	FDR<0.01
g9826	451.205	5.36493	0.612242	3.96769e-20	2.97109e-18	FDR<0.01
g7825	248.819	5.3574	0.494471	5.34772e-29	6.07303e-27	FDR<0.01
g23271	35.3691	5.34693	0.397428	7.06131e-43	1.39181e-40	FDR<0.01
g2764	34.5889	5.33335	1.45482	1.45148e-06	2.4402e-05	FDR<0.01
g1238	3.58207	5.32832	1.34273	5.43906e-07	9.93281e-06	FDR<0.01
g3976	26.2495	5.32115	0.467701	1.31949e-31	1.754e-29	FDR<0.01
g16864	32.7835	5.31474	1.46385	1.65925e-06	2.74641e-05	FDR<0.01
g7667	5.26653	5.31447	0.854723	9.0911e-12	3.3382e-10	FDR<0.01
g19781	6.4242	5.30258	0.854252	9.8908e-12	3.60867e-10	FDR<0.01
g8816	18.2142	5.29059	0.553352	2.82986e-23	2.46327e-21	FDR<0.01
g1682	17.2988	5.28875	0.468529	3.83874e-31	4.87606e-29	FDR<0.01
g19922	38.1928	5.28328	0.446415	6.69804e-34	9.65193e-32	FDR<0.01
g24192	1.39149	5.27856	1.36307	8.09204e-07	1.42907e-05	FDR<0.01
g17258	0.787388	5.26792	1.55099	3.46555e-06	5.25439e-05	FDR<0.01
g11032	8.50145	5.25872	0.57718	2.04497e-21	1.66195e-19	FDR<0.01
g13123	2.26487	5.23896	0.782538	4.69734e-13	1.97912e-11	FDR<0.01
g2262	49.5579	5.21088	0.418513	4.04899e-37	6.74098e-35	FDR<0.01
g13720	4.22806	5.20938	0.91901	2.75624e-10	8.45511e-09	FDR<0.01
g3469	21.6011	5.20239	0.534004	5.56753e-24	4.92124e-22	FDR<0.01
g10336	2.78831	5.20096	1.51889	3.51515e-06	5.3155e-05	FDR<0.01
g4633	9.94229	5.19821	0.50675	3.11398e-26	3.05134e-24	FDR<0.01
g4549	280.52	5.18328	0.192809	1.13686e-160	1.94949e-156	FDR<0.01
g23053	1.77267	5.18251	1.22077	2.44175e-07	4.80173e-06	FDR<0.01
g18028	15.9291	5.17182	0.674445	4.61391e-16	2.54403e-14	FDR<0.01
g4376	14.8733	5.16865	0.478102	9.26141e-29	1.03126e-26	FDR<0.01
g16098	228.723	5.16226	0.423751	1.21038e-35	1.90418e-33	FDR<0.01
g3298	2.51382	5.14731	1.54471	4.83185e-06	7.03964e-05	FDR<0.01
g18446	31.055	5.13472	0.322416	1.42234e-58	5.08132e-56	FDR<0.01
g13160	4.14735	5.11288	0.893189	2.3249e-10	7.20931e-09	FDR<0.01
g3785	29.5842	5.10923	0.520087	2.85883e-24	2.55329e-22	FDR<0.01
g18728	24.0581	5.09591	0.722267	4.83659e-14	2.2911e-12	FDR<0.01
g4441	36.4083	5.07036	0.378841	2.72402e-42	5.13314e-40	FDR<0.01
g13455	129.009	5.06624	0.367511	1.14439e-44	2.45299e-42	FDR<0.01
g16983	13.0497	5.05673	0.97856	4.91927e-09	1.29978e-07	FDR<0.01
g24448	58.7308	5.05568	0.642709	1.16269e-16	6.87511e-15	FDR<0.01
g1251	7.874	5.04735	1.15997	1.9458e-07	3.90253e-06	FDR<0.01
g5422	8.91596	5.04152	0.741239	3.06307e-13	1.32422e-11	FDR<0.01
g17513	249.878	5.0356	0.572551	4.91725e-20	3.66613e-18	FDR<0.01
g7115	30.8216	5.02812	0.298525	4.63823e-65	2.03939e-62	FDR<0.01
g10635	2.27598	5.02026	1.60966	9.69769e-06	0.000130326	FDR<0.01
g9720	7.34639	5.01708	0.451388	4.01256e-30	4.77829e-28	FDR<0.01
g18427	46.1117	5.01602	0.432617	1.6734e-32	2.35209e-30	FDR<0.01
g9981	16.8555	5.00509	0.453047	8.62556e-30	1.02008e-27	FDR<0.01
g18607	795.143	4.99354	0.40279	1.07374e-36	1.75356e-34	FDR<0.01
g7590	7.71837	4.97815	0.676851	6.5203e-15	3.30799e-13	FDR<0.01
g14151	13.9605	4.96291	0.562018	3.96501e-20	2.97109e-18	FDR<0.01
g10958	36.1437	4.94556	0.310422	1.66865e-58	5.83958e-56	FDR<0.01
g11861	2.33634	4.93381	0.994512	1.58554e-08	3.86205e-07	FDR<0.01
g12373	95.7293	4.92329	0.282291	1.84493e-69	1.05456e-66	FDR<0.01
g10631	22.0058	4.91248	0.650565	1.63348e-15	8.78085e-14	FDR<0.01
g19554	431.76	4.91197	1.11585	1.89037e-07	3.80918e-06	FDR<0.01
g12715	35.3812	4.89131	0.361085	3.84499e-43	7.84927e-41	FDR<0.01
g18831	0.826979	4.87696	1.67198	1.82949e-05	0.000230507	FDR<0.01
g4527	6.2028	4.87623	0.701933	1.4031e-13	6.33165e-12	FDR<0.01
g23907	1098.1	4.87482	0.325099	3.77523e-52	1.07896e-49	FDR<0.01
g5193	29.4333	4.85044	0.431972	1.38939e-30	1.70181e-28	FDR<0.01
g24030	1.2068	4.84628	1.50242	9.27673e-06	0.000125455	FDR<0.01
g7426	3.46593	4.81077	1.16143	5.78619e-07	1.04885e-05	FDR<0.01
g23620	2.94659	4.80875	1.44864	7.63096e-06	0.000105444	FDR<0.01
g6519	0.866048	4.80739	1.70354	2.431e-05	0.000296281	FDR<0.01
g20029	4.29348	4.78637	0.805215	1.00414e-10	3.28606e-09	FDR<0.01
g6717	2.92134	4.77407	0.880694	1.91105e-09	5.37224e-08	FDR<0.01
g22295	4.85893	4.76536	0.685347	1.5401e-13	6.87749e-12	FDR<0.01
g23017	15.5972	4.74462	0.511455	8.93453e-22	7.43735e-20	FDR<0.01
g24146	52.0797	4.73373	0.595657	9.29033e-17	5.5703e-15	FDR<0.01
g8440	3.96131	4.72224	1.32728	4.36095e-06	6.4746e-05	FDR<0.01
g6922	104.597	4.72176	0.419404	1.16318e-30	1.43498e-28	FDR<0.01
g4338	33.1997	4.72041	0.468743	4.02587e-25	3.83531e-23	FDR<0.01
g3916	6.09649	4.72032	0.655589	2.80579e-14	1.34772e-12	FDR<0.01
g6035	0.803069	4.71354	1.74504	3.46385e-05	0.000398967	FDR<0.01
g21768	7.85891	4.71148	0.761133	2.48407e-11	8.74678e-10	FDR<0.01
g22294	2.26307	4.70361	1.10079	3.98476e-07	7.44343e-06	FDR<0.01
g16744	5.82935	4.70205	0.663717	6.57633e-14	3.05612e-12	FDR<0.01
g4288	413.068	4.68502	0.235389	2.33019e-89	3.63255e-86	FDR<0.01
g11949	37.5449	4.68259	0.333444	5.06721e-46	1.14332e-43	FDR<0.01
g21310	5.2293	4.67822	1.06891	2.72816e-07	5.34047e-06	FDR<0.01
g4720	19.0605	4.67739	0.30872	4.5223e-53	1.3605e-50	FDR<0.01
g17302	56.675	4.67209	0.599037	3.22065e-16	1.80483e-14	FDR<0.01
g13495	28.5272	4.6614	0.309709	2.09906e-52	6.10081e-50	FDR<0.01
g7695	43.6302	4.64716	0.530694	1.12797e-19	8.16139e-18	FDR<0.01
g12135	19.0587	4.62661	0.463223	1.03252e-24	9.41788e-23	FDR<0.01
g13555	783.709	4.61751	0.259258	3.84737e-72	2.44351e-69	FDR<0.01
g10230	2.00655	4.61676	1.14927	1.11594e-06	1.91171e-05	FDR<0.01
g23546	31.6875	4.61556	0.37844	2.05807e-35	3.12316e-33	FDR<0.01
g17616	52.1094	4.59252	0.30979	6.76032e-51	1.84009e-48	FDR<0.01
g10540	14.7224	4.59067	0.577281	1.04831e-16	6.24182e-15	FDR<0.01
g17827	8.63327	4.59062	1.48041	1.69248e-05	0.000215654	FDR<0.01
g5423	2.23542	4.58626	1.36443	8.77112e-06	0.000119561	FDR<0.01
g23969	5.75749	4.58359	0.612235	3.93625e-15	2.04542e-13	FDR<0.01
g8333	16.725	4.58101	0.417656	3.49783e-29	4.02556e-27	FDR<0.01
g20844	5.8114	4.57389	0.701335	3.5128e-12	1.36284e-10	FDR<0.01
g24004	8.72004	4.54983	0.496641	3.26033e-21	2.60038e-19	FDR<0.01
g10076	33.7668	4.54555	0.307512	1.34718e-50	3.6096e-48	FDR<0.01
g881	83.9958	4.54203	0.376529	1.13609e-34	1.67945e-32	FDR<0.01
g7069	51.3003	4.53254	1.21873	3.26413e-06	4.98426e-05	FDR<0.01
g11389	7.65714	4.52567	0.704164	6.80119e-12	2.54644e-10	FDR<0.01
g10414	155.701	4.51163	0.476809	2.01714e-22	1.72089e-20	FDR<0.01
g20284	26.3597	4.50139	0.740487	6.08161e-11	2.03289e-09	FDR<0.01
g18928	1.43243	4.49375	1.89298	8.01961e-05	0.000832951	FDR<0.01
g10972	58.9827	4.48774	0.263904	5.67443e-66	2.62987e-63	FDR<0.01
g1038	1.48753	4.48027	1.78748	6.55864e-05	0.000693903	FDR<0.01
g12381	1.92971	4.47699	1.53951	2.98832e-05	0.000353161	FDR<0.01
g23338	3.49872	4.47403	1.5475	3.11138e-05	0.000364439	FDR<0.01
g334	123.549	4.47196	0.596695	4.15503e-15	2.1461e-13	FDR<0.01
g3002	12.247	4.47042	0.622976	4.35928e-14	2.07072e-12	FDR<0.01
g5889	407.693	4.46623	1.09782	1.07239e-06	1.84818e-05	FDR<0.01
g20753	1.69588	4.46561	0.961069	1.0864e-07	2.30565e-06	FDR<0.01
g19247	0.792938	4.45333	1.85213	8.03574e-05	0.000834122	FDR<0.01
g14160	18.5195	4.44601	0.387794	1.48737e-31	1.96195e-29	FDR<0.01
g17031	9.15016	4.43569	0.535328	8.02275e-18	5.19148e-16	FDR<0.01
g14504	1.34792	4.43366	0.978361	1.81938e-07	3.69652e-06	FDR<0.01
g7113	30.3436	4.42982	0.30272	1.36173e-49	3.53803e-47	FDR<0.01
g6209	2.5295	4.41822	1.06481	8.31849e-07	1.46604e-05	FDR<0.01
g13509	38.8515	4.40724	0.502465	1.27569e-19	9.19143e-18	FDR<0.01
g5902	4.29232	4.40343	0.774079	6.41706e-10	1.89072e-08	FDR<0.01
g11737	12.2843	4.39231	0.754965	3.11267e-10	9.49751e-09	FDR<0.01
g3092	3.00385	4.38991	1.59268	4.54432e-05	0.000505029	FDR<0.01
g2587	0.932791	4.38412	1.4806	2.9335e-05	0.00034759	FDR<0.01
g6374	4.51747	4.3809	1.03865	6.63368e-07	1.18741e-05	FDR<0.01
g4158	12.1119	4.37837	0.620391	1.10528e-13	5.02739e-12	FDR<0.01
g5985	25.9354	4.37681	0.464779	3.54494e-22	2.99451e-20	FDR<0.01
g8001	1.93136	4.3749	0.727043	9.82753e-11	3.2284e-09	FDR<0.01
g4335	19.5038	4.37452	0.402109	1.15796e-28	1.27286e-26	FDR<0.01
g11711	2133.31	4.37305	0.187264	1.12836e-121	4.83728e-118	FDR<0.01
g16458	40.4469	4.36092	0.486629	2.43651e-20	1.85694e-18	FDR<0.01
g2096	12.3966	4.35514	0.589821	1.05836e-14	5.26051e-13	FDR<0.01
g18467	24.9848	4.34642	0.697537	2.74301e-11	9.57987e-10	FDR<0.01
g3300	6.09261	4.34463	0.547455	1.51859e-16	8.88764e-15	FDR<0.01
g10636	134.124	4.343	0.269528	1.79137e-59	6.67793e-57	FDR<0.01
g14159	15.4908	4.34163	0.395827	4.4647e-29	5.10405e-27	FDR<0.01
g5659	9.88201	4.33884	0.430387	5.40562e-25	5.09317e-23	FDR<0.01
g6823	14.7481	4.33337	0.879501	3.40275e-08	7.79045e-07	FDR<0.01
g8946	31.4298	4.33148	0.320455	1.07831e-42	2.10124e-40	FDR<0.01
g8777	2.20333	4.32824	1.23956	7.82048e-06	0.000107889	FDR<0.01
g16865	12.0065	4.32276	1.34627	1.69758e-05	0.000215965	FDR<0.01
g19007	73.2632	4.32251	0.274224	4.98298e-57	1.67545e-54	FDR<0.01
g6027	35.3312	4.31379	0.34762	2.01292e-36	3.22593e-34	FDR<0.01
g8225	70.5666	4.31101	0.295318	2.57936e-49	6.60162e-47	FDR<0.01
g4724	6.02479	4.30533	1.35958	1.93277e-05	0.000242452	FDR<0.01
g13645	7.33642	4.29928	1.35938	1.96362e-05	0.000245783	FDR<0.01
g10957	9.07787	4.29527	0.58599	1.65668e-14	8.14003e-13	FDR<0.01
g2589	8.40518	4.28155	0.697082	4.97833e-11	1.69046e-09	FDR<0.01
g10102	1787.52	4.28129	0.311228	4.25219e-44	9.00204e-42	FDR<0.01
g4442	16.2412	4.26457	0.646072	2.7473e-12	1.08052e-10	FDR<0.01
g3192	68.2275	4.25811	0.347392	1.39715e-35	2.17803e-33	FDR<0.01
g11573	1.53184	4.24461	1.13819	4.05484e-06	6.07801e-05	FDR<0.01
g11684	83.3938	4.24196	0.849221	2.62577e-08	6.16803e-07	FDR<0.01
g11007	2.13832	4.23669	1.14534	4.49148e-06	6.62251e-05	FDR<0.01
g2984	5.85504	4.23313	1.40793	3.06926e-05	0.000360738	FDR<0.01
g19401	3.9024	4.22772	0.734171	4.92694e-10	1.47963e-08	FDR<0.01
g9636	97.8507	4.22754	1.40427	3.05729e-05	0.000360072	FDR<0.01
g1633	3.67186	4.22501	0.960608	3.66654e-07	6.93207e-06	FDR<0.01
g19683	1.40176	4.22323	1.52288	5.25015e-05	0.000574168	FDR<0.01
g20869	115.817	4.21564	0.292398	3.89497e-48	9.54157e-46	FDR<0.01
g20280	1.28823	4.21516	1.9278	0.000149696	0.00143061	FDR<0.01
g16377	10.1033	4.21494	1.09318	2.73724e-06	4.29444e-05	FDR<0.01
g658	17.2079	4.21432	0.392847	6.93185e-28	7.24801e-26	FDR<0.01
g20223	1.90923	4.20863	1.41926	3.46432e-05	0.000398967	FDR<0.01
g23708	81.9117	4.20246	0.39148	6.4791e-28	6.81617e-26	FDR<0.01
g4672	2.10946	4.19952	0.918813	1.82616e-07	3.70593e-06	FDR<0.01
g15278	1.96871	4.19706	1.19288	8.05652e-06	0.000110788	FDR<0.01
g5675	3.26339	4.19396	1.21141	9.52983e-06	0.000128473	FDR<0.01
g7502	1.21281	4.18414	1.66637	9.21545e-05	0.000936176	FDR<0.01
g5890	31.279	4.1803	0.287758	8.16019e-49	2.05781e-46	FDR<0.01
g9381	18.5525	4.1625	0.35474	8.36057e-33	1.18485e-30	FDR<0.01
g17641	8.13366	4.15178	0.546374	2.45433e-15	1.29498e-13	FDR<0.01
g1210	3.34126	4.15104	1.17902	8.28486e-06	0.000113746	FDR<0.01
g10752	18.5335	4.14954	0.502649	1.31441e-17	8.34795e-16	FDR<0.01
g4686	20.1604	4.14279	0.369355	3.33762e-30	4.03052e-28	FDR<0.01
g24246	3.87741	4.13845	0.817707	2.03194e-08	4.85965e-07	FDR<0.01
g14953	1.69215	4.12791	0.905535	2.0024e-07	3.99733e-06	FDR<0.01
g16113	17.331	4.11814	1.08868	3.72599e-06	5.61271e-05	FDR<0.01
g6603	122.145	4.11422	0.291112	2.51118e-46	5.74156e-44	FDR<0.01
g19974	884.938	4.10035	0.291713	7.51636e-46	1.65244e-43	FDR<0.01
g3299	0.629767	4.09926	1.97494	0.000200556	0.00183813	FDR<0.01
g12380	1.66051	4.09147	1.47672	6.02713e-05	0.000647134	FDR<0.01
g22936	1279.43	4.08888	0.277072	2.97427e-50	7.84658e-48	FDR<0.01
g15824	17.1995	4.0874	0.536308	2.15116e-15	1.14559e-13	FDR<0.01
g22299	3.63818	4.08217	0.808166	2.19264e-08	5.20767e-07	FDR<0.01
g6145	23.1742	4.08184	0.793481	1.39117e-08	3.41773e-07	FDR<0.01
g7784	1.81186	4.0804	1.09787	4.73429e-06	6.92102e-05	FDR<0.01
g10661	4.2758	4.07858	1.23827	1.67638e-05	0.000213888	FDR<0.01
g11924	81.2715	4.07704	0.489059	7.00541e-18	4.58507e-16	FDR<0.01
g5428	109.812	4.04856	0.353171	2.13316e-31	2.77117e-29	FDR<0.01
g17643	7.28044	4.04595	0.481695	4.2037e-18	2.80486e-16	FDR<0.01
g9223	11.8836	4.04029	0.705495	6.51979e-10	1.91441e-08	FDR<0.01
g22655	53.3264	4.03935	0.270222	1.79358e-51	4.96071e-49	FDR<0.01
g13900	283.146	4.03498	1.30269	2.92102e-05	0.000346402	FDR<0.01
g2357	21.4514	4.03459	0.4473	1.84549e-20	1.41913e-18	FDR<0.01
g19400	10.5203	4.0319	0.616357	4.66126e-12	1.78021e-10	FDR<0.01
g18375	332.762	4.02848	0.435242	2.11892e-21	1.70588e-19	FDR<0.01
g16708	2.12652	4.02732	1.3168	3.24526e-05	0.000378569	FDR<0.01
g9083	58.1198	4.02124	0.352747	4.51751e-31	5.69605e-29	FDR<0.01
g21767	49.4368	4.02007	0.819588	4.51097e-08	1.01782e-06	FDR<0.01
g10500	1.68149	4.01374	0.829673	6.17152e-08	1.36202e-06	FDR<0.01
g8002	3.53797	4.00406	0.681086	2.78097e-10	8.51574e-09	FDR<0.01
g1689	2.51365	4.0021	0.949246	8.48174e-07	1.49174e-05	FDR<0.01
g13973	8.69794	4.00063	0.679287	2.62013e-10	8.05196e-09	FDR<0.01
g919	30.0155	3.99978	0.603351	2.65881e-12	1.04812e-10	FDR<0.01
g6742	20.3943	3.99045	0.49662	8.76604e-17	5.27439e-15	FDR<0.01
g19100	16.5262	3.98248	0.449533	8.06087e-20	5.90717e-18	FDR<0.01
g14065	3.44845	3.97588	0.777721	1.70192e-08	4.12794e-07	FDR<0.01
g19868	46.2072	3.96698	0.364824	1.69033e-28	1.84622e-26	FDR<0.01
g9278	49.2013	3.96164	1.11595	8.60431e-06	0.000117661	FDR<0.01
g20217	4.51401	3.95071	1.35545	4.92137e-05	0.000543411	FDR<0.01
g4550	29.7525	3.93799	0.547987	5.84498e-14	2.73852e-12	FDR<0.01
g16984	23.04	3.9348	0.522812	4.78268e-15	2.45549e-13	FDR<0.01
g14896	1.72549	3.93399	1.69254	0.000169936	0.00159806	FDR<0.01
g5937	0.956325	3.93245	2.11797	0.000315178	0.00270233	FDR<0.01
g2273	2.5812	3.931	1.5603	0.000119024	0.00117435	FDR<0.01
g1714	1.44356	3.92625	1.04203	4.36942e-06	6.48156e-05	FDR<0.01
g18468	1.12616	3.92372	1.10862	9.09085e-06	0.000123233	FDR<0.01
g13547	2.39362	3.91604	0.821646	8.85127e-08	1.89727e-06	FDR<0.01
g16075	6.46075	3.91571	0.548424	8.21404e-14	3.78641e-12	FDR<0.01
g22517	2.457	3.91356	1.37312	5.91751e-05	0.000636996	FDR<0.01
g20529	7.00824	3.91247	0.586857	2.14314e-12	8.54666e-11	FDR<0.01
g13454	23.3792	3.91244	0.814408	7.46287e-08	1.63023e-06	FDR<0.01
g3066	143.467	3.90344	0.356312	7.15221e-29	8.06882e-27	FDR<0.01
g20752	1.78473	3.90209	0.921689	8.26536e-07	1.45817e-05	FDR<0.01
g20818	5.34191	3.89787	0.759336	1.57259e-08	3.83596e-07	FDR<0.01
g21290	1.49563	3.89217	1.61438	0.000152435	0.00145382	FDR<0.01
g10278	3.90759	3.88408	0.755222	1.5044e-08	3.69063e-07	FDR<0.01
g1926	4.45383	3.88385	1.41629	7.77679e-05	0.000809201	FDR<0.01
g22528	23.894	3.88314	0.35863	2.91469e-28	3.12382e-26	FDR<0.01
g8785	0.895015	3.88144	1.91736	0.000282962	0.00246182	FDR<0.01
g3296	23.1543	3.87395	0.77476	3.02075e-08	6.98427e-07	FDR<0.01
g6448	7.9206	3.86452	0.922484	9.93821e-07	1.7249e-05	FDR<0.01
g21638	98.9411	3.86173	0.717917	4.55291e-09	1.21609e-07	FDR<0.01
g6880	85.3791	3.86081	1.09514	9.8206e-06	0.000131668	FDR<0.01
g9721	22.4297	3.85588	0.318189	1.01595e-34	1.51491e-32	FDR<0.01
g19853	1.84515	3.85143	1.27196	4.01382e-05	0.000452822	FDR<0.01
g24247	7.50267	3.85053	0.547012	1.71063e-13	7.57944e-12	FDR<0.01
g14694	23.3467	3.85002	0.360825	1.62457e-27	1.68838e-25	FDR<0.01
g7400	0.950301	3.84749	1.38459	7.38316e-05	0.000772933	FDR<0.01
g5612	1.14412	3.84431	1.34807	6.23936e-05	0.000664756	FDR<0.01
g9058	192.679	3.83959	0.617096	3.7654e-11	1.2888e-09	FDR<0.01
g29	462.885	3.83511	0.273943	1.96284e-45	4.26061e-43	FDR<0.01
g20607	1.28465	3.82757	1.02256	4.968e-06	7.19521e-05	FDR<0.01
g135	2.1202	3.8197	1.14487	1.76633e-05	0.000223685	FDR<0.01
g8875	0.997836	3.8183	1.42582	9.50453e-05	0.000962692	FDR<0.01
g17259	10.6527	3.80858	0.820108	1.56502e-07	3.22173e-06	FDR<0.01
g1271	6.31234	3.80199	0.541876	2.02998e-13	8.9486e-12	FDR<0.01
g11870	42.4438	3.80099	0.351881	3.98641e-28	4.2459e-26	FDR<0.01
g15512	0.669131	3.79808	1.82991	0.000293745	0.00254144	FDR<0.01
g530	188.155	3.79209	0.606261	3.09965e-11	1.07163e-09	FDR<0.01
g1516	0.777377	3.78901	2.05789	0.000389347	0.00324575	FDR<0.01
g15523	134.99	3.786	0.515308	1.89574e-14	9.23529e-13	FDR<0.01
g11126	2.97837	3.78244	1.44519	0.000112021	0.00111037	FDR<0.01
g24048	54.4717	3.78165	1.27509	4.94191e-05	0.000544642	FDR<0.01
g11480	21.906	3.77844	1.28085	5.15554e-05	0.000564902	FDR<0.01
g9271	4.32733	3.77143	1.01624	5.65468e-06	8.04033e-05	FDR<0.01
g20002	1.73423	3.76915	0.80975	1.50481e-07	3.12781e-06	FDR<0.01
g2527	607.057	3.76366	0.404819	1.60944e-21	1.31422e-19	FDR<0.01
g22664	6.78349	3.76301	0.772756	5.71038e-08	1.27006e-06	FDR<0.01
g3921	45.2872	3.76273	0.358888	1.20396e-26	1.20032e-24	FDR<0.01
g20135	15.2654	3.7616	1.28526	5.53053e-05	0.000601762	FDR<0.01
g18523	3.24956	3.76076	0.992612	4.37625e-06	6.48608e-05	FDR<0.01
g21624	122.773	3.75845	0.820199	2.06484e-07	4.11719e-06	FDR<0.01
g2101	1.40251	3.75537	2.64302	0.000448246	0.00366025	FDR<0.01
g4134	2.34337	3.75278	1.20556	3.43054e-05	0.000395874	FDR<0.01
g18570	16.0563	3.74442	1.30414	6.42564e-05	0.000681849	FDR<0.01
g3535	6.09366	3.74093	0.561903	2.35925e-12	9.32175e-11	FDR<0.01
g5676	1.04109	3.73537	1.85447	0.000344973	0.00291122	FDR<0.01
g17579	4.80511	3.73358	0.654082	7.82405e-10	2.27016e-08	FDR<0.01
g10418	54.7387	3.72065	0.764761	5.85947e-08	1.29985e-06	FDR<0.01
g2754	12.2891	3.71929	0.451798	1.91015e-17	1.19545e-15	FDR<0.01
g17538	719.704	3.71865	0.426704	3.14953e-19	2.22256e-17	FDR<0.01
g18502	13.9275	3.71026	0.508889	2.88476e-14	1.38179e-12	FDR<0.01
g9746	2.59527	3.70127	1.10486	1.80654e-05	0.000227951	FDR<0.01
g1171	11.4337	3.69725	0.510875	4.26629e-14	2.03218e-12	FDR<0.01
g20503	17.8599	3.69154	0.337662	9.81468e-29	1.08582e-26	FDR<0.01
g7618	1.14234	3.68743	1.37013	0.000102867	0.00102855	FDR<0.01
g21190	2.9949	3.68726	0.822543	3.1878e-07	6.12829e-06	FDR<0.01
g23968	11.9538	3.68606	0.709572	1.19502e-08	2.98285e-07	FDR<0.01
g19714	11.1013	3.67535	0.628725	3.58984e-10	1.09146e-08	FDR<0.01
g16472	1.0537	3.67495	1.08663	1.66281e-05	0.000212472	FDR<0.01
g6848	1.43564	3.67172	1.35481	9.97061e-05	0.00100279	FDR<0.01
g3396	14.3547	3.66933	0.437096	4.9376e-18	3.26911e-16	FDR<0.01
g9513	14.5799	3.66203	0.666605	2.53572e-09	7.03602e-08	FDR<0.01
g1638	39.0446	3.66108	1.11403	2.21991e-05	0.000273667	FDR<0.01
g14987	1.04934	3.65882	1.50291	0.000183755	0.00170418	FDR<0.01
g5413	12.7238	3.65617	0.642964	8.83635e-10	2.55094e-08	FDR<0.01
g11636	47.8613	3.65317	0.412694	9.4371e-20	6.88627e-18	FDR<0.01
g4461	2.01469	3.64441	0.855139	7.89943e-07	1.39793e-05	FDR<0.01
g5705	17.0282	3.63589	0.397717	6.87692e-21	5.38472e-19	FDR<0.01
g16086	14.6646	3.63064	0.444147	3.08239e-17	1.9151e-15	FDR<0.01
g9059	317.748	3.62609	0.349688	4.09265e-26	3.98755e-24	FDR<0.01
g18305	3.6943	3.62514	1.38267	0.000126623	0.00124076	FDR<0.01
g19975	1.87041	3.62075	1.35763	0.000114622	0.00113353	FDR<0.01
g3100	3.41529	3.6153	0.947676	4.18066e-06	6.22849e-05	FDR<0.01
g4345	103.935	3.60998	1.14477	3.32701e-05	0.000387053	FDR<0.01
g5907	2.26138	3.60079	1.18967	4.73161e-05	0.000524145	FDR<0.01
g13278	13.1806	3.60041	0.575178	3.01263e-11	1.04365e-09	FDR<0.01
g7668	1.27651	3.59998	1.67656	0.000331902	0.00282314	FDR<0.01
g15285	20.9199	3.59368	0.555042	7.74998e-12	2.88279e-10	FDR<0.01
g20321	1.06966	3.59316	1.10798	2.59959e-05	0.000313266	FDR<0.01
g2944	29.8615	3.59255	0.248681	3.53962e-48	8.79672e-46	FDR<0.01
g13716	3.61778	3.59037	1.03426	1.30822e-05	0.000171247	FDR<0.01
g9071	40.2584	3.58153	1.11019	2.74446e-05	0.000329566	FDR<0.01
g1567	23.3669	3.58091	0.429411	7.84482e-18	5.09557e-16	FDR<0.01
g19780	5.03848	3.5795	0.764579	1.35507e-07	2.83374e-06	FDR<0.01
g18394	56.1281	3.57673	0.323937	2.96965e-29	3.44079e-27	FDR<0.01
g6656	41.5718	3.575	0.449608	1.85918e-16	1.07344e-14	FDR<0.01
g2942	246.895	3.5734	0.415482	8.49463e-19	5.94555e-17	FDR<0.01
g19013	0.602385	3.57285	1.64931	0.000331076	0.00281891	FDR<0.01
g19792	69.8803	3.56951	0.309177	9.77743e-32	1.32018e-29	FDR<0.01
g8796	1.25198	3.56884	1.09616	2.53224e-05	0.000307092	FDR<0.01
g4465	1.6543	3.56574	0.791754	2.9407e-07	5.71737e-06	FDR<0.01
g1053	12.9152	3.5613	0.532162	1.8572e-12	7.44094e-11	FDR<0.01
g1883	12.9394	3.55808	0.694843	1.71798e-08	4.16099e-07	FDR<0.01
g19924	6.00859	3.55698	0.869674	1.55336e-06	2.59368e-05	FDR<0.01
g11133	0.737454	3.55647	1.87931	0.000504189	0.00403069	FDR<0.01
g20755	36.3903	3.55471	0.468059	2.97734e-15	1.55657e-13	FDR<0.01
g18559	1.52331	3.54671	1.34552	0.000130273	0.00127288	FDR<0.01
g746	1.57273	3.54645	1.13712	3.78426e-05	0.000430893	FDR<0.01
g7501	2.67654	3.54164	1.4176	0.000178191	0.00166247	FDR<0.01
g5660	1.23141	3.53173	1.07888	2.44139e-05	0.000297125	FDR<0.01
g21069	10.4695	3.53168	0.505833	2.56468e-13	1.12192e-11	FDR<0.01
g12189	1.47418	3.52765	1.34038	0.0001334	0.00129974	FDR<0.01
g7095	11.5304	3.52711	0.791578	3.59816e-07	6.81783e-06	FDR<0.01
g9635	624.511	3.5227	1.29957	0.000111077	0.00110292	FDR<0.01
g24031	73.8945	3.52216	0.54682	9.4665e-12	3.46123e-10	FDR<0.01
g11127	4.99009	3.51573	0.710276	3.91775e-08	8.88645e-07	FDR<0.01
g5356	28.4516	3.51283	0.40243	2.74875e-19	1.96398e-17	FDR<0.01
g3979	1.40251	3.50848	1.10737	3.34819e-05	0.00038835	FDR<0.01
g14843	6.72192	3.49489	1.40955	0.000192967	0.00177916	FDR<0.01
g8699	1.41275	3.4775	1.32173	0.000138615	0.00134065	FDR<0.01
g10644	9.04963	3.47571	0.422015	1.80429e-17	1.13333e-15	FDR<0.01
g2270	51.1696	3.47272	0.473654	2.06999e-14	1.00556e-12	FDR<0.01
g12923	1.9066	3.46888	0.96253	8.8437e-06	0.000120454	FDR<0.01
g16076	6.57227	3.46786	0.425053	3.3974e-17	2.1032e-15	FDR<0.01
g18361	99.0517	3.46422	0.390335	7.46379e-20	5.49309e-18	FDR<0.01
g5057	47.5494	3.45218	0.431053	1.13796e-16	6.75217e-15	FDR<0.01
g9018	9.42808	3.43987	0.464584	1.19949e-14	5.94477e-13	FDR<0.01
g92	1.19623	3.43829	1.74592	0.000526957	0.00418152	FDR<0.01
g13386	1920.26	3.43767	0.299362	1.94545e-31	2.54661e-29	FDR<0.01
g17283	4.10404	3.43426	0.746607	1.92119e-07	3.86221e-06	FDR<0.01
g5453	3.76421	3.43412	0.75467	2.38273e-07	4.69645e-06	FDR<0.01
g7363	61.0532	3.43251	0.34018	6.96151e-25	6.41806e-23	FDR<0.01
g23129	242.149	3.43211	0.415145	1.37076e-17	8.6418e-16	FDR<0.01
g13404	4.82244	3.43013	0.574558	1.66117e-10	5.28491e-09	FDR<0.01
g3435	14.5507	3.41635	0.502443	8.63269e-13	3.54996e-11	FDR<0.01
g17175	15.0559	3.40507	0.590407	5.31578e-10	1.58255e-08	FDR<0.01
g23054	20.669	3.40399	0.272309	9.20043e-37	1.51701e-34	FDR<0.01
g394	1.22391	3.40194	1.78172	0.000599043	0.0046272	FDR<0.01
g22893	1.43946	3.39899	1.3509	0.000191628	0.0017705	FDR<0.01
g9054	13.3189	3.39775	0.656044	1.23953e-08	3.07604e-07	FDR<0.01
g1233	1.70852	3.3896	1.51397	0.000348361	0.00293836	FDR<0.01
g22040	4.68446	3.38856	0.537604	2.16124e-11	7.68898e-10	FDR<0.01
g2964	1.75264	3.38796	1.1809	8.08417e-05	0.000837454	FDR<0.01
g9276	7.27824	3.38781	0.72837	1.51759e-07	3.14141e-06	FDR<0.01
g14546	36.3964	3.38688	0.925406	7.43642e-06	0.000103005	FDR<0.01
g20064	237.831	3.38675	0.174335	6.26512e-85	8.26417e-82	FDR<0.01
g23747	4.07358	3.37959	0.691408	5.10653e-08	1.14466e-06	FDR<0.01
g20278	0.616377	3.37628	1.93404	0.00074921	0.00557857	FDR<0.01
g2954	18.9446	3.37379	0.503786	1.6864e-12	6.77245e-11	FDR<0.01
g16479	1.68939	3.37218	1.01781	2.29006e-05	0.000281303	FDR<0.01
g17578	53.4384	3.37196	0.486293	3.36659e-13	1.43657e-11	FDR<0.01
g2943	1.73805	3.37049	1.42293	0.000271506	0.00238147	FDR<0.01
g18226	9.14757	3.36787	1.25497	0.00013137	0.00128287	FDR<0.01
g6210	22.9463	3.36612	0.401443	4.96737e-18	3.27617e-16	FDR<0.01
g7562	13.1949	3.36069	1.19012	9.23524e-05	0.000937631	FDR<0.01
g22296	3.73711	3.3588	1.00345	2.06899e-05	0.000257468	FDR<0.01
g23545	2.82891	3.35444	0.879337	4.34499e-06	6.4565e-05	FDR<0.01
g8222	0.918708	3.34667	1.4679	0.000333633	0.00283365	FDR<0.01
g504	2.19743	3.34378	0.960591	1.35759e-05	0.00017705	FDR<0.01
g19249	52.7587	3.34199	0.473715	1.42538e-13	6.39852e-12	FDR<0.01
g14053	24.1337	3.33519	0.393558	2.29185e-18	1.56576e-16	FDR<0.01
g9502	51.181	3.33503	1.32809	0.00020308	0.00185729	FDR<0.01
g2752	22.0684	3.33127	0.383066	3.3821e-19	2.3769e-17	FDR<0.01
g24098	8.11762	3.33084	0.441533	3.9999e-15	2.07221e-13	FDR<0.01
g19779	5.98199	3.31649	0.689321	7.18317e-08	1.57314e-06	FDR<0.01
g19627	27.9247	3.31473	0.363528	7.70694e-21	6.00721e-19	FDR<0.01
g21241	54.2699	3.31305	0.315985	1.11017e-26	1.11328e-24	FDR<0.01
g5515	66.7057	3.30934	0.531861	3.43071e-11	1.18132e-09	FDR<0.01
g13751	1.04567	3.30878	2.20701	0.000943446	0.00674092	FDR<0.01
g2029	0.832392	3.30743	1.38468	0.000273585	0.00239849	FDR<0.01
g23415	1.86275	3.30549	1.28721	0.000181266	0.0016884	FDR<0.01
g15047	1.23455	3.30101	1.65786	0.000595656	0.00460727	FDR<0.01
g18385	4.0784	3.29651	0.732567	2.88881e-07	5.63564e-06	FDR<0.01
g4360	0.955072	3.2949	1.63673	0.000578231	0.00450296	FDR<0.01
g23640	5.31842	3.29119	0.707344	1.47031e-07	3.05981e-06	FDR<0.01
g21721	7.69055	3.29094	1.20609	0.000122768	0.00120851	FDR<0.01
g2356	402.461	3.29004	0.641683	1.54674e-08	3.78366e-07	FDR<0.01
g6725	1.05476	3.28804	1.30321	0.000204107	0.00186568	FDR<0.01
g19905	1.218	3.28314	1.72635	0.000697901	0.00526639	FDR<0.01
g22803	3.14359	3.28153	0.770259	7.87432e-07	1.39493e-05	FDR<0.01
g7103	23.3348	3.28063	0.472727	3.06574e-13	1.32422e-11	FDR<0.01
g17482	1.49414	3.2804	1.13624	8.12257e-05	0.000839071	FDR<0.01
g17669	3.25746	3.27374	0.860885	4.54573e-06	6.691e-05	FDR<0.01
g4396	8.05606	3.27372	0.55241	1.99497e-10	6.26551e-09	FDR<0.01
g18304	49.4467	3.27316	0.449486	2.68371e-14	1.2927e-12	FDR<0.01
g15270	14.1736	3.27118	0.53307	5.67288e-11	1.90742e-09	FDR<0.01
g18655	3.7791	3.27042	0.869307	5.25806e-06	7.52648e-05	FDR<0.01
g24285	4.78657	3.25708	0.868854	5.51564e-06	7.84914e-05	FDR<0.01
g837	14.1961	3.25104	0.704801	1.73845e-07	3.54049e-06	FDR<0.01
g24445	30.159	3.24726	0.393274	1.33661e-17	8.45762e-16	FDR<0.01
g14329	134.162	3.24089	0.370372	1.97753e-19	1.41886e-17	FDR<0.01
g22071	1.19526	3.23762	1.44504	0.000397803	0.0033066	FDR<0.01
g16980	1.2541	3.23525	1.60703	0.000615871	0.00473585	FDR<0.01
g5670	84.8721	3.23356	0.791526	1.57098e-06	2.62055e-05	FDR<0.01
g2058	14.7644	3.23243	0.413012	4.24489e-16	2.35278e-14	FDR<0.01
g2588	0.752329	3.2288	1.96146	0.00100281	0.00707374	FDR<0.01
g8892	4.27123	3.22874	0.638259	2.11712e-08	5.03529e-07	FDR<0.01
g812	1.92611	3.22874	1.08301	6.3927e-05	0.000679194	FDR<0.01
g8020	1.85384	3.22851	1.02013	3.74288e-05	0.000427031	FDR<0.01
g23305	0.732749	3.22824	1.54074	0.000534847	0.00422847	FDR<0.01
g18719	1.01836	3.22708	1.34147	0.000279883	0.00244171	FDR<0.01
g18705	3.98911	3.21678	0.936035	1.60186e-05	0.000205604	FDR<0.01
g12955	15.9413	3.20874	0.499366	8.95585e-12	3.2956e-10	FDR<0.01
g4849	2.95548	3.20458	0.90527	1.13875e-05	0.000150095	FDR<0.01
g3219	90.8071	3.20323	0.61268	8.8977e-09	2.2705e-07	FDR<0.01
g20520	1.14269	3.20256	1.21965	0.000167625	0.00158371	FDR<0.01
g24358	14.4172	3.1973	0.82222	3.31059e-06	5.04622e-05	FDR<0.01
g9824	9.87469	3.19248	0.474918	1.2677e-12	5.11496e-11	FDR<0.01
g7830	1247.66	3.18936	1.24716	0.000200374	0.00183744	FDR<0.01
g8552	1.01054	3.18622	1.43902	0.000439068	0.00359901	FDR<0.01
g21272	0.898998	3.18449	1.67784	0.000786491	0.00580075	FDR<0.01
g15166	1.96262	3.18124	1.11431	9.27172e-05	0.000940778	FDR<0.01
g16860	7.0396	3.17739	0.482566	3.12635e-12	1.22399e-10	FDR<0.01
g5424	0.710446	3.16881	1.8476	0.00102213	0.00718931	FDR<0.01
g4491	32.6806	3.16805	1.26288	0.000228727	0.00206541	FDR<0.01
g21366	1.1103	3.16396	1.40266	0.000409673	0.00339048	FDR<0.01
g16717	31.2525	3.16133	0.395317	1.03375e-16	6.17655e-15	FDR<0.01
g10899	0.581883	3.16088	1.82816	0.00101715	0.00715722	FDR<0.01
g3054	1.06402	3.15596	1.28102	0.000256882	0.00228476	FDR<0.01
g20461	1.92875	3.15496	1.11903	0.000103362	0.0010329	FDR<0.01
g24191	1.42301	3.14898	1.10788	9.73104e-05	0.000982153	FDR<0.01
g24253	47.7863	3.14723	0.368138	1.04413e-18	7.27837e-17	FDR<0.01
g14892	0.599298	3.14628	1.45304	0.000502686	0.00402431	FDR<0.01
g1695	14.4304	3.14537	1.26349	0.000243091	0.00218019	FDR<0.01
g13389	1.1974	3.14257	1.30156	0.000291206	0.00252202	FDR<0.01
g15853	3.34209	3.1336	0.961394	2.86342e-05	0.000340749	FDR<0.01
g13867	18.4172	3.13215	0.408232	1.28583e-15	6.95568e-14	FDR<0.01
g13182	1.89566	3.13122	1.67668	0.000875706	0.0063522	FDR<0.01
g17789	4.26224	3.12902	1.23061	0.000215514	0.00196055	FDR<0.01
g6000	1.41398	3.1213	1.05745	7.23549e-05	0.000758863	FDR<0.01
g2017	76.8708	3.11775	0.606277	1.31387e-08	3.24175e-07	FDR<0.01
g4010	13.6585	3.11396	1.1413	0.000134614	0.00130711	FDR<0.01
g24028	1.6637	3.10915	1.25039	0.000250494	0.0022349	FDR<0.01
g891	5.88968	3.10825	0.823033	4.96626e-06	7.19521e-05	FDR<0.01
g23971	2.23548	3.10303	0.78663	2.64988e-06	4.17264e-05	FDR<0.01
g2654	3.27095	3.101	0.74214	1.05532e-06	1.82059e-05	FDR<0.01
g11481	7.02664	3.10023	1.42526	0.000512354	0.00408803	FDR<0.01
g21349	599.653	3.08964	0.186465	1.20374e-62	5.03459e-60	FDR<0.01
g5571	0.59621	3.08423	1.91257	0.00126527	0.00861329	FDR<0.01
g3272	6.16135	3.08359	0.595183	1.05846e-08	2.66791e-07	FDR<0.01
g23783	1.20499	3.08211	1.13681	0.00014312	0.001378	FDR<0.01
g5516	0.996304	3.08187	1.59692	0.000835046	0.00610634	FDR<0.01
g15371	3.83301	3.07867	0.812924	4.7656e-06	6.96086e-05	FDR<0.01
g2164	1.24857	3.07795	1.70758	0.0010261	0.00721126	FDR<0.01
g3974	1.38196	3.0718	1.36928	0.000452819	0.00369407	FDR<0.01
g18576	1.20702	3.07068	1.18999	0.000202644	0.00185429	FDR<0.01
g4097	12.5178	3.0604	0.533491	5.1611e-10	1.54186e-08	FDR<0.01
g16798	3.38405	3.0511	0.773004	2.60312e-06	4.10993e-05	FDR<0.01
g7052	0.885113	3.04963	1.56474	0.000834977	0.00610634	FDR<0.01
g7285	1.11193	3.04524	1.45599	0.000638535	0.00488386	FDR<0.01
g19248	15.4435	3.04436	1.3115	0.000387575	0.00323413	FDR<0.01
g18318	1.02073	3.04313	1.82538	0.00127182	0.00864758	FDR<0.01
g19793	3.86267	3.03489	0.817302	6.21436e-06	8.73474e-05	FDR<0.01
g7112	8.16989	3.0334	0.682807	3.39777e-07	6.50279e-06	FDR<0.01
g10109	59.0797	3.03152	0.470264	6.757e-12	2.53543e-10	FDR<0.01
g21709	105.016	3.02374	0.38169	1.63265e-16	9.49043e-15	FDR<0.01
g12353	18.0798	3.01977	0.605336	2.67376e-08	6.27217e-07	FDR<0.01
g5449	1.92329	3.01701	1.03154	8.10325e-05	0.00083758	FDR<0.01
g743	15.3537	3.00493	0.857564	1.29868e-05	0.000170128	FDR<0.01
g17683	1.77899	3.00355	0.972562	4.99971e-05	0.000549583	FDR<0.01
g4832	4.73415	2.99548	0.676205	3.53631e-07	6.7229e-06	FDR<0.01
g6399	429.244	2.99204	0.477754	2.09123e-11	7.45537e-10	FDR<0.01
g16827	22.0444	2.98827	0.526875	7.04215e-10	2.06073e-08	FDR<0.01
g4073	1.19613	2.9854	1.32542	0.000473809	0.00383068	FDR<0.01
g24254	318.045	2.98476	0.301525	3.21349e-24	2.85518e-22	FDR<0.01
g17164	8.9701	2.97508	0.668477	3.20263e-07	6.14991e-06	FDR<0.01
g5342	13.0616	2.97466	0.431045	3.06201e-13	1.32422e-11	FDR<0.01
g14299	0.552444	2.9711	1.5243	0.000902893	0.00651633	FDR<0.01
g11584	2.93328	2.97066	0.756339	2.76174e-06	4.30922e-05	FDR<0.01
g15331	2.73363	2.96414	0.911901	3.02767e-05	0.000357565	FDR<0.01
g17575	38.5516	2.96319	0.61536	5.99054e-08	1.32408e-06	FDR<0.01
g6367	4.38238	2.96275	0.721975	1.37518e-06	2.32102e-05	FDR<0.01
g18545	285.001	2.9615	0.332238	3.45105e-20	2.61852e-18	FDR<0.01
g20218	87.1931	2.96063	0.977033	6.0274e-05	0.000647134	FDR<0.01
g750	5.10139	2.95997	0.760697	3.17199e-06	4.86959e-05	FDR<0.01
g14446	5.48202	2.95446	1.28101	0.000427421	0.00351531	FDR<0.01
g15289	256.554	2.95335	0.279593	3.33495e-27	3.42441e-25	FDR<0.01
g19499	55.9119	2.95211	0.396803	6.19463e-15	3.15209e-13	FDR<0.01
g10256	5.31941	2.95105	0.566922	8.54494e-09	2.19026e-07	FDR<0.01
g20126	55.4044	2.95027	0.738728	2.12525e-06	3.44459e-05	FDR<0.01
g20496	13.2982	2.94693	0.610495	5.61112e-08	1.25123e-06	FDR<0.01
g15528	12.9294	2.94087	0.66501	3.57168e-07	6.77513e-06	FDR<0.01
g13771	72.4265	2.9406	0.267231	2.75569e-29	3.2146e-27	FDR<0.01
g16515	24.5269	2.93817	0.53379	1.71772e-09	4.86062e-08	FDR<0.01
g9013	53.8067	2.93552	0.376104	3.70472e-16	2.06262e-14	FDR<0.01
g9698	0.769018	2.93353	1.49441	0.00091213	0.00656622	FDR<0.01
g4438	3.66291	2.93301	0.813335	9.0697e-06	0.000123044	FDR<0.01
g14988	0.662402	2.92984	1.73081	0.00142786	0.00951613	FDR<0.01
g13107	2.44786	2.92772	1.02438	0.000101298	0.00101701	FDR<0.01
g10683	8.69787	2.92603	0.922149	3.9005e-05	0.000442366	FDR<0.01
g2544	18.0539	2.92428	0.452334	5.39691e-12	2.04748e-10	FDR<0.01
g21363	99.4011	2.92146	0.329489	4.99151e-20	3.70539e-18	FDR<0.01
g4268	59.6688	2.92026	1.31427	0.000532955	0.0042213	FDR<0.01
g23904	25.7103	2.92017	0.412748	8.52051e-14	3.90668e-12	FDR<0.01
g21324	173.875	2.91858	0.554115	6.05092e-09	1.58656e-07	FDR<0.01
g2743	49.3813	2.91697	0.4691	2.56861e-11	9.02593e-10	FDR<0.01
g2828	37.6281	2.91552	0.638619	1.86749e-07	3.77193e-06	FDR<0.01
g21291	54.8702	2.91035	1.24866	0.000415361	0.0034273	FDR<0.01
g22982	3.56057	2.90772	0.863095	2.06197e-05	0.000256781	FDR<0.01
g5332	1.06629	2.90559	1.32573	0.000577295	0.0044987	FDR<0.01
g8428	0.72569	2.90439	1.61886	0.0012686	0.00862913	FDR<0.01
g15148	1.41693	2.90038	1.30851	0.000547573	0.00430798	FDR<0.01
g12779	2.20809	2.89939	1.08351	0.000171163	0.00160564	FDR<0.01
g364	0.956877	2.89833	1.58948	0.00121674	0.00831923	FDR<0.01
g516	29.7402	2.89539	0.639424	2.18771e-07	4.33697e-06	FDR<0.01
g7824	455.645	2.89502	1.22459	0.000386777	0.00322904	FDR<0.01
g24255	1.17916	2.89386	1.38666	0.000734174	0.00547851	FDR<0.01
g23236	3.03247	2.89362	0.649249	3.00423e-07	5.82767e-06	FDR<0.01
g21692	154.35	2.89094	0.368165	2.4179e-16	1.37292e-14	FDR<0.01
g8868	31.6319	2.88764	0.60798	7.84253e-08	1.70448e-06	FDR<0.01
g22999	5.31309	2.88526	0.70334	1.35204e-06	2.28647e-05	FDR<0.01
g10181	3.3561	2.8848	1.34572	0.00065335	0.00497719	FDR<0.01
g1147	0.838565	2.87909	1.53892	0.00114288	0.0078929	FDR<0.01
g6267	12.0691	2.87822	0.510113	7.58008e-10	2.2106e-08	FDR<0.01
g9064	10.1064	2.87505	0.701803	1.37877e-06	2.32479e-05	FDR<0.01
g10082	6.71465	2.87225	0.509553	7.77987e-10	2.26117e-08	FDR<0.01
g7232	75.0893	2.87072	0.941948	5.83868e-05	0.000630489	FDR<0.01
g16004	3.66146	2.86891	1.29686	0.000565969	0.00443162	FDR<0.01
g17948	6.60657	2.86872	1.3258	0.000632402	0.00484776	FDR<0.01
g14125	3.73976	2.8682	0.667836	6.01681e-07	1.08151e-05	FDR<0.01
g356	1.4088	2.86777	1.39425	0.000800122	0.00587602	FDR<0.01
g8075	81.6426	2.86772	0.661751	5.09314e-07	9.36089e-06	FDR<0.01
g7777	1.49497	2.86733	1.13858	0.000265454	0.00234277	FDR<0.01
g24047	27.3109	2.86295	1.24305	0.000458148	0.00373045	FDR<0.01
g18363	3.84281	2.86108	0.65553	4.44146e-07	8.25158e-06	FDR<0.01
g11527	17.9118	2.85855	0.685744	1.02055e-06	1.76593e-05	FDR<0.01
g4408	4.64836	2.85825	0.952309	6.7502e-05	0.000712761	FDR<0.01
g14351	2.12907	2.85815	1.31059	0.000613232	0.00472192	FDR<0.01
g5192	1.59474	2.85651	1.08683	0.000198806	0.00182599	FDR<0.01
g3379	1.65488	2.85399	1.32645	0.000657381	0.00500123	FDR<0.01
g9166	1.25	2.85249	1.14371	0.000285115	0.00247427	FDR<0.01
g20925	2.9482	2.85184	1.25648	0.000500291	0.00401202	FDR<0.01
g18104	70.2203	2.85148	1.24057	0.000466872	0.00378889	FDR<0.01
g10294	13.7069	2.85134	0.42669	1.18778e-12	4.82655e-11	FDR<0.01
g17321	2.14796	2.85095	0.953063	6.97296e-05	0.000734763	FDR<0.01
g11382	2.25864	2.84047	1.32377	0.000673076	0.00510478	FDR<0.01
g19206	22.8526	2.83451	1.25463	0.00051906	0.0041284	FDR<0.01
g22266	17.6266	2.8285	1.25767	0.000534127	0.00422583	FDR<0.01
g8438	149.77	2.82702	0.439906	6.2526e-12	2.36167e-10	FDR<0.01
g16088	8.29798	2.82498	0.527764	3.57596e-09	9.67202e-08	FDR<0.01
g1969	7.1906	2.81951	0.571335	3.0696e-08	7.08446e-07	FDR<0.01
g93	2.11448	2.81917	1.32868	0.000722199	0.00541507	FDR<0.01
g16634	1.53054	2.81883	1.26989	0.000576399	0.00449481	FDR<0.01
g1605	21.7614	2.81711	0.38644	1.5983e-14	7.87574e-13	FDR<0.01
g18047	5.01863	2.81247	0.769451	7.52282e-06	0.000104117	FDR<0.01
g11659	4.55651	2.81158	0.960192	8.53614e-05	0.000876513	FDR<0.01
g22168	20.4891	2.80841	0.352041	8.01922e-17	4.84203e-15	FDR<0.01
g17518	2.08105	2.80418	1.18791	0.000412745	0.00340965	FDR<0.01
g10724	1.58395	2.80278	1.17517	0.000388388	0.00323934	FDR<0.01
g4361	1.21308	2.80007	1.40609	0.000973442	0.00690061	FDR<0.01
g3295	7.34099	2.79927	1.20142	0.000446972	0.00365507	FDR<0.01
g21544	100.052	2.79888	0.374927	4.25338e-15	2.1903e-13	FDR<0.01
g18204	2.29196	2.79723	1.29082	0.000662308	0.00503201	FDR<0.01
g4521	1.06834	2.79353	1.32458	0.000758266	0.0056411	FDR<0.01
g21444	1.26588	2.79311	1.34428	0.000813194	0.0059618	FDR<0.01
g7067	65.8654	2.78501	0.462297	7.43235e-11	2.46996e-09	FDR<0.01
g15398	6.28584	2.78446	0.615558	2.11666e-07	4.21072e-06	FDR<0.01
g3027	161.813	2.78426	0.220523	9.42221e-38	1.59972e-35	FDR<0.01
g6998	14.3976	2.78384	0.405246	3.07562e-13	1.32514e-11	FDR<0.01
g4998	21.4245	2.7837	0.530333	6.01835e-09	1.58044e-07	FDR<0.01
g5091	37.5368	2.77876	0.368745	2.43306e-15	1.28772e-13	FDR<0.01
g2158	5.53659	2.7779	0.766434	8.3941e-06	0.000114878	FDR<0.01
g22892	1.3864	2.77768	1.454	0.00117116	0.0080655	FDR<0.01
g7483	11.0148	2.77524	0.500803	1.22215e-09	3.49291e-08	FDR<0.01
g23157	18.5023	2.7731	0.414142	9.94097e-13	4.05876e-11	FDR<0.01
g21888	2.14718	2.7711	1.04904	0.000199095	0.00182767	FDR<0.01
g21164	0.781733	2.76907	1.43186	0.00112631	0.00779734	FDR<0.01
g3400	8.12335	2.76866	0.861042	3.4785e-05	0.000400063	FDR<0.01
g6889	1.80409	2.76364	1.42012	0.00110419	0.00768045	FDR<0.01
g20731	0.936958	2.75741	1.48987	0.00134012	0.00900836	FDR<0.01
g1060	2.96945	2.75549	1.41418	0.00110687	0.00768994	FDR<0.01
g12352	64.0794	2.75387	0.271332	1.84007e-25	1.77267e-23	FDR<0.01
g4377	14.5271	2.74335	0.968664	0.000116196	0.00114777	FDR<0.01
g11059	3.96157	2.74099	1.20357	0.000528591	0.00419243	FDR<0.01
g18091	4.66465	2.74074	0.803413	1.7952e-05	0.000226687	FDR<0.01
g6018	2.21664	2.74026	0.928197	8.08738e-05	0.000837454	FDR<0.01
g15673	6.98752	2.73893	0.596587	1.51868e-07	3.14141e-06	FDR<0.01
g10728	2.80827	2.73645	0.926387	8.05438e-05	0.000835045	FDR<0.01
g12649	4.08145	2.73543	0.758332	8.91458e-06	0.000121227	FDR<0.01
g9364	6.78505	2.73107	0.817748	2.30002e-05	0.000282325	FDR<0.01
g17370	1.18566	2.73037	1.35944	0.00099655	0.00703824	FDR<0.01
g17064	26.0897	2.72904	0.532245	1.09148e-08	2.74036e-07	FDR<0.01
g12078	74.6522	2.72846	0.410004	1.24937e-12	5.05289e-11	FDR<0.01
g13866	129.51	2.72444	0.384685	6.42992e-14	2.9962e-12	FDR<0.01
g141	27.7953	2.72283	0.525902	8.37987e-09	2.15117e-07	FDR<0.01
g21525	10.8132	2.71202	1.24233	0.000678293	0.00513855	FDR<0.01
g19289	455.828	2.71025	0.338212	5.27323e-17	3.22947e-15	FDR<0.01
g10894	2.92509	2.70825	1.27397	0.000778587	0.00576453	FDR<0.01
g19776	51.831	2.70608	0.462289	1.9171e-10	6.04333e-09	FDR<0.01
g21738	10.8922	2.70483	0.434978	2.07477e-11	7.41212e-10	FDR<0.01
g12130	201.93	2.70462	0.500156	2.41861e-09	6.73285e-08	FDR<0.01
g2183	24.9519	2.6968	0.328835	1.11763e-17	7.12459e-16	FDR<0.01
g3849	10.818	2.69573	0.416381	3.98904e-12	1.53717e-10	FDR<0.01
g13922	6.93343	2.69258	0.504241	3.46067e-09	9.37496e-08	FDR<0.01
g319	1.46381	2.69181	1.28993	0.00086293	0.00626769	FDR<0.01
g21887	18.078	2.68986	0.681342	2.39443e-06	3.82306e-05	FDR<0.01
g22822	57.8867	2.68805	0.294429	3.31593e-21	2.63248e-19	FDR<0.01
g3908	3.72172	2.67557	0.873167	5.77612e-05	0.000624914	FDR<0.01
g16348	2.02066	2.67336	1.1179	0.000411825	0.003405	FDR<0.01
g7371	5.84213	2.67274	0.794053	2.10884e-05	0.000261856	FDR<0.01
g6741	11.2478	2.66698	0.495825	2.74821e-09	7.58877e-08	FDR<0.01
g10212	18.433	2.66037	0.564993	8.39034e-08	1.81434e-06	FDR<0.01
g1515	378.452	2.65973	0.513564	7.95656e-09	2.04556e-07	FDR<0.01
g6173	3.52225	2.65524	1.07118	0.000329372	0.00280859	FDR<0.01
g5338	3.41418	2.65463	1.03458	0.000259241	0.00229977	FDR<0.01
g14440	1.11635	2.64049	1.31659	0.00108053	0.00753207	FDR<0.01
g10253	51.6432	2.63959	0.389288	4.83106e-13	2.03046e-11	FDR<0.01
g4844	388.528	2.63663	0.531525	2.40925e-08	5.70632e-07	FDR<0.01
g14154	127.02	2.6353	0.463429	4.78479e-10	1.442e-08	FDR<0.01
g9181	1.68455	2.63304	1.13459	0.000507018	0.00405142	FDR<0.01
g976	710.826	2.63283	0.219315	1.60056e-34	2.34585e-32	FDR<0.01
g843	9.68218	2.63008	0.676644	3.01943e-06	4.66183e-05	FDR<0.01
g4713	43.5568	2.62798	0.758578	1.49258e-05	0.000193022	FDR<0.01
g5495	152.482	2.61671	0.265447	2.82889e-24	2.53978e-22	FDR<0.01
g997	1.57496	2.61502	1.02976	0.000284454	0.00246978	FDR<0.01
g18134	6.3219	2.61184	0.763136	1.73421e-05	0.000219844	FDR<0.01
g22657	7.92438	2.61183	0.681704	3.75247e-06	5.63956e-05	FDR<0.01
g22891	19.2366	2.60219	0.896506	9.80297e-05	0.000987669	FDR<0.01
g1710	55.1286	2.59767	0.634176	1.27562e-06	2.17439e-05	FDR<0.01
g12741	1.85328	2.59529	1.13553	0.000568258	0.00444143	FDR<0.01
g12787	8.41233	2.59264	0.967285	0.000192174	0.00177458	FDR<0.01
g3831	129.141	2.59187	0.516958	1.79273e-08	4.32374e-07	FDR<0.01
g14153	5.0044	2.59167	1.20311	0.000791958	0.0058279	FDR<0.01
g10991	2.85258	2.59055	0.835053	5.1967e-05	0.000569049	FDR<0.01
g17549	2.04538	2.58594	0.965875	0.00019442	0.00178954	FDR<0.01
g11583	22.9002	2.58325	1.27023	0.0010613	0.00742826	FDR<0.01
g781	1.02484	2.58313	1.19783	0.000792174	0.0058279	FDR<0.01
g1145	37.6477	2.58013	0.32137	3.95852e-17	2.44175e-15	FDR<0.01
g1943	4.83693	2.57369	1.27916	0.00112408	0.00779133	FDR<0.01
g18141	6.3572	2.57361	0.657501	2.68261e-06	4.22007e-05	FDR<0.01
g22169	6.3716	2.5726	1.04185	0.000353024	0.00297185	FDR<0.01
g12169	12.4147	2.57113	0.471792	1.73885e-09	4.91231e-08	FDR<0.01
g18568	5.45025	2.56963	0.802673	3.75099e-05	0.000427673	FDR<0.01
g22309	2.63196	2.56793	0.989505	0.000248518	0.00222189	FDR<0.01
g5859	23.5887	2.56435	0.620328	1.07942e-06	1.85841e-05	FDR<0.01
g1326	1856.64	2.56183	0.230014	3.47322e-30	4.16495e-28	FDR<0.01
g11426	195.563	2.55932	0.312495	1.02895e-17	6.60842e-16	FDR<0.01
g6799	68.7154	2.55881	0.576609	2.83682e-07	5.54053e-06	FDR<0.01
g1550	103.76	2.55832	0.587103	4.0693e-07	7.58483e-06	FDR<0.01
g4782	11.5449	2.55694	1.23342	0.000987683	0.00698424	FDR<0.01
g10301	28.1263	2.54584	0.416184	3.37564e-11	1.1647e-09	FDR<0.01
g23694	31.2272	2.54465	0.73649	1.54891e-05	0.000199405	FDR<0.01
g12836	107.69	2.54152	0.667555	4.09503e-06	6.12754e-05	FDR<0.01
g4904	2.05356	2.53917	1.09674	0.000544701	0.00429055	FDR<0.01
g15277	101.232	2.53796	0.438375	2.43649e-10	7.52808e-09	FDR<0.01
g3645	6.89103	2.53495	0.629336	1.67405e-06	2.76823e-05	FDR<0.01
g2868	16.0617	2.53489	0.648967	2.7586e-06	4.30824e-05	FDR<0.01
g22645	2.36062	2.53132	0.760256	2.42572e-05	0.000295849	FDR<0.01
g19397	52.7334	2.53096	0.810939	4.94756e-05	0.000544898	FDR<0.01
g12903	7.14981	2.53004	0.508202	2.07591e-08	4.951e-07	FDR<0.01
g18796	345.186	2.52776	0.364155	1.4105e-13	6.34837e-12	FDR<0.01
g6573	8.65715	2.52355	1.32181	0.00147637	0.00978239	FDR<0.01
g11808	2.39915	2.52247	1.26361	0.00121464	0.00830822	FDR<0.01
g6669	7.96584	2.52159	1.29215	0.00134618	0.00904556	FDR<0.01
g19419	47.7232	2.52101	0.281172	1.1805e-20	9.15981e-19	FDR<0.01
g14593	3.56467	2.51958	0.783178	3.58687e-05	0.000411148	FDR<0.01
g10431	7.97532	2.51932	0.616708	1.31454e-06	2.22965e-05	FDR<0.01
g9970	72.1159	2.51614	1.24761	0.001164	0.00802262	FDR<0.01
g5321	3.61551	2.51399	0.776301	3.33792e-05	0.000388058	FDR<0.01
g7377	5.69984	2.50982	0.534731	8.4202e-08	1.81851e-06	FDR<0.01
g15959	4.4639	2.50105	0.566216	3.05913e-07	5.92077e-06	FDR<0.01
g21048	28.169	2.50061	0.320093	2.05031e-16	1.17982e-14	FDR<0.01
g19196	1.78401	2.48817	1.27311	0.00137516	0.00921861	FDR<0.01
g14296	69.1047	2.48808	0.247973	4.08084e-25	3.86621e-23	FDR<0.01
g11784	11.2856	2.48776	0.480346	7.17365e-09	1.85821e-07	FDR<0.01
g11749	4.59975	2.48501	0.893292	0.000148153	0.00141917	FDR<0.01
g6964	419.864	2.47523	0.184568	1.99626e-42	3.80354e-40	FDR<0.01
g7482	25.1375	2.47501	0.315491	1.54095e-16	8.98781e-15	FDR<0.01
g13293	42.4469	2.47173	0.382441	3.48662e-12	1.35575e-10	FDR<0.01
g12379	14.511	2.47074	1.20076	0.00109427	0.0076186	FDR<0.01
g5496	1033.38	2.46922	0.161172	2.14159e-54	6.55786e-52	FDR<0.01
g13494	3.67598	2.46391	0.656204	5.0169e-06	7.2599e-05	FDR<0.01
g5634	17.7392	2.46289	0.516881	5.85736e-08	1.29985e-06	FDR<0.01
g1992	994.227	2.46225	0.172754	1.62519e-47	3.87067e-45	FDR<0.01
g19123	48.4344	2.45906	0.553358	2.67836e-07	5.25499e-06	FDR<0.01
g16365	32.0341	2.45858	0.590832	9.41188e-07	1.64353e-05	FDR<0.01
g4130	5.94887	2.45498	0.620566	2.23339e-06	3.58597e-05	FDR<0.01
g2702	2.88232	2.45318	0.862634	0.000123845	0.00121841	FDR<0.01
g600	15.7756	2.45293	0.569338	4.9339e-07	9.07795e-06	FDR<0.01
g8944	3.35599	2.45112	0.93587	0.00024497	0.00219475	FDR<0.01
g13479	1.41164	2.44925	1.26233	0.00146732	0.00973749	FDR<0.01
g383	3.00177	2.44498	0.726852	2.17663e-05	0.000269299	FDR<0.01
g7223	33.1349	2.44265	0.442238	1.06569e-09	3.06104e-08	FDR<0.01
g9908	85.7641	2.44129	0.630199	3.12139e-06	4.80481e-05	FDR<0.01
g7550	35.7909	2.44107	0.426284	3.31511e-10	1.00972e-08	FDR<0.01
g13086	75.444	2.44066	0.628229	2.98365e-06	4.62183e-05	FDR<0.01
g13279	1.31209	2.43907	1.07308	0.000648557	0.00495167	FDR<0.01
g8344	5.63561	2.43646	0.651062	5.27194e-06	7.53988e-05	FDR<0.01
g2137	2.33475	2.43443	0.863009	0.000134021	0.00130283	FDR<0.01
g179	3.0559	2.42972	0.864758	0.000139017	0.00134302	FDR<0.01
g15677	1.34443	2.42916	1.2176	0.0013131	0.00887198	FDR<0.01
g10485	6.64865	2.42887	0.568072	5.68432e-07	1.03476e-05	FDR<0.01
g7463	161.123	2.42818	0.441728	1.22777e-09	3.50312e-08	FDR<0.01
g1061	79.2075	2.39702	0.605566	2.20846e-06	3.5526e-05	FDR<0.01
g2103	28.903	2.39387	0.422393	4.56583e-10	1.37843e-08	FDR<0.01
g1591	11.0529	2.38614	0.494075	4.16362e-08	9.41923e-07	FDR<0.01
g21362	274.26	2.38353	0.170517	7.26187e-46	1.61723e-43	FDR<0.01
g19906	2.70939	2.38323	1.03376	0.00061655	0.00473895	FDR<0.01
g8079	5.85304	2.37984	0.733838	3.38483e-05	0.00039139	FDR<0.01
g3774	66.613	2.37973	0.233544	7.40337e-26	7.17249e-24	FDR<0.01
g15529	11.0695	2.37804	0.783782	6.89839e-05	0.000727961	FDR<0.01
g20931	28.9357	2.37685	0.286602	3.62728e-18	2.43924e-16	FDR<0.01
g2965	265.73	2.37605	0.271252	6.47678e-20	4.78724e-18	FDR<0.01
g20795	1369.9	2.3738	0.176869	1.53858e-42	2.96444e-40	FDR<0.01
g935	29.2512	2.36922	0.605766	2.68492e-06	4.22007e-05	FDR<0.01
g21538	2.90156	2.36623	1.00267	0.000537121	0.00423668	FDR<0.01
g14155	1.72141	2.36542	1.09158	0.000899787	0.00650213	FDR<0.01
g1747	22.5106	2.36517	1.14762	0.00117704	0.00808973	FDR<0.01
g20350	18.3908	2.36404	0.781836	7.17538e-05	0.000753019	FDR<0.01
g10205	75.0968	2.35956	0.342117	1.69452e-13	7.52788e-12	FDR<0.01
g10202	221.959	2.35819	0.261159	5.62373e-21	4.42366e-19	FDR<0.01
g3631	10.0725	2.35716	0.845683	0.000153832	0.0014647	FDR<0.01
g1703	164.944	2.34922	0.521172	1.95847e-07	3.91877e-06	FDR<0.01
g19757	5.97714	2.34918	0.718577	3.11423e-05	0.000364525	FDR<0.01
g9034	762.984	2.34752	0.400508	1.42666e-10	4.58135e-09	FDR<0.01
g22297	4.28605	2.34463	0.634102	6.33596e-06	8.88382e-05	FDR<0.01
g16539	2.74141	2.34236	0.846589	0.000165086	0.00156058	FDR<0.01
g2865	457.257	2.34136	0.704454	2.57216e-05	0.000310397	FDR<0.01
g13223	6.65708	2.34093	0.982532	0.000512554	0.00408803	FDR<0.01
g18441	14.5758	2.33709	0.451037	6.69861e-09	1.75371e-07	FDR<0.01
g5335	12.2037	2.33688	0.456257	9.19638e-09	2.33976e-07	FDR<0.01
g1216	6.24274	2.33442	0.630686	6.25171e-06	8.78005e-05	FDR<0.01
g20754	19.868	2.33303	0.492058	6.37759e-08	1.40569e-06	FDR<0.01
g15530	10.1279	2.31941	0.66482	1.4148e-05	0.000184074	FDR<0.01
g2109	12.1199	2.31394	0.563881	1.20017e-06	2.04782e-05	FDR<0.01
g14571	785.797	2.31312	0.124335	9.641e-79	7.87257e-76	FDR<0.01
g21109	38.5901	2.31234	0.419135	1.05289e-09	3.03444e-08	FDR<0.01
g23427	8.39142	2.31015	0.520357	2.68253e-07	5.25714e-06	FDR<0.01
g3925	4.02793	2.30673	0.913934	0.000349612	0.00294747	FDR<0.01
g4392	14.8877	2.30481	0.470657	2.92711e-08	6.80916e-07	FDR<0.01
g14904	3.10567	2.30319	0.743791	5.75178e-05	0.000622674	FDR<0.01
g9752	5.92396	2.30241	0.507424	1.69831e-07	3.47525e-06	FDR<0.01
g10295	3.44406	2.30086	0.725657	4.46475e-05	0.000498123	FDR<0.01
g8009	1.97646	2.2993	0.879643	0.000269134	0.00236915	FDR<0.01
g20154	106.066	2.29896	0.486489	6.87209e-08	1.50887e-06	FDR<0.01
g11608	74.7737	2.28176	0.297201	5.02547e-16	2.76207e-14	FDR<0.01
g11925	761.08	2.2711	0.347379	1.9126e-12	7.64504e-11	FDR<0.01
g16127	402.544	2.2699	0.248547	2.07045e-21	1.67472e-19	FDR<0.01
g8125	6.71304	2.26758	0.88705	0.000325425	0.0027777	FDR<0.01
g7480	27.1677	2.26636	0.637841	1.12637e-05	0.000148806	FDR<0.01
g10389	2.1329	2.26604	1.03946	0.000934862	0.00670193	FDR<0.01
g10051	2.2265	2.26291	0.836521	0.000208187	0.00189893	FDR<0.01
g20544	54.6642	2.26099	0.350089	3.23457e-12	1.26347e-10	FDR<0.01
g19422	3.86415	2.25776	0.632653	1.06436e-05	0.000141705	FDR<0.01
g23425	3.28865	2.25594	0.809811	0.000162569	0.00154019	FDR<0.01
g4194	1.30305	2.25419	1.08209	0.00121318	0.00830813	FDR<0.01
g18056	13.7288	2.25361	0.415692	1.78819e-09	5.04339e-08	FDR<0.01
g4235	19.4501	2.24948	0.682591	2.9351e-05	0.00034759	FDR<0.01
g7926	30.5984	2.24263	0.373397	5.77344e-11	1.93743e-09	FDR<0.01
g13958	2.79277	2.24192	1.02906	0.000955417	0.00680943	FDR<0.01
g8220	1136.3	2.24036	0.46588	4.55727e-08	1.02557e-06	FDR<0.01
g622	1.35216	2.2401	1.09878	0.00137338	0.00921031	FDR<0.01
g3001	3.73789	2.2389	1.01898	0.000911469	0.00656442	FDR<0.01
g19958	2.78422	2.23716	0.781967	0.000129263	0.00126483	FDR<0.01
g5860	7.90945	2.22624	0.838847	0.000248846	0.00222367	FDR<0.01
g24454	2.35167	2.22506	0.803487	0.000174211	0.00162888	FDR<0.01
g7983	78.5425	2.221	0.412485	2.1957e-09	6.13224e-08	FDR<0.01
g15507	35.5097	2.21754	0.311548	3.33536e-14	1.59317e-12	FDR<0.01
g16697	2.41239	2.21332	0.860447	0.000320993	0.00274533	FDR<0.01
g5189	35.3792	2.21077	0.60998	8.73056e-06	0.000119102	FDR<0.01
g17216	53.7475	2.20887	0.408774	1.97456e-09	5.53265e-08	FDR<0.01
g18504	6.9144	2.2082	0.865368	0.000342392	0.00289256	FDR<0.01
g15884	3.02363	2.2074	0.849247	0.000297175	0.00256723	FDR<0.01
g14055	1.81074	2.20516	0.797943	0.000179437	0.00167262	FDR<0.01
g23650	2.4604	2.19948	1.05224	0.00124432	0.00849087	FDR<0.01
g9046	8.05054	2.19456	0.591984	6.34823e-06	8.88648e-05	FDR<0.01
g10700	2.08205	2.19316	1.06929	0.00138331	0.00926961	FDR<0.01
g21375	2.90975	2.18893	1.05069	0.00127779	0.00867525	FDR<0.01
g13633	39.1757	2.18798	0.344806	6.72931e-12	2.53058e-10	FDR<0.01
g21637	6.87555	2.18635	0.647784	2.26014e-05	0.000278226	FDR<0.01
g15996	1.65605	2.18025	1.04475	0.00127515	0.00866332	FDR<0.01
g6096	8.54265	2.17348	0.483425	2.10133e-07	4.18508e-06	FDR<0.01
g14300	19.0708	2.17216	0.662262	3.21487e-05	0.000375279	FDR<0.01
g23693	61.558	2.17145	0.604884	1.01402e-05	0.000135635	FDR<0.01
g8741	4.13059	2.17089	0.813953	0.000247486	0.00221498	FDR<0.01
g12351	18.3012	2.16871	0.539953	1.79982e-06	2.96193e-05	FDR<0.01
g19112	118.09	2.16576	0.260953	3.17283e-18	2.1505e-16	FDR<0.01
g22013	26.3631	2.1638	0.482221	2.19688e-07	4.35013e-06	FDR<0.01
g22372	22.9564	2.16367	0.355584	3.54887e-11	1.21956e-09	FDR<0.01
g23941	11.2245	2.16329	0.529874	1.35848e-06	2.29509e-05	FDR<0.01
g5901	41.1586	2.16024	0.748434	0.00012443	0.00122277	FDR<0.01
g20078	2.89004	2.15963	0.93568	0.000714854	0.00537174	FDR<0.01
g9422	5.8874	2.15873	0.765152	0.000153678	0.0014647	FDR<0.01
g650	9.00341	2.15607	0.759701	0.000145876	0.00140146	FDR<0.01
g23292	4.7772	2.15342	0.799895	0.000231738	0.00209076	FDR<0.01
g16165	197.208	2.14846	0.215204	5.45377e-25	5.11045e-23	FDR<0.01
g9315	1045.07	2.14711	0.275168	1.8398e-16	1.06584e-14	FDR<0.01
g18368	21.6953	2.14163	0.644824	2.81457e-05	0.000335868	FDR<0.01
g10642	98.0327	2.13398	0.429319	2.04832e-08	4.89201e-07	FDR<0.01
g15112	10.9341	2.12612	0.593692	1.07218e-05	0.000142415	FDR<0.01
g6497	16.874	2.11942	0.561796	5.05362e-06	7.29457e-05	FDR<0.01
g8238	4.49969	2.11927	0.799934	0.000270807	0.00237656	FDR<0.01
g10073	9.57633	2.11523	0.539477	2.75588e-06	4.30791e-05	FDR<0.01
g9998	68.4108	2.11344	0.617813	1.98319e-05	0.00024787	FDR<0.01
g13106	116.264	2.10826	0.323957	2.34841e-12	9.30036e-11	FDR<0.01
g22045	4.89357	2.10643	0.641503	3.2925e-05	0.000383756	FDR<0.01
g20293	9.14301	2.10586	0.535465	2.63518e-06	4.15331e-05	FDR<0.01
g18678	8.75445	2.09569	0.962666	0.00107781	0.0075162	FDR<0.01
g7576	9.98381	2.09068	0.471751	2.93253e-07	5.71106e-06	FDR<0.01
g4311	39.6436	2.08693	0.359706	2.04327e-10	6.39381e-09	FDR<0.01
g18218	4.08873	2.08686	0.878921	0.000627491	0.00481657	FDR<0.01
g4905	268.614	2.0798	0.162509	5.12872e-39	8.88356e-37	FDR<0.01
g19836	21.4533	2.07903	0.444571	9.18593e-08	1.96165e-06	FDR<0.01
g10228	22.1331	2.07562	0.521844	2.22035e-06	3.56837e-05	FDR<0.01
g2257	2.15662	2.07483	0.900952	0.000775691	0.00575078	FDR<0.01
g9069	14.6024	2.07179	0.454835	1.65704e-07	3.39892e-06	FDR<0.01
g7570	5.08046	2.071	0.687113	8.63891e-05	0.000883891	FDR<0.01
g6645	504.144	2.06443	0.256771	2.79745e-17	1.74439e-15	FDR<0.01
g566	6.35613	2.06393	0.699633	0.000107649	0.00107198	FDR<0.01
g52	11.6053	2.0613	0.893222	0.000774058	0.00574363	FDR<0.01
g16936	4.466	2.05996	0.813973	0.000405815	0.00336179	FDR<0.01
g18404	7.10976	2.05903	0.66209	6.27773e-05	0.000667807	FDR<0.01
g17613	14.8454	2.05034	0.42861	5.49709e-08	1.2274e-06	FDR<0.01
g21513	3.65997	2.04904	0.773875	0.000286939	0.00248883	FDR<0.01
g8942	28.8427	2.04894	0.442071	1.14375e-07	2.41539e-06	FDR<0.01
g21616	4.24353	2.04421	0.956344	0.00125278	0.00853844	FDR<0.01
g1941	20.6413	2.04306	0.981257	0.00145244	0.00965738	FDR<0.01
g4950	23.1132	2.03358	0.533598	4.55366e-06	6.6966e-05	FDR<0.01
g16788	46.8886	2.0299	0.396414	9.818e-09	2.48684e-07	FDR<0.01
g4250	4.15601	2.02536	0.680428	0.000101447	0.00101746	FDR<0.01
g16763	25.6424	2.0221	0.480698	8.50808e-07	1.49484e-05	FDR<0.01
g9222	34.4701	2.02139	0.755092	0.000268064	0.00236216	FDR<0.01
g1780	15.9435	2.02051	0.458738	3.47029e-07	6.61942e-06	FDR<0.01
g19012	4.50775	2.01753	0.713964	0.000167748	0.001584	FDR<0.01
g11433	31.9344	2.01734	0.323251	1.40462e-11	5.07082e-10	FDR<0.01
g5926	3.89918	2.01679	0.745202	0.000245512	0.00219845	FDR<0.01
g14935	9.44715	2.0164	0.756702	0.000279658	0.00244171	FDR<0.01
g12567	461.594	2.01453	0.147597	6.46732e-44	1.33616e-41	FDR<0.01
g1660	160.8	2.01128	0.201789	6.75955e-25	6.26555e-23	FDR<0.01
g19654	53.0487	2.00926	0.269009	2.60271e-15	1.36487e-13	FDR<0.01
g13294	96.2971	2.0037	0.290487	1.71497e-13	7.57944e-12	FDR<0.01
g23647	15.9353	2.00331	0.367154	1.5915e-09	4.51091e-08	FDR<0.01
g5030	16.9596	2.00305	0.546285	8.31736e-06	0.000114101	FDR<0.01
g16712	3.72827	2.00224	0.6717	0.000101905	0.00102131	FDR<0.01
g10415	4.49694	2.00222	0.597488	2.77226e-05	0.000331975	FDR<0.01
g7856	23.09	2.00101	0.409175	3.31765e-08	7.60576e-07	FDR<0.01
g8479	96.8372	1.99718	0.19908	3.54962e-25	3.4005e-23	FDR<0.01
g3311	7.4226	1.99355	0.590669	2.55546e-05	0.000308817	FDR<0.01
g17133	83.2288	1.99148	0.453155	3.70925e-07	6.99738e-06	FDR<0.01
g18991	87.3797	1.99139	0.20902	5.23139e-23	4.50793e-21	FDR<0.01
g22525	106.58	1.98971	0.201509	1.74819e-24	1.58613e-22	FDR<0.01
g7026	12.9366	1.98944	0.5481	9.72538e-06	0.000130596	FDR<0.01
g11034	6.43791	1.98695	0.944691	0.00144655	0.00962199	FDR<0.01
g7606	118.266	1.98613	0.339037	1.54772e-10	4.93313e-09	FDR<0.01
g18053	21.0651	1.97562	0.371766	3.58717e-09	9.685e-08	FDR<0.01
g1049	3.08545	1.97097	0.89607	0.00113285	0.00783478	FDR<0.01
g709	549.014	1.97047	0.679737	0.000137586	0.00133344	FDR<0.01
g23016	22.6065	1.96975	0.350528	6.43209e-10	1.89189e-08	FDR<0.01
g5578	16.3078	1.9669	0.480091	1.43771e-06	2.41942e-05	FDR<0.01
g18058	182.328	1.96618	0.288669	3.23608e-13	1.38731e-11	FDR<0.01
g8747	4.60086	1.96612	0.88215	0.00105026	0.00735999	FDR<0.01
g1818	18.8471	1.96598	0.386994	1.27537e-08	3.15131e-07	FDR<0.01
g2462	2.16375	1.96451	0.883562	0.00106762	0.00746335	FDR<0.01
g11506	3.82673	1.96379	0.863908	0.000930503	0.00667906	FDR<0.01
g15902	11.4148	1.96358	0.589834	3.10488e-05	0.000364014	FDR<0.01
g7975	2.49244	1.96349	0.748502	0.000333062	0.0028302	FDR<0.01
g17052	27.9168	1.96291	0.697898	0.000183533	0.00170304	FDR<0.01
g17776	27.7118	1.96241	0.733508	0.000283708	0.00246705	FDR<0.01
g12695	9.59227	1.95894	0.570779	2.12921e-05	0.000264004	FDR<0.01
g11164	16.1763	1.95405	0.412974	7.63816e-08	1.6664e-06	FDR<0.01
g6047	37.9266	1.95267	0.328764	9.7212e-11	3.1996e-09	FDR<0.01
g12727	14.5194	1.94434	0.514019	5.49261e-06	7.82286e-05	FDR<0.01
g21607	100.028	1.94143	0.223015	1.0751e-19	7.81177e-18	FDR<0.01
g22460	42.4317	1.94056	0.322255	5.92313e-11	1.98379e-09	FDR<0.01
g17896	23.1937	1.93935	0.327064	1.04492e-10	3.40007e-09	FDR<0.01
g3412	3.51753	1.93558	0.794758	0.000600787	0.00463859	FDR<0.01
g7315	211.248	1.93483	0.57918	3.05478e-05	0.000360023	FDR<0.01
g14444	26.0088	1.93228	0.467762	1.27866e-06	2.17741e-05	FDR<0.01
g7548	22.1366	1.93207	0.415872	1.18661e-07	2.49976e-06	FDR<0.01
g22935	6.60424	1.93001	0.687701	0.000193068	0.00177916	FDR<0.01
g10948	24.6649	1.92162	0.435888	3.69723e-07	6.98239e-06	FDR<0.01
g7379	56.1197	1.92086	0.586249	3.90989e-05	0.000443138	FDR<0.01
g8370	21.7573	1.91986	0.509851	6.02354e-06	8.50137e-05	FDR<0.01
g1261	57.3983	1.91305	0.260292	6.97966e-15	3.53059e-13	FDR<0.01
g10688	134.315	1.90087	0.195741	9.56376e-24	8.36731e-22	FDR<0.01
g7382	14.2902	1.89906	0.531833	1.3289e-05	0.000173688	FDR<0.01
g17263	9.80349	1.89874	0.575767	3.70124e-05	0.000423126	FDR<0.01
g168	58.0112	1.89537	0.49477	4.73206e-06	6.92102e-05	FDR<0.01
g16491	54.2911	1.89161	0.257961	8.09749e-15	4.04827e-13	FDR<0.01
g395	68.4036	1.88902	0.44896	9.51799e-07	1.65897e-05	FDR<0.01
g14711	198.263	1.88622	0.292866	4.31616e-12	1.65578e-10	FDR<0.01
g13730	18.1946	1.88486	0.403343	1.08956e-07	2.30948e-06	FDR<0.01
g62	15.8909	1.88178	0.485604	3.99849e-06	5.99879e-05	FDR<0.01
g8870	76.2525	1.88082	0.374597	1.88943e-08	4.53145e-07	FDR<0.01
g873	14.1692	1.8794	0.424025	3.45716e-07	6.60172e-06	FDR<0.01
g7621	10.0952	1.87757	0.77402	0.0006554	0.00499015	FDR<0.01
g13105	400.567	1.8775	0.205987	2.87682e-21	2.30522e-19	FDR<0.01
g1105	395.916	1.87513	0.125776	1.05406e-51	2.96313e-49	FDR<0.01
g1072	17.0469	1.8732	0.555832	2.91684e-05	0.000346146	FDR<0.01
g12681	29.3258	1.87282	0.350551	3.38993e-09	9.22706e-08	FDR<0.01
g4283	1.73843	1.87069	0.869229	0.00142566	0.00950515	FDR<0.01
g21677	13.8944	1.8697	0.564384	3.61247e-05	0.000413805	FDR<0.01
g18072	13.5192	1.86955	0.844329	0.00120471	0.00825672	FDR<0.01
g5238	11.4458	1.86834	0.706098	0.000341251	0.00288692	FDR<0.01
g10719	19.2812	1.86716	0.365839	1.24133e-08	3.07605e-07	FDR<0.01
g6936	14.1625	1.86438	0.377231	2.89204e-08	6.73813e-07	FDR<0.01
g23030	4.8493	1.86297	0.736273	0.000488435	0.00392855	FDR<0.01
g5414	2.45016	1.86245	0.861209	0.00139804	0.00935008	FDR<0.01
g17442	7.01962	1.85958	0.524589	1.53204e-05	0.000197827	FDR<0.01
g21212	15.8533	1.85662	0.540833	2.35124e-05	0.000287701	FDR<0.01
g9373	16.0002	1.85486	0.587688	6.43033e-05	0.000681925	FDR<0.01
g9592	7.9315	1.85406	0.528801	1.78765e-05	0.0002259	FDR<0.01
g9185	4.34419	1.85163	0.862028	0.00147157	0.00975433	FDR<0.01
g6165	413.088	1.85099	0.215195	2.97031e-19	2.10475e-17	FDR<0.01
g5881	29.3253	1.85042	0.367188	1.77609e-08	4.28963e-07	FDR<0.01
g12001	15.7885	1.84164	0.46522	2.94973e-06	4.57342e-05	FDR<0.01
g9938	87.3667	1.83985	0.425413	5.93169e-07	1.06979e-05	FDR<0.01
g13584	69.5874	1.83614	0.286498	5.64818e-12	2.13808e-10	FDR<0.01
g19945	3.1782	1.83547	0.832714	0.00128515	0.00871748	FDR<0.01
g18052	20.0498	1.83514	0.345392	4.16675e-09	1.11643e-07	FDR<0.01
g2187	26.6799	1.83278	0.443638	1.41998e-06	2.39193e-05	FDR<0.01
g22524	69.1337	1.83189	0.281335	2.88429e-12	1.1318e-10	FDR<0.01
g18011	26.4693	1.83156	0.37033	2.95422e-08	6.85506e-07	FDR<0.01
g5059	4.46163	1.83095	0.767623	0.000775581	0.00575078	FDR<0.01
g2184	42.5853	1.82745	0.248394	7.32608e-15	3.69493e-13	FDR<0.01
g16457	3.86137	1.82714	0.81966	0.00121096	0.00829623	FDR<0.01
g10292	22.0194	1.82441	0.491823	8.37001e-06	0.00011464	FDR<0.01
g13176	41.3608	1.81846	0.402543	2.48937e-07	4.88977e-06	FDR<0.01
g18536	286.39	1.81767	0.1942	3.15572e-22	2.67892e-20	FDR<0.01
g21240	15.1235	1.81382	0.436155	1.28872e-06	2.19235e-05	FDR<0.01
g16851	15.6494	1.81307	0.549269	4.02608e-05	0.000453906	FDR<0.01
g3062	37.2052	1.81201	0.375817	5.69359e-08	1.26797e-06	FDR<0.01
g16013	22.5819	1.8106	0.364417	2.69867e-08	6.32196e-07	FDR<0.01
g9425	63.5042	1.81006	0.325643	1.08685e-09	3.11661e-08	FDR<0.01
g6618	10.9429	1.80799	0.53539	3.06539e-05	0.000360531	FDR<0.01
g4673	13.8422	1.80695	0.454248	2.83657e-06	4.41795e-05	FDR<0.01
g7602	19.6551	1.80542	0.316169	4.52919e-10	1.3722e-08	FDR<0.01
g5046	36.2941	1.8048	0.343562	6.01509e-09	1.58044e-07	FDR<0.01
g13746	6.85692	1.80305	0.67151	0.000325335	0.0027777	FDR<0.01
g20630	10.6126	1.80159	0.523326	2.41956e-05	0.000295307	FDR<0.01
g10144	110.978	1.80058	0.389769	1.56239e-07	3.22019e-06	FDR<0.01
g13869	245.201	1.79882	0.219311	9.58436e-18	6.17867e-16	FDR<0.01
g3438	54.7602	1.79829	0.374745	6.49899e-08	1.43061e-06	FDR<0.01
g329	4.14081	1.79794	0.734225	0.000669516	0.00508003	FDR<0.01
g15672	8.51192	1.79505	0.727489	0.000635847	0.00486763	FDR<0.01
g15559	4.81063	1.79477	0.782245	0.0010475	0.00734365	FDR<0.01
g2494	11.1959	1.79466	0.530702	3.06243e-05	0.00036043	FDR<0.01
g2663	25.4917	1.79197	0.364168	3.53568e-08	8.06248e-07	FDR<0.01
g19043	442.176	1.79135	0.262641	3.71727e-13	1.57782e-11	FDR<0.01
g24473	8.16067	1.79053	0.637847	0.000224299	0.0020297	FDR<0.01
g12287	18.6864	1.78909	0.55479	5.45269e-05	0.000594423	FDR<0.01
g14787	22.8216	1.78671	0.424973	1.09084e-06	1.8762e-05	FDR<0.01
g8990	8.69746	1.78518	0.552358	5.34241e-05	0.000582771	FDR<0.01
g22574	103.977	1.78487	0.622127	0.000184819	0.00171229	FDR<0.01
g3609	773.003	1.78111	0.284113	1.50998e-11	5.43974e-10	FDR<0.01
g11630	4.44087	1.78037	0.792132	0.00121447	0.00830822	FDR<0.01
g18756	5.69825	1.77925	0.640939	0.000251305	0.0022398	FDR<0.01
g19840	4.9991	1.77718	0.725445	0.000684276	0.00518056	FDR<0.01
g398	33.1007	1.7748	0.541611	4.60676e-05	0.000511536	FDR<0.01
g11175	13.5547	1.77375	0.43762	2.1484e-06	3.46899e-05	FDR<0.01
g12441	5.88255	1.76782	0.736744	0.000801359	0.00588258	FDR<0.01
g5500	21.32	1.76473	0.66147	0.000359691	0.00302204	FDR<0.01
g8340	32.4758	1.7633	0.430925	1.84363e-06	3.01954e-05	FDR<0.01
g6482	8.262	1.76329	0.479423	1.02594e-05	0.000137015	FDR<0.01
g11303	4.7823	1.76161	0.739656	0.00085017	0.00619316	FDR<0.01
g5343	96.5006	1.75813	0.212911	6.42509e-18	4.22136e-16	FDR<0.01
g467	15.7212	1.75561	0.384583	2.16049e-07	4.28798e-06	FDR<0.01
g12025	13.169	1.75533	0.451639	4.45282e-06	6.58817e-05	FDR<0.01
g4906	89.1275	1.74942	0.390442	3.25054e-07	6.23493e-06	FDR<0.01
g23898	11.7869	1.74578	0.423011	1.62176e-06	2.69476e-05	FDR<0.01
g635	6.28768	1.74484	0.667959	0.00043799	0.00359189	FDR<0.01
g17332	29.4094	1.74339	0.48642	1.52251e-05	0.000196745	FDR<0.01
g15330	4.13464	1.7405	0.773523	0.00126606	0.00861525	FDR<0.01
g12048	8.30454	1.74015	0.712274	0.000730749	0.00546246	FDR<0.01
g1014	14.4598	1.7374	0.69897	0.000647019	0.00494213	FDR<0.01
g11171	63.9593	1.73715	0.289522	8.75244e-11	2.88628e-09	FDR<0.01
g12728	49.0079	1.73702	0.286839	6.20617e-11	2.07049e-09	FDR<0.01
g1217	10.3911	1.73511	0.580756	0.000133004	0.00129735	FDR<0.01
g23163	24.5302	1.7325	0.46075	7.70989e-06	0.000106449	FDR<0.01
g17489	13.3973	1.7146	0.586798	0.000170286	0.00159916	FDR<0.01
g3946	61.3021	1.70911	0.262464	3.45459e-12	1.34635e-10	FDR<0.01
g14001	341.295	1.70655	0.175173	9.43161e-24	8.29402e-22	FDR<0.01
g24141	9.65608	1.70369	0.416484	2.02146e-06	3.28257e-05	FDR<0.01
g7565	18.6424	1.69861	0.423987	2.92614e-06	4.54919e-05	FDR<0.01
g19016	27.4555	1.69559	0.312747	2.79561e-09	7.68256e-08	FDR<0.01
g17891	322.629	1.69517	0.327552	1.07718e-08	2.70844e-07	FDR<0.01
g21421	19.4886	1.69428	0.376245	3.17769e-07	6.11571e-06	FDR<0.01
g17037	16.0522	1.6918	0.511654	4.64392e-05	0.000515097	FDR<0.01
g5834	8.06114	1.69147	0.48038	2.09152e-05	0.000259894	FDR<0.01
g5614	10.9869	1.68729	0.729019	0.00113309	0.00783478	FDR<0.01
g12639	38.0439	1.68197	0.275686	5.11882e-11	1.73473e-09	FDR<0.01
g5386	20.4569	1.68072	0.417359	2.75405e-06	4.30791e-05	FDR<0.01
g24265	43.1927	1.67453	0.230599	1.89413e-14	9.23529e-13	FDR<0.01
g23878	17.2621	1.67285	0.386643	7.44739e-07	1.32477e-05	FDR<0.01
g11196	262.753	1.67265	0.2801	1.15848e-10	3.75532e-09	FDR<0.01
g22859	31.7371	1.67183	0.344527	5.99189e-08	1.32408e-06	FDR<0.01
g16668	30.8293	1.67036	0.351639	1.00144e-07	2.12797e-06	FDR<0.01
g18460	28.4792	1.66208	0.384622	7.76245e-07	1.37653e-05	FDR<0.01
g1954	17.5597	1.66094	0.53869	0.000106941	0.00106556	FDR<0.01
g22836	28.6399	1.65626	0.420166	4.10568e-06	6.13277e-05	FDR<0.01
g8477	7.43767	1.6559	0.553358	0.000146675	0.00140748	FDR<0.01
g23428	15.1003	1.65555	0.635108	0.000503447	0.00402851	FDR<0.01
g21989	36.3867	1.65337	0.328659	2.47964e-08	5.86495e-07	FDR<0.01
g1886	55.0466	1.6512	0.240238	3.23393e-13	1.38731e-11	FDR<0.01
g23967	8.9364	1.65004	0.523806	8.63208e-05	0.000883719	FDR<0.01
g15583	22.966	1.64862	0.355732	1.82939e-07	3.70809e-06	FDR<0.01
g19783	15.7991	1.64571	0.688921	0.00097184	0.00689512	FDR<0.01
g15755	16.2636	1.64145	0.357992	2.3474e-07	4.63746e-06	FDR<0.01
g12336	23.7325	1.64069	0.362186	3.05701e-07	5.92077e-06	FDR<0.01
g13216	47.959	1.63519	0.312515	8.76908e-09	2.24101e-07	FDR<0.01
g12157	9.51728	1.63449	0.663073	0.000792211	0.0058279	FDR<0.01
g7685	42.6012	1.63435	0.279082	2.49576e-10	7.69737e-09	FDR<0.01
g6853	62.4998	1.6311	0.273163	1.24937e-10	4.03469e-09	FDR<0.01
g10078	25.5449	1.63108	0.602774	0.000384758	0.00321375	FDR<0.01
g10947	149.299	1.62847	0.262536	2.96034e-11	1.02761e-09	FDR<0.01
g7656	352.435	1.62825	0.425802	7.00378e-06	9.74844e-05	FDR<0.01
g24050	318.67	1.62341	0.302171	4.15803e-09	1.11584e-07	FDR<0.01
g12960	5.53322	1.62168	0.646144	0.000707898	0.00532881	FDR<0.01
g1767	25.2524	1.61964	0.357067	3.08178e-07	5.95234e-06	FDR<0.01
g4304	15.493	1.61912	0.430259	9.10024e-06	0.000123263	FDR<0.01
g16303	32.4944	1.61824	0.564509	0.000235504	0.0021188	FDR<0.01
g21402	11.4333	1.61605	0.375552	9.11559e-07	1.59667e-05	FDR<0.01
g7381	100.048	1.61171	0.212028	1.63128e-15	8.78085e-14	FDR<0.01
g16376	5.10156	1.6112	0.645017	0.000744828	0.00555077	FDR<0.01
g3427	21.1369	1.61085	0.571656	0.000278836	0.00243829	FDR<0.01
g22701	6.84924	1.60858	0.686845	0.0011723	0.00806845	FDR<0.01
g15957	33.1653	1.60509	0.240678	1.44084e-12	5.79989e-11	FDR<0.01
g4166	170.015	1.60107	0.205896	4.25333e-16	2.35278e-14	FDR<0.01
g993	24.1429	1.59682	0.535823	0.000167846	0.00158405	FDR<0.01
g15195	12.0189	1.59642	0.518399	0.000120068	0.00118265	FDR<0.01
g9830	14.915	1.5949	0.5473	0.000209436	0.00190931	FDR<0.01
g5988	17.3647	1.59024	0.506465	9.85475e-05	0.000992303	FDR<0.01
g2973	26.1931	1.58516	0.340444	1.84218e-07	3.72959e-06	FDR<0.01
g17911	29.632	1.58411	0.426439	1.17337e-05	0.000154301	FDR<0.01
g10172	11.7015	1.58395	0.499565	8.94794e-05	0.000911701	FDR<0.01
g19446	12.5166	1.58213	0.489923	7.30083e-05	0.00076478	FDR<0.01
g2077	41.7461	1.58092	0.379712	1.8077e-06	2.97205e-05	FDR<0.01
g23668	48.3618	1.57873	0.376839	1.619e-06	2.69279e-05	FDR<0.01
g21909	14.1518	1.57685	0.621304	0.00069807	0.00526639	FDR<0.01
g6459	28.6324	1.57299	0.432301	1.61535e-05	0.000206871	FDR<0.01
g2440	3.80081	1.56844	0.645958	0.000975612	0.00691314	FDR<0.01
g5787	31.613	1.567	0.454046	3.34207e-05	0.000388278	FDR<0.01
g311	93.8604	1.56595	0.441462	2.32927e-05	0.000285506	FDR<0.01
g5345	12.7462	1.56357	0.473757	5.84995e-05	0.000631309	FDR<0.01
g1518	26.6703	1.56315	0.396081	4.73201e-06	6.92102e-05	FDR<0.01
g23890	66.5291	1.56307	0.631428	0.000857834	0.00623575	FDR<0.01
g8300	74.673	1.55895	0.239688	4.76694e-12	1.81249e-10	FDR<0.01
g16338	34.9904	1.54849	0.375451	2.27657e-06	3.64846e-05	FDR<0.01
g22857	281.882	1.54692	0.217386	6.9773e-14	3.22498e-12	FDR<0.01
g11718	10.6083	1.54687	0.44056	2.76555e-05	0.000331402	FDR<0.01
g15130	16.9159	1.5461	0.363653	1.30511e-06	2.21585e-05	FDR<0.01
g12956	11.3529	1.54214	0.499606	0.000128624	0.00125965	FDR<0.01
g458	18.9538	1.54091	0.509895	0.000160492	0.00152171	FDR<0.01
g4192	37.5374	1.54053	0.290063	6.80948e-09	1.78001e-07	FDR<0.01
g9120	30.1948	1.53866	0.442334	3.17548e-05	0.000371186	FDR<0.01
g7577	125.406	1.5382	0.22344	3.70594e-13	1.57691e-11	FDR<0.01
g12074	4.21248	1.53173	0.660061	0.00140339	0.00937856	FDR<0.01
g446	12.5556	1.53002	0.465141	6.46416e-05	0.000685089	FDR<0.01
g9147	12.4723	1.52844	0.500009	0.000145921	0.00140146	FDR<0.01
g2540	5.94138	1.52783	0.653759	0.00134912	0.00905824	FDR<0.01
g11029	28.3494	1.52629	0.38663	5.04548e-06	7.28896e-05	FDR<0.01
g23559	223.151	1.52111	0.521931	0.00023748	0.00213545	FDR<0.01
g3731	25.1439	1.52076	0.373634	3.03301e-06	4.67716e-05	FDR<0.01
g4875	18.4408	1.51868	0.473507	8.83557e-05	0.00090186	FDR<0.01
g5307	12.6114	1.51767	0.499594	0.000158664	0.00150902	FDR<0.01
g21895	14.6007	1.51667	0.383196	4.92286e-06	7.14795e-05	FDR<0.01
g12479	6.21895	1.51442	0.612541	0.000938178	0.00671728	FDR<0.01
g7786	8.37354	1.51421	0.516133	0.000225667	0.002041	FDR<0.01
g18871	6.09965	1.51248	0.605107	0.000869739	0.00631159	FDR<0.01
g13578	24.7707	1.51236	0.342972	6.79437e-07	1.21238e-05	FDR<0.01
g22373	42.1485	1.51135	0.348599	9.55797e-07	1.66396e-05	FDR<0.01
g12081	13.1111	1.51008	0.426073	2.61226e-05	0.000314572	FDR<0.01
g2722	20.1547	1.50909	0.371696	3.24039e-06	4.95243e-05	FDR<0.01
g292	31.1925	1.50872	0.299725	3.19075e-08	7.3443e-07	FDR<0.01
g22845	68.1049	1.50805	0.268038	1.23007e-09	3.50386e-08	FDR<0.01
g15187	53.4896	1.50762	0.267824	1.21059e-09	3.46563e-08	FDR<0.01
g8810	201.699	1.50559	0.598161	0.000836117	0.00611157	FDR<0.01
g13428	22.2332	1.50556	0.435535	3.6643e-05	0.000419183	FDR<0.01
g15782	60.4547	1.50353	0.340925	6.89551e-07	1.22915e-05	FDR<0.01
g21515	6.14743	1.50259	0.534411	0.000341772	0.0028899	FDR<0.01
g5466	8.98061	1.50189	0.555809	0.000482129	0.00388692	FDR<0.01
g11604	76.0622	-1.50273	0.356344	1.65422e-06	2.74244e-05	FDR<0.01
g3844	136.428	-1.5034	0.248866	1.03721e-10	3.38138e-09	FDR<0.01
g20617	23.0117	-1.50746	0.623761	0.00111424	0.00773253	FDR<0.01
g14104	82.0714	-1.50955	0.422544	2.34611e-05	0.000287366	FDR<0.01
g24020	38.6901	-1.51043	0.447691	4.9351e-05	0.000544575	FDR<0.01
g7880	64.2157	-1.51144	0.373564	3.42553e-06	5.20293e-05	FDR<0.01
g289	56.0467	-1.51363	0.432053	3.02983e-05	0.000357574	FDR<0.01
g21579	89.8312	-1.51377	0.464453	7.41821e-05	0.000775183	FDR<0.01
g23480	30.6792	-1.51498	0.571573	0.000551868	0.00432911	FDR<0.01
g5603	59.1781	-1.5269	0.38374	4.41854e-06	6.5431e-05	FDR<0.01
g2976	66.8239	-1.53026	0.409896	1.20237e-05	0.000157752	FDR<0.01
g11624	26.6259	-1.53033	0.583947	0.000588433	0.00456494	FDR<0.01
g7054	43.3546	-1.53071	0.484443	0.000102074	0.00102241	FDR<0.01
g3546	237.976	-1.536	0.31002	4.5559e-08	1.02557e-06	FDR<0.01
g13651	96.9181	-1.53618	0.327722	1.73454e-07	3.53672e-06	FDR<0.01
g1066	40.1341	-1.54824	0.528774	0.000216534	0.00196711	FDR<0.01
g12526	201.583	-1.54886	0.242189	9.95834e-12	3.61806e-10	FDR<0.01
g22805	77.5306	-1.54984	0.399752	6.47351e-06	9.03236e-05	FDR<0.01
g3096	46.2815	-1.55665	0.498047	0.000109733	0.00109147	FDR<0.01
g4991	58.6836	-1.557	0.396737	5.24657e-06	7.52243e-05	FDR<0.01
g8953	40.6006	-1.55932	0.521699	0.000173626	0.00162518	FDR<0.01
g6405	75.4753	-1.56136	0.485606	7.95522e-05	0.000826764	FDR<0.01
g7265	426.62	-1.56165	0.370849	1.5184e-06	2.54024e-05	FDR<0.01
g19209	77.5624	-1.56618	0.354584	5.92588e-07	1.06979e-05	FDR<0.01
g5580	21.3119	-1.56638	0.625533	0.000784703	0.00579005	FDR<0.01
g23283	81.803	-1.56639	0.360955	8.44877e-07	1.48747e-05	FDR<0.01
g5350	79.4944	-1.56675	0.46351	4.35041e-05	0.000487588	FDR<0.01
g18114	34.0786	-1.57209	0.598921	0.000541901	0.00427242	FDR<0.01
g3662	69.8514	-1.57211	0.475368	5.62351e-05	0.000610329	FDR<0.01
g500	79.1034	-1.5747	0.456259	3.29522e-05	0.000383756	FDR<0.01
g21948	111.519	-1.57901	0.369441	1.11019e-06	1.90376e-05	FDR<0.01
g1832	23.9512	-1.57984	0.617163	0.000650948	0.00496525	FDR<0.01
g22062	136.167	-1.58249	0.340094	1.87879e-07	3.79029e-06	FDR<0.01
g10569	69.4226	-1.58356	0.386575	2.40978e-06	3.84041e-05	FDR<0.01
g3383	31.5082	-1.58556	0.594588	0.000466638	0.00378878	FDR<0.01
g5765	28.4913	-1.58619	0.568656	0.000317744	0.00272297	FDR<0.01
g14659	73.3649	-1.59134	0.339014	1.51453e-07	3.14141e-06	FDR<0.01
g318	123.439	-1.59139	0.364387	7.11089e-07	1.26623e-05	FDR<0.01
g23660	59.8806	-1.59256	0.448035	2.16103e-05	0.000267756	FDR<0.01
g4990	200.152	-1.59315	0.271784	2.6009e-10	8.00722e-09	FDR<0.01
g19050	43.6955	-1.60289	0.47804	4.51428e-05	0.000502342	FDR<0.01
g12694	206.438	-1.60387	0.318195	2.5694e-08	6.06054e-07	FDR<0.01
g13792	50.7588	-1.61039	0.476974	4.09417e-05	0.000460071	FDR<0.01
g7759	63.527	-1.61549	0.579071	0.000302732	0.00260736	FDR<0.01
g4958	65.4209	-1.62196	0.474815	3.4677e-05	0.000399088	FDR<0.01
g18509	34.1678	-1.62234	0.602611	0.000407013	0.00337009	FDR<0.01
g5804	361.804	-1.62576	0.395962	2.1477e-06	3.46899e-05	FDR<0.01
g24356	26.1148	-1.62977	0.631608	0.000566488	0.00443163	FDR<0.01
g7650	16.5275	-1.63102	0.727105	0.0014942	0.0098929	FDR<0.01
g21882	80.6725	-1.63264	0.311913	8.71616e-09	2.23082e-07	FDR<0.01
g5017	51.4217	-1.63356	0.530608	0.000113376	0.00112251	FDR<0.01
g14637	278.489	-1.64106	0.222368	8.33662e-15	4.15571e-13	FDR<0.01
g5974	31.9596	-1.64212	0.465261	2.18874e-05	0.000270407	FDR<0.01
g18055	22.7823	-1.64621	0.720499	0.00130302	0.00882121	FDR<0.01
g17599	50.9588	-1.64632	0.569165	0.000207221	0.00189112	FDR<0.01
g10547	90.1469	-1.6523	0.367981	3.6168e-07	6.84557e-06	FDR<0.01
g6206	51.3806	-1.6525	0.530281	9.67064e-05	0.000977208	FDR<0.01
g12667	37.815	-1.6532	0.464444	1.91618e-05	0.000240723	FDR<0.01
g303	73.1471	-1.66036	0.387853	9.34733e-07	1.63392e-05	FDR<0.01
g24347	24.9605	-1.66291	0.518481	6.92222e-05	0.000730026	FDR<0.01
g7414	58.6777	-1.66417	0.590753	0.000257635	0.00228908	FDR<0.01
g24073	23.4453	-1.66914	0.645944	0.000528822	0.00419243	FDR<0.01
g5748	32.8426	-1.68734	0.571321	0.00015948	0.00151487	FDR<0.01
g22124	32.1841	-1.68919	0.492251	2.94261e-05	0.000348239	FDR<0.01
g17678	82.2109	-1.69161	0.406556	1.51663e-06	2.53976e-05	FDR<0.01
g12424	86.2178	-1.69861	0.419422	2.42897e-06	3.86741e-05	FDR<0.01
g15359	43.2322	-1.69904	0.556335	0.000111737	0.00110819	FDR<0.01
g14629	78.3203	-1.69914	0.356254	8.68894e-08	1.86949e-06	FDR<0.01
g2388	71.3233	-1.70406	0.529348	6.24129e-05	0.000664756	FDR<0.01
g9600	30.0461	-1.70802	0.544178	8.23625e-05	0.00084877	FDR<0.01
g502	28.5915	-1.71729	0.579947	0.000148969	0.00142472	FDR<0.01
g21086	34.8745	-1.7178	0.52363	4.91201e-05	0.000542726	FDR<0.01
g15778	87.9551	-1.71918	0.374369	2.00142e-07	3.99733e-06	FDR<0.01
g6455	61.5342	-1.72095	0.434073	3.37484e-06	5.13048e-05	FDR<0.01
g7197	33.703	-1.72128	0.618586	0.0002653	0.00234262	FDR<0.01
g19567	33.1926	-1.72353	0.66666	0.000488748	0.00392923	FDR<0.01
g14624	26.8506	-1.73045	0.754908	0.00113985	0.00787513	FDR<0.01
g267	57.7972	-1.73854	0.481345	1.37636e-05	0.000179345	FDR<0.01
g16488	86.2548	-1.73966	0.521115	3.86184e-05	0.000438853	FDR<0.01
g14310	250.912	-1.73988	0.255033	3.97363e-13	1.68246e-11	FDR<0.01
g24012	83.7845	-1.74175	0.419615	1.46979e-06	2.46856e-05	FDR<0.01
g15424	65.4624	-1.74543	0.423865	1.68858e-06	2.78957e-05	FDR<0.01
g24045	33.7179	-1.75143	0.434107	2.3997e-06	3.82791e-05	FDR<0.01
g8036	61.1844	-1.75161	0.479003	1.1333e-05	0.000149491	FDR<0.01
g22772	19.4191	-1.75308	0.563887	8.58469e-05	0.000879392	FDR<0.01
g17041	57.7015	-1.75529	0.445111	3.51177e-06	5.31508e-05	FDR<0.01
g19969	233.653	-1.75996	0.27713	9.19597e-12	3.3695e-10	FDR<0.01
g5354	20.8642	-1.76277	0.729215	0.000765651	0.00569111	FDR<0.01
g18426	75.4671	-1.76638	0.50393	1.99803e-05	0.000249361	FDR<0.01
g15978	28.1917	-1.77019	0.707633	0.000592245	0.00458502	FDR<0.01
g19658	342.042	-1.77266	0.312176	5.71733e-10	1.69915e-08	FDR<0.01
g12542	54.2441	-1.77831	0.404613	4.6489e-07	8.59044e-06	FDR<0.01
g8522	33.6633	-1.77961	0.435792	1.86918e-06	3.05555e-05	FDR<0.01
g18475	131.627	-1.78252	0.490714	1.19619e-05	0.000157062	FDR<0.01
g24338	39.548	-1.78605	0.510088	1.97526e-05	0.000247059	FDR<0.01
g18969	57.084	-1.78909	0.433187	1.50805e-06	2.53034e-05	FDR<0.01
g10342	66.535	-1.79131	0.633638	0.000210153	0.00191483	FDR<0.01
g8704	72.0089	-1.79304	0.483308	8.68758e-06	0.00011861	FDR<0.01
g4541	26.9885	-1.804	0.723534	0.000582787	0.00453226	FDR<0.01
g16874	51.8592	-1.80484	0.468506	4.80459e-06	7.00588e-05	FDR<0.01
g11348	22.8232	-1.80721	0.788612	0.0010405	0.00730053	FDR<0.01
g10933	49.8559	-1.80823	0.427619	9.51964e-07	1.65897e-05	FDR<0.01
g10570	65.923	-1.80888	0.380101	7.81311e-08	1.70024e-06	FDR<0.01
g17188	34.0699	-1.80925	0.578657	7.51765e-05	0.000783663	FDR<0.01
g10365	89.1311	-1.8095	0.470557	4.91372e-06	7.14071e-05	FDR<0.01
g4331	196.38	-1.8109	0.352599	1.12159e-08	2.80366e-07	FDR<0.01
g22312	156.469	-1.81122	0.270479	8.51441e-13	3.50974e-11	FDR<0.01
g21703	30.0617	-1.81858	0.623127	0.000150783	0.00143966	FDR<0.01
g8987	135.09	-1.83332	0.384577	7.27434e-08	1.59108e-06	FDR<0.01
g10937	65.4738	-1.83516	0.36361	1.73825e-08	4.20417e-07	FDR<0.01
g8489	97.264	-1.85525	0.363189	1.22926e-08	3.05499e-07	FDR<0.01
g18683	155.403	-1.85847	0.399798	1.26477e-07	2.66114e-06	FDR<0.01
g23838	29.1317	-1.86303	0.587539	6.05105e-05	0.000648521	FDR<0.01
g6183	73.0718	-1.86632	0.425474	4.33759e-07	8.06735e-06	FDR<0.01
g17426	108.143	-1.8784	0.471196	2.51616e-06	3.99141e-05	FDR<0.01
g7835	61.9718	-1.87852	0.470363	2.43894e-06	3.87967e-05	FDR<0.01
g23784	273.296	-1.89094	0.25623	5.70137e-15	2.90974e-13	FDR<0.01
g11965	114.959	-1.89398	0.338712	8.11184e-10	2.34969e-08	FDR<0.01
g8050	87.3805	-1.89604	0.540394	1.69273e-05	0.000215654	FDR<0.01
g2209	86.2138	-1.8967	0.438402	5.52929e-07	1.00868e-05	FDR<0.01
g14361	236.273	-1.90223	0.253162	2.03839e-15	1.08892e-13	FDR<0.01
g5481	113.153	-1.91002	0.438735	4.81961e-07	8.87719e-06	FDR<0.01
g15016	84.0484	-1.91574	0.378956	1.52168e-08	3.72769e-07	FDR<0.01
g21662	30.7852	-1.9167	0.667889	0.00015923	0.00151357	FDR<0.01
g2315	36.7221	-1.91672	0.611978	6.55947e-05	0.000693903	FDR<0.01
g8702	29.4828	-1.92666	0.655355	0.000125106	0.00122711	FDR<0.01
g11942	103.024	-1.92795	0.43796	3.78558e-07	7.09454e-06	FDR<0.01
g12091	60.9876	-1.92857	0.44722	5.71126e-07	1.03746e-05	FDR<0.01
g21729	23.0271	-1.92897	0.660037	0.000132239	0.00129063	FDR<0.01
g14542	179.061	-1.93695	0.396145	3.51423e-08	8.02424e-07	FDR<0.01
g3343	21.9191	-1.94027	0.857048	0.000976685	0.00691788	FDR<0.01
g5374	49.1428	-1.94881	0.539069	1.06611e-05	0.000141829	FDR<0.01
g6081	9.83018	-1.95021	0.835258	0.00079197	0.0058279	FDR<0.01
g9954	18.8426	-1.95416	0.826469	0.000724949	0.00542973	FDR<0.01
g24349	76.7757	-1.95669	0.329631	9.89093e-11	3.24302e-09	FDR<0.01
g4245	316.148	-1.95678	0.244614	4.19327e-17	2.57728e-15	FDR<0.01
g20881	59.7687	-1.9589	0.525308	6.72997e-06	9.38256e-05	FDR<0.01
g21426	139.992	-1.96002	0.65135	9.60737e-05	0.000971708	FDR<0.01
g21940	78.5316	-1.96637	0.487331	1.87947e-06	3.06652e-05	FDR<0.01
g5073	74.1409	-1.967	0.433295	1.91689e-07	3.85808e-06	FDR<0.01
g23379	141.578	-1.96894	0.278758	5.41896e-14	2.55287e-12	FDR<0.01
g13065	31.6291	-1.97034	0.659352	0.000102146	0.00102253	FDR<0.01
g21245	71.1075	-1.97636	0.624028	5.48933e-05	0.000598037	FDR<0.01
g8976	220.554	-1.97745	0.293229	5.1156e-13	2.13957e-11	FDR<0.01
g12497	36.3388	-1.97764	0.630072	6.05639e-05	0.000648688	FDR<0.01
g21046	745.253	-1.98442	0.267037	3.53283e-15	1.84137e-13	FDR<0.01
g21374	18.8362	-1.98568	0.949819	0.00149777	0.00991266	FDR<0.01
g1764	37.5245	-1.98828	0.59794	3.0825e-05	0.000362046	FDR<0.01
g14800	48.9454	-1.98877	0.547605	9.65221e-06	0.00012996	FDR<0.01
g17917	62.957	-1.98916	0.451636	3.55369e-07	6.74846e-06	FDR<0.01
g21195	35.2347	-1.9925	0.783197	0.000412784	0.00340965	FDR<0.01
g11255	14.4149	-1.994	0.814395	0.000547668	0.00430798	FDR<0.01
g6800	117.296	-1.99497	0.39225	1.20869e-08	3.0126e-07	FDR<0.01
g22166	45.5144	-2.00332	0.541401	7.27841e-06	0.000101143	FDR<0.01
g1201	177.09	-2.00542	0.386992	7.18952e-09	1.85906e-07	FDR<0.01
g5791	45.1572	-2.00545	0.554521	1.01094e-05	0.000135329	FDR<0.01
g12701	53.5425	-2.01368	0.613163	3.50684e-05	0.000402782	FDR<0.01
g7121	537.472	-2.01774	0.338863	8.43054e-11	2.79626e-09	FDR<0.01
g17327	34.844	-2.01951	0.61626	3.58094e-05	0.000410742	FDR<0.01
g22120	149.891	-2.02306	0.385317	4.91036e-09	1.29943e-07	FDR<0.01
g3237	81.3795	-2.0471	0.610725	2.67117e-05	0.000321214	FDR<0.01
g11708	59.0435	-2.04905	0.513577	2.14268e-06	3.46629e-05	FDR<0.01
g11578	41.042	-2.0498	0.606644	2.41373e-05	0.000294805	FDR<0.01
g14717	15.1937	-2.0564	0.950517	0.00115608	0.00797447	FDR<0.01
g1771	167.151	-2.05693	0.477981	5.38662e-07	9.84752e-06	FDR<0.01
g21012	191.035	-2.06752	0.287771	2.10346e-14	1.01893e-12	FDR<0.01
g20493	53.4361	-2.06793	0.44593	1.11781e-07	2.36431e-06	FDR<0.01
g7004	65.9732	-2.06811	0.473189	3.93812e-07	7.36432e-06	FDR<0.01
g22771	35.1056	-2.07396	0.456493	1.75073e-07	3.56128e-06	FDR<0.01
g3677	52.4933	-2.07832	0.443524	8.77467e-08	1.88556e-06	FDR<0.01
g4160	85.025	-2.0837	0.397959	5.13317e-09	1.35421e-07	FDR<0.01
g23985	16.5178	-2.0887	0.943562	0.000981572	0.00694963	FDR<0.01
g794	47.9695	-2.09289	0.491502	6.47379e-07	1.16122e-05	FDR<0.01
g7581	26.4937	-2.10789	0.885346	0.000605706	0.00467236	FDR<0.01
g16739	284.486	-2.1118	0.312897	4.57082e-13	1.93055e-11	FDR<0.01
g2853	43.0119	-2.11757	0.568736	6.16498e-06	8.67244e-05	FDR<0.01
g9890	46.9555	-2.12031	0.657924	4.0585e-05	0.000456362	FDR<0.01
g13156	32.2084	-2.12181	0.569023	6.01574e-06	8.49735e-05	FDR<0.01
g15366	25.2051	-2.13134	0.944601	0.000843348	0.00615561	FDR<0.01
g605	611.409	-2.13324	0.302794	5.65699e-14	2.6577e-12	FDR<0.01
g6514	46.7507	-2.13479	0.407325	4.89691e-09	1.29787e-07	FDR<0.01
g1367	247.628	-2.13646	0.50014	5.97001e-07	1.07423e-05	FDR<0.01
g18070	43.6773	-2.14243	0.544528	2.57051e-06	4.07188e-05	FDR<0.01
g13078	37.9908	-2.1452	0.686028	5.59379e-05	0.000607873	FDR<0.01
g13563	42.4466	-2.15399	0.703644	6.97571e-05	0.000734763	FDR<0.01
g23765	654.124	-2.16245	0.209953	2.13638e-26	2.11761e-24	FDR<0.01
g8756	19.1182	-2.16774	0.772033	0.000159543	0.00151487	FDR<0.01
g17757	154.061	-2.1742	0.410528	3.59206e-09	9.685e-08	FDR<0.01
g5064	34.3562	-2.17696	0.559197	3.01104e-06	4.65585e-05	FDR<0.01
g3698	37.2859	-2.18175	0.727049	8.41789e-05	0.000865407	FDR<0.01
g5325	18.0559	-2.18235	0.948408	0.000716591	0.00538243	FDR<0.01
g16046	248.117	-2.18417	0.422532	7.12222e-09	1.85048e-07	FDR<0.01
g3180	75.3476	-2.18657	0.465908	8.13838e-08	1.76431e-06	FDR<0.01
g8560	186	-2.18829	0.612359	1.07193e-05	0.000142415	FDR<0.01
g21573	50.5321	-2.1885	0.376804	1.91717e-10	6.04333e-09	FDR<0.01
g3094	138.692	-2.1916	0.3657	6.25419e-11	2.08246e-09	FDR<0.01
g19660	286.273	-2.19194	0.281958	2.30892e-16	1.3154e-14	FDR<0.01
g22126	35.3668	-2.19668	0.546261	1.74623e-06	2.88203e-05	FDR<0.01
g16093	13.0604	-2.19903	0.953023	0.000695443	0.00525119	FDR<0.01
g21027	22.9298	-2.19969	0.926722	0.000577423	0.0044987	FDR<0.01
g23439	63.9815	-2.20193	0.550652	1.91817e-06	3.1267e-05	FDR<0.01
g6002	941.801	-2.20513	0.569101	3.21405e-06	4.92525e-05	FDR<0.01
g18439	204.714	-2.20869	0.462336	5.35467e-08	1.19716e-06	FDR<0.01
g21521	53.1234	-2.21576	0.562951	2.48639e-06	3.94783e-05	FDR<0.01
g15457	107.142	-2.21991	0.350141	6.97517e-12	2.60589e-10	FDR<0.01
g8313	26.8647	-2.22946	0.802894	0.000169705	0.00159805	FDR<0.01
g23730	163.139	-2.23299	0.466287	5.03794e-08	1.13077e-06	FDR<0.01
g7257	16.7465	-2.23448	0.814923	0.000188741	0.00174571	FDR<0.01
g11265	93.2189	-2.23975	0.366341	2.9549e-11	1.02761e-09	FDR<0.01
g17909	130.482	-2.24297	0.372454	5.22793e-11	1.76822e-09	FDR<0.01
g5263	23.7579	-2.24415	0.810973	0.00017344	0.00162433	FDR<0.01
g21522	29.6485	-2.25596	0.945311	0.000535616	0.00423065	FDR<0.01
g213	226.342	-2.26174	0.291124	2.43406e-16	1.37754e-14	FDR<0.01
g818	76.921	-2.267	0.359058	8.3225e-12	3.08905e-10	FDR<0.01
g13016	38.8393	-2.27011	0.596233	4.15286e-06	6.19728e-05	FDR<0.01
g15630	43.3835	-2.27033	0.556199	1.32469e-06	2.24465e-05	FDR<0.01
g8650	24.079	-2.27553	0.652824	1.44915e-05	0.000187973	FDR<0.01
g18519	55.2941	-2.28475	0.582727	2.60525e-06	4.10993e-05	FDR<0.01
g20672	97.9256	-2.28485	0.542731	7.57474e-07	1.34603e-05	FDR<0.01
g9727	19.0614	-2.28589	0.838338	0.000192358	0.00177533	FDR<0.01
g14137	209.95	-2.28629	0.331591	1.66347e-13	7.40913e-12	FDR<0.01
g4286	62.8002	-2.28639	0.521658	3.48266e-07	6.63562e-06	FDR<0.01
g14075	16.231	-2.28887	0.978157	0.00059671	0.00461126	FDR<0.01
g12239	25.5451	-2.295	0.844926	0.000197718	0.00181795	FDR<0.01
g16513	49.3842	-2.29696	0.611838	5.11036e-06	7.35171e-05	FDR<0.01
g17969	134.19	-2.29915	0.568395	1.54427e-06	2.581e-05	FDR<0.01
g17903	40.5849	-2.30193	0.529119	4.03397e-07	7.52715e-06	FDR<0.01
g18108	29.6983	-2.30196	0.684613	2.26328e-05	0.000278413	FDR<0.01
g2981	16.8526	-2.30428	1.13186	0.00131382	0.00887331	FDR<0.01
g16740	48.9192	-2.30489	0.954463	0.000478848	0.00386595	FDR<0.01
g22118	27.19	-2.30672	0.638507	8.87322e-06	0.00012076	FDR<0.01
g2932	42.3797	-2.31164	0.648032	1.05484e-05	0.000140656	FDR<0.01
g9933	60.4666	-2.31262	0.492444	7.93875e-08	1.72321e-06	FDR<0.01
g14833	9.15331	-2.31681	1.13968	0.00131041	0.00886079	FDR<0.01
g24441	30.3912	-2.32997	0.67223	1.53569e-05	0.000198149	FDR<0.01
g6778	8.26668	-2.33539	1.14864	0.0012902	0.00874828	FDR<0.01
g2815	45.2223	-2.33593	0.675035	1.56544e-05	0.000201231	FDR<0.01
g17977	144.071	-2.33907	0.386935	4.64278e-11	1.58279e-09	FDR<0.01
g22832	87.6544	-2.35119	0.504875	9.63552e-08	2.05478e-06	FDR<0.01
g8503	16.3257	-2.35335	1.13901	0.00117253	0.00806845	FDR<0.01
g5731	12.2495	-2.35522	0.958163	0.000410795	0.00339812	FDR<0.01
g17565	170.976	-2.35854	0.470127	1.59932e-08	3.88458e-07	FDR<0.01
g17625	35.8064	-2.36113	0.589557	1.82002e-06	2.9889e-05	FDR<0.01
g2287	18.7337	-2.36643	0.806511	9.61054e-05	0.000971708	FDR<0.01
g6498	30.6091	-2.37285	0.627863	4.57371e-06	6.7149e-05	FDR<0.01
g18129	15.0538	-2.37786	1.16942	0.00124726	0.00850417	FDR<0.01
g10968	639.874	-2.39422	0.416444	2.83207e-10	8.65673e-09	FDR<0.01
g20030	149.056	-2.39786	0.665954	9.14266e-06	0.00012374	FDR<0.01
g676	54.1062	-2.40695	0.70858	1.9458e-05	0.000243908	FDR<0.01
g1640	24.0825	-2.4092	0.957205	0.000336752	0.00285449	FDR<0.01
g19642	53.8472	-2.4148	0.552767	3.74189e-07	7.03574e-06	FDR<0.01
g14291	123.633	-2.41677	0.39175	2.22427e-11	7.89686e-10	FDR<0.01
g9947	90.0025	-2.41877	0.600548	1.65525e-06	2.74244e-05	FDR<0.01
g6843	77.8649	-2.43419	0.43615	7.64746e-10	2.22646e-08	FDR<0.01
g309	11.1216	-2.43953	1.20164	0.00119768	0.00821842	FDR<0.01
g20557	39.5391	-2.45439	0.644794	4.09019e-06	6.12564e-05	FDR<0.01
g19569	46.4569	-2.45958	0.623728	2.3535e-06	3.76121e-05	FDR<0.01
g7328	16.3175	-2.47257	1.1519	0.000878169	0.00636738	FDR<0.01
g15607	39.9267	-2.48717	1.15834	0.000867625	0.00629891	FDR<0.01
g17466	22.7823	-2.49498	0.948337	0.000231778	0.00209076	FDR<0.01
g2190	3.37526	-2.50742	1.18794	0.000935737	0.0067054	FDR<0.01
g5593	36.1418	-2.51551	0.709104	1.10604e-05	0.000146458	FDR<0.01
g22770	53.7135	-2.52615	0.780356	3.34499e-05	0.00038835	FDR<0.01
g8521	88.1203	-2.52694	0.396556	6.58921e-12	2.48334e-10	FDR<0.01
g15011	98.2567	-2.53293	0.374513	4.88828e-13	2.04949e-11	FDR<0.01
g21475	217.516	-2.53332	0.447579	5.16091e-10	1.54186e-08	FDR<0.01
g4819	28.3331	-2.53792	0.826232	5.81396e-05	0.000628609	FDR<0.01
g20401	165.878	-2.53836	0.380012	8.68562e-13	3.56318e-11	FDR<0.01
g8080	10.1215	-2.54062	1.18228	0.000831768	0.00609016	FDR<0.01
g22066	5.54357	-2.54826	1.17537	0.000789025	0.00581694	FDR<0.01
g5206	2143.8	-2.55981	0.304907	1.8418e-18	1.2684e-16	FDR<0.01
g15861	36.4302	-2.57495	0.850003	6.61209e-05	0.000699039	FDR<0.01
g23962	64.218	-2.57555	0.521524	2.60039e-08	6.12519e-07	FDR<0.01
g19509	55.6578	-2.58298	0.59604	4.56269e-07	8.45848e-06	FDR<0.01
g19234	6.27559	-2.58859	1.19587	0.000773603	0.00574275	FDR<0.01
g6646	4.77456	-2.59041	1.24786	0.000956434	0.00681137	FDR<0.01
g6997	82.0883	-2.594	0.609866	6.50957e-07	1.16642e-05	FDR<0.01
g9962	40.9315	-2.59469	0.714332	8.05404e-06	0.000110788	FDR<0.01
g9787	62.4611	-2.59761	0.459778	5.73979e-10	1.70287e-08	FDR<0.01
g14350	151.334	-2.60467	0.425957	3.59931e-11	1.23442e-09	FDR<0.01
g7900	29.7699	-2.61173	0.838099	4.94206e-05	0.000544642	FDR<0.01
g8904	9.75064	-2.61866	1.14997	0.000572069	0.00446714	FDR<0.01
g10130	47.0307	-2.61869	0.68251	3.67535e-06	5.54309e-05	FDR<0.01
g10965	78.1	-2.62064	0.486275	2.51114e-09	6.9791e-08	FDR<0.01
g5157	19.2577	-2.63081	1.14853	0.000548551	0.00431228	FDR<0.01
g10361	25.1272	-2.63671	0.901866	9.09009e-05	0.000923989	FDR<0.01
g3699	14.849	-2.63695	1.16446	0.000583836	0.0045363	FDR<0.01
g17099	73.756	-2.63725	0.692895	4.1561e-06	6.19728e-05	FDR<0.01
g1063	25.2117	-2.64636	0.780076	1.92523e-05	0.000241682	FDR<0.01
g3533	84.8776	-2.6473	0.538878	3.08121e-08	7.10169e-07	FDR<0.01
g19790	55.8904	-2.64764	0.5498	4.97211e-08	1.11745e-06	FDR<0.01
g1590	187.623	-2.65442	0.387281	2.95913e-13	1.2879e-11	FDR<0.01
g10969	3.88656	-2.65842	1.28993	0.000939744	0.00672287	FDR<0.01
g15472	13.6163	-2.65916	1.18011	0.000591936	0.00458502	FDR<0.01
g9851	14.3392	-2.66789	1.16776	0.000544059	0.00428746	FDR<0.01
g4064	63.809	-2.66955	0.9677	0.000148168	0.00141917	FDR<0.01
g23709	33.6657	-2.69519	0.622272	4.79937e-07	8.84942e-06	FDR<0.01
g15208	23.6206	-2.72083	1.18801	0.000518651	0.00412707	FDR<0.01
g21218	4.03982	-2.73151	1.29562	0.000796763	0.00585888	FDR<0.01
g19105	16.9107	-2.73415	1.12949	0.000368538	0.00308729	FDR<0.01
g4553	7.94547	-2.74371	1.17016	0.000445735	0.00364669	FDR<0.01
g4048	21.1208	-2.75197	1.05723	0.000223532	0.00202382	FDR<0.01
g20490	54.9036	-2.75274	0.660349	9.84548e-07	1.71054e-05	FDR<0.01
g17244	28.9817	-2.75349	0.810778	1.89217e-05	0.000237881	FDR<0.01
g23644	187.026	-2.75581	0.466438	1.45197e-10	4.65057e-09	FDR<0.01
g21300	35.6149	-2.75663	0.665393	1.09801e-06	1.88664e-05	FDR<0.01
g13140	10.5415	-2.76011	1.31635	0.000800009	0.00587602	FDR<0.01
g5104	58.7285	-2.76416	0.6296	3.80573e-07	7.12452e-06	FDR<0.01
g23475	27.7237	-2.76889	0.944415	8.54173e-05	0.000876562	FDR<0.01
g2191	4.1253	-2.77076	1.19313	0.000463874	0.0037717	FDR<0.01
g7430	167.439	-2.78365	0.491268	6.096e-10	1.79921e-08	FDR<0.01
g19205	191.964	-2.78685	0.796724	1.32466e-05	0.000173267	FDR<0.01
g2218	16.3143	-2.79143	1.18409	0.000419278	0.00345496	FDR<0.01
g9547	46.843	-2.79771	0.549379	1.3702e-08	3.37106e-07	FDR<0.01
g3251	35.552	-2.79976	0.780845	9.68571e-06	0.000130267	FDR<0.01
g880	17.1385	-2.80329	1.18852	0.000415005	0.00342634	FDR<0.01
g3260	47.7493	-2.8058	0.725201	3.35068e-06	5.09826e-05	FDR<0.01
g8044	24.7212	-2.82253	1.11986	0.000270229	0.00237513	FDR<0.01
g23711	38.417	-2.82847	1.12933	0.000280936	0.00244712	FDR<0.01
g11462	222.752	-2.82936	0.436465	4.35703e-12	1.66773e-10	FDR<0.01
g15723	25.6899	-2.84	0.651785	4.54361e-07	8.43224e-06	FDR<0.01
g15620	10.4666	-2.84612	1.275	0.000548969	0.00431228	FDR<0.01
g18431	18.6808	-2.84633	1.17	0.000335211	0.00284424	FDR<0.01
g2844	9.47869	-2.85056	1.24996	0.000487888	0.00392785	FDR<0.01
g15327	25.7915	-2.85293	1.2059	0.000395379	0.00328805	FDR<0.01
g5741	160.388	-2.85399	0.579158	3.25075e-08	7.47237e-07	FDR<0.01
g11690	56.0428	-2.85526	1.13591	0.000270472	0.00237605	FDR<0.01
g8520	8.93886	-2.85871	1.17751	0.000337124	0.00285623	FDR<0.01
g12062	23.2633	-2.86847	1.04033	0.000138127	0.00133668	FDR<0.01
g4895	15.1098	-2.88142	1.12004	0.000228303	0.00206267	FDR<0.01
g7130	20.9787	-2.89337	1.15019	0.000263733	0.00233479	FDR<0.01
g6456	12.1786	-2.89472	1.19339	0.00033186	0.00282314	FDR<0.01
g2585	134.559	-2.89681	0.429738	8.42213e-13	3.48006e-11	FDR<0.01
g16557	18.2488	-2.90132	0.987085	8.04737e-05	0.000834823	FDR<0.01
g18154	52.8872	-2.90742	0.5637	1.05951e-08	2.66791e-07	FDR<0.01
g12769	4.28032	-2.90992	1.30719	0.000531957	0.00421534	FDR<0.01
g14611	88.7098	-2.91461	0.563542	9.89859e-09	2.50355e-07	FDR<0.01
g8398	18.2928	-2.92505	1.16202	0.000258153	0.00229131	FDR<0.01
g1912	339.062	-2.93039	0.458171	8.47318e-12	3.12469e-10	FDR<0.01
g23642	37.4229	-2.93817	0.90629	3.12309e-05	0.000365311	FDR<0.01
g19713	12.5197	-2.94449	1.13342	0.000206873	0.00188896	FDR<0.01
g11187	14.9343	-2.94658	1.16676	0.000249794	0.00223097	FDR<0.01
g11649	17.5789	-2.95353	1.11126	0.000175462	0.00163969	FDR<0.01
g20146	6.09064	-2.95355	1.25522	0.000382647	0.00319768	FDR<0.01
g18310	87.4655	-2.95733	0.555705	4.66689e-09	1.24147e-07	FDR<0.01
g16796	152.61	-2.95745	0.570242	9.47265e-09	2.40647e-07	FDR<0.01
g23771	20.1133	-2.97252	0.963911	5.10519e-05	0.000559743	FDR<0.01
g15340	236.183	-2.97258	0.505467	2.08286e-10	6.5058e-09	FDR<0.01
g21263	24.5085	-2.97465	1.17641	0.000244	0.0021872	FDR<0.01
g22755	31.6543	-2.97715	1.24434	0.000342425	0.00289256	FDR<0.01
g19725	328.827	-2.9802	0.343506	2.89468e-19	2.05966e-17	FDR<0.01
g15081	9.47327	-2.99203	1.30071	0.000422303	0.00347655	FDR<0.01
g18626	4.61559	-2.99621	1.24113	0.000320986	0.00274533	FDR<0.01
g19918	19.5222	-2.99735	1.04743	9.78375e-05	0.000986312	FDR<0.01
g18423	50.8864	-3.00297	0.717697	1.00269e-06	1.73678e-05	FDR<0.01
g11501	37.3939	-3.00621	0.764757	2.7466e-06	4.30518e-05	FDR<0.01
g20759	72.5832	-3.01066	0.578904	9.12613e-09	2.32533e-07	FDR<0.01
g4548	10.0509	-3.01568	1.25961	0.000332747	0.00282893	FDR<0.01
g18079	13.6609	-3.04385	1.18891	0.000216579	0.00196711	FDR<0.01
g12659	36.8644	-3.04622	1.18997	0.000216462	0.00196711	FDR<0.01
g15102	39.4491	-3.04745	0.657522	1.45232e-07	3.02606e-06	FDR<0.01
g12553	62.2693	-3.04768	0.60113	1.81547e-08	4.3663e-07	FDR<0.01
g1101	9.57605	-3.05506	1.23331	0.00026509	0.00234197	FDR<0.01
g12299	37.0648	-3.05536	1.11486	0.00013388	0.0013022	FDR<0.01
g9174	139.273	-3.06199	0.961123	3.65465e-05	0.000418358	FDR<0.01
g3760	18.8426	-3.09045	0.966677	3.50993e-05	0.000402866	FDR<0.01
g5319	303.025	-3.09715	0.363005	1.14866e-18	7.97457e-17	FDR<0.01
g5232	25.7852	-3.11081	0.952096	2.80502e-05	0.000335302	FDR<0.01
g18176	10.6513	-3.12348	1.28224	0.00028039	0.0024444	FDR<0.01
g17138	104.472	-3.13951	0.752797	1.10043e-06	1.88891e-05	FDR<0.01
g3459	7.76981	-3.14602	1.30319	0.000290762	0.00251944	FDR<0.01
g3200	17.5788	-3.14937	1.10801	9.72934e-05	0.000982153	FDR<0.01
g9781	13.3265	-3.15072	1.31313	0.000299929	0.00258972	FDR<0.01
g11615	38.7824	-3.16916	0.821881	3.72806e-06	5.61271e-05	FDR<0.01
g7256	29.0245	-3.19422	1.04787	5.33857e-05	0.000582723	FDR<0.01
g24003	337.317	-3.1956	0.343183	1.17371e-21	9.67636e-20	FDR<0.01
g17432	204.773	-3.20992	0.318278	6.35527e-25	5.92283e-23	FDR<0.01
g23155	90.7791	-3.21726	0.644561	2.93047e-08	6.80916e-07	FDR<0.01
g19862	21.7963	-3.21928	1.11799	8.52291e-05	0.000875679	FDR<0.01
g13827	21.1188	-3.22205	1.00684	3.36985e-05	0.000390105	FDR<0.01
g21024	139.118	-3.22673	0.464862	2.92172e-13	1.27485e-11	FDR<0.01
g11246	44.9875	-3.23584	0.699673	1.63904e-07	3.36603e-06	FDR<0.01
g11864	96.983	-3.23753	0.492777	3.59262e-12	1.38753e-10	FDR<0.01
g3124	52.3993	-3.23795	0.544554	1.73814e-10	5.51957e-09	FDR<0.01
g22808	80.8364	-3.23829	0.624327	1.11877e-08	2.80068e-07	FDR<0.01
g1908	14.3099	-3.2396	1.4182	0.000362198	0.00303715	FDR<0.01
g6528	31.4251	-3.246	0.805197	1.93909e-06	3.15778e-05	FDR<0.01
g24223	22.1852	-3.27191	0.864486	4.84861e-06	7.05806e-05	FDR<0.01
g387	27.6237	-3.27622	0.925655	1.13238e-05	0.000149484	FDR<0.01
g4934	79.2478	-3.30003	0.585445	1.05563e-09	3.03725e-08	FDR<0.01
g691	33.1242	-3.30622	0.665792	3.44001e-08	7.86524e-07	FDR<0.01
g21042	91.8089	-3.30711	0.526397	2.35636e-11	8.34853e-10	FDR<0.01
g4623	1393.32	-3.32578	0.493383	1.2252e-12	4.96684e-11	FDR<0.01
g14869	36.1482	-3.33744	0.796528	1.05315e-06	1.81866e-05	FDR<0.01
g2634	66.145	-3.34173	1.06743	3.99132e-05	0.000450877	FDR<0.01
g18018	9.98236	-3.34982	1.16778	8.25476e-05	0.000850165	FDR<0.01
g17104	72.4599	-3.3551	0.977603	1.58576e-05	0.000203691	FDR<0.01
g18387	112.761	-3.38105	0.426675	2.16429e-16	1.24124e-14	FDR<0.01
g793	12.2712	-3.39353	1.1372	5.91196e-05	0.000636799	FDR<0.01
g21320	37.4079	-3.3956	0.946191	9.43731e-06	0.000127426	FDR<0.01
g1366	10.9686	-3.40243	1.22468	0.000101461	0.00101746	FDR<0.01
g14085	12.5367	-3.41667	1.1085	4.45111e-05	0.000497573	FDR<0.01
g20860	86.6499	-3.42409	0.449823	2.50163e-15	1.31589e-13	FDR<0.01
g16578	301.066	-3.42706	0.690968	3.67301e-08	8.36452e-07	FDR<0.01
g1578	12.8956	-3.42997	1.18557	7.41661e-05	0.000775183	FDR<0.01
g315	103.076	-3.43011	0.480537	8.25548e-14	3.79531e-12	FDR<0.01
g1057	9.57603	-3.43597	1.27908	0.000124939	0.00122706	FDR<0.01
g3656	5.87102	-3.46719	1.18215	6.54159e-05	0.000692867	FDR<0.01
g2791	96.9587	-3.47062	0.512231	1.03674e-12	4.22282e-11	FDR<0.01
g20743	119.865	-3.48592	0.703688	3.82629e-08	8.6905e-07	FDR<0.01
g8524	174.871	-3.51005	0.580435	1.07731e-10	3.49883e-09	FDR<0.01
g18787	30.264	-3.51473	1.11286	3.43594e-05	0.00039623	FDR<0.01
g11929	57.1851	-3.51934	0.779035	2.76757e-07	5.41144e-06	FDR<0.01
g23748	53.9425	-3.52064	0.581278	1.02089e-10	3.3345e-09	FDR<0.01
g1064	7.55371	-3.52494	1.13251	3.89198e-05	0.000441692	FDR<0.01
g19716	28.6053	-3.54356	1.08768	2.54373e-05	0.000307833	FDR<0.01
g5844	21.5898	-3.55899	1.23583	7.12531e-05	0.000748223	FDR<0.01
g12458	26.4798	-3.56286	0.958862	5.95156e-06	8.42058e-05	FDR<0.01
g370	17.0531	-3.58906	1.22611	6.19249e-05	0.000660789	FDR<0.01
g2790	108.138	-3.59356	0.517478	3.36774e-13	1.43657e-11	FDR<0.01
g22117	153.143	-3.59508	0.430828	7.50778e-18	4.89519e-16	FDR<0.01
g3680	74.722	-3.60625	0.62141	4.55455e-10	1.37745e-08	FDR<0.01
g10180	513.135	-3.62651	0.402376	2.23228e-20	1.70889e-18	FDR<0.01
g1910	16.2566	-3.62759	1.46608	0.00017417	0.00162888	FDR<0.01
g18120	27.8687	-3.63698	1.10276	2.16983e-05	0.000268651	FDR<0.01
g6128	9.96933	-3.66378	1.16438	3.29644e-05	0.000383756	FDR<0.01
g7293	522.861	-3.67726	0.729247	2.53258e-08	5.98192e-07	FDR<0.01
g17174	62.2121	-3.67896	0.752775	5.30316e-08	1.18719e-06	FDR<0.01
g13080	416.317	-3.67968	0.436967	3.95798e-18	2.65123e-16	FDR<0.01
g3681	12.2119	-3.68148	1.13716	2.52968e-05	0.000306999	FDR<0.01
g11454	12.9791	-3.69664	1.14786	2.6333e-05	0.000316883	FDR<0.01
g11292	70.9557	-3.70157	0.725176	1.87107e-08	4.49372e-07	FDR<0.01
g9822	140.257	-3.73397	0.496328	5.14973e-15	2.63605e-13	FDR<0.01
g2442	56.0375	-3.73722	0.681003	2.61052e-09	7.23185e-08	FDR<0.01
g22532	80.6991	-3.74352	0.696149	4.67504e-09	1.24147e-07	FDR<0.01
g5213	64.0962	-3.75023	0.707222	6.88005e-09	1.79572e-07	FDR<0.01
g10439	336.607	-3.7608	0.352623	1.76323e-27	1.82143e-25	FDR<0.01
g21652	57.7353	-3.77416	0.70726	5.77227e-09	1.52047e-07	FDR<0.01
g4430	61.434	-3.77971	0.672768	1.283e-09	3.64856e-08	FDR<0.01
g15157	25.3926	-3.78038	1.12657	1.70658e-05	0.000216934	FDR<0.01
g13039	33.0949	-3.78166	1.01554	5.40013e-06	7.69754e-05	FDR<0.01
g10333	112.222	-3.78216	0.551919	6.31679e-13	2.62913e-11	FDR<0.01
g6888	226.26	-3.78543	0.691285	2.76821e-09	7.63171e-08	FDR<0.01
g3977	170.015	-3.79109	0.488207	7.99324e-16	4.37917e-14	FDR<0.01
g12018	295.436	-3.79568	0.47873	2.20917e-16	1.26276e-14	FDR<0.01
g10134	14.5181	-3.82764	1.27345	4.32163e-05	0.000484678	FDR<0.01
g22582	82.3334	-3.82812	1.16843	2.08725e-05	0.000259552	FDR<0.01
g17342	199.32	-3.83896	0.42857	3.55007e-20	2.68179e-18	FDR<0.01
g9420	10.1117	-3.84175	1.18684	2.31126e-05	0.000283501	FDR<0.01
g10179	109.166	-3.85739	0.535492	5.30423e-14	2.5057e-12	FDR<0.01
g15373	10.2376	-3.86186	1.15339	1.66523e-05	0.000212624	FDR<0.01
g4266	270.679	-3.86241	0.538128	6.38403e-14	2.98293e-12	FDR<0.01
g11252	6.79915	-3.87124	1.25848	3.49428e-05	0.000401608	FDR<0.01
g18436	31.799	-3.87868	1.05558	6.07901e-06	8.55853e-05	FDR<0.01
g10768	72.852	-3.88141	0.645092	1.29007e-10	4.15829e-09	FDR<0.01
g22841	28.0917	-3.92499	1.06727	5.87702e-06	8.32886e-05	FDR<0.01
g10383	18.7484	-3.95157	1.0608	4.96644e-06	7.19521e-05	FDR<0.01
g20645	107.113	-3.95226	0.649791	8.53868e-11	2.82667e-09	FDR<0.01
g19928	148.565	-3.96503	0.627966	2.0498e-11	7.33818e-10	FDR<0.01
g9657	144.465	-3.98308	0.492028	5.41057e-17	3.3018e-15	FDR<0.01
g6076	373.733	-3.98323	0.669769	1.88414e-10	5.9611e-09	FDR<0.01
g21647	12.97	-3.99309	1.07765	5.17585e-06	7.42723e-05	FDR<0.01
g5348	79.9792	-4.02118	0.667475	1.1754e-10	3.80299e-09	FDR<0.01
g4594	48.7093	-4.02696	1.10847	6.39181e-06	8.92563e-05	FDR<0.01
g21572	34.4622	-4.03726	0.860302	1.17177e-07	2.47153e-06	FDR<0.01
g4269	54.0024	-4.07778	1.06639	3.33234e-06	5.07486e-05	FDR<0.01
g6892	54.7822	-4.0841	0.949793	5.8829e-07	1.06413e-05	FDR<0.01
g24240	17.3971	-4.12456	1.15214	7.06327e-06	9.82327e-05	FDR<0.01
g1364	14.2786	-4.13252	1.24916	1.54489e-05	0.000199187	FDR<0.01
g19529	31.0279	-4.15318	1.04196	1.82144e-06	2.9889e-05	FDR<0.01
g1102	45.9834	-4.17163	1.08535	2.93737e-06	4.56251e-05	FDR<0.01
g17469	90.9816	-4.1842	0.639684	4.29487e-12	1.65131e-10	FDR<0.01
g19462	8.87314	-4.18781	1.09075	2.94613e-06	4.57197e-05	FDR<0.01
g12941	43.6769	-4.18863	1.12283	4.20976e-06	6.2664e-05	FDR<0.01
g22446	8.80425	-4.18954	1.06626	2.1684e-06	3.49799e-05	FDR<0.01
g15470	98.7943	-4.19145	0.595371	1.4448e-13	6.46877e-12	FDR<0.01
g2432	94.1423	-4.19547	0.671339	2.72854e-11	9.54878e-10	FDR<0.01
g17784	31.7644	-4.19759	1.01137	9.75199e-07	1.69602e-05	FDR<0.01
g19463	272.227	-4.20545	0.446194	3.80809e-22	3.20104e-20	FDR<0.01
g19785	16.0501	-4.2081	1.15108	5.25818e-06	7.52648e-05	FDR<0.01
g10395	29.9367	-4.21553	1.16477	5.85763e-06	8.31512e-05	FDR<0.01
g21299	53.7352	-4.22037	0.815664	1.1119e-08	2.78755e-07	FDR<0.01
g18996	20.4529	-4.227	1.0883	2.46587e-06	3.91888e-05	FDR<0.01
g2626	26.2345	-4.23208	1.06785	1.87151e-06	3.05645e-05	FDR<0.01
g18085	58.1842	-4.23739	0.781688	3.10453e-09	8.47716e-08	FDR<0.01
g310	121.803	-4.2623	0.798024	4.6345e-09	1.23596e-07	FDR<0.01
g6213	418.118	-4.28807	0.5766	7.54341e-15	3.79338e-13	FDR<0.01
g24069	55.2772	-4.31706	0.724466	1.45364e-10	4.65057e-09	FDR<0.01
g13381	34.549	-4.32447	1.0844	1.60336e-06	2.66936e-05	FDR<0.01
g24397	22.6735	-4.41756	1.07032	9.02513e-07	1.58406e-05	FDR<0.01
g6294	38.3313	-4.44346	1.14034	1.98874e-06	3.2325e-05	FDR<0.01
g8910	90.2915	-4.46123	0.60217	7.99367e-15	4.00805e-13	FDR<0.01
g9156	376.575	-4.51538	0.734149	3.88611e-11	1.32747e-09	FDR<0.01
g8911	19.7731	-4.53062	1.06815	5.3327e-07	9.75936e-06	FDR<0.01
g2443	25.7289	-4.57743	1.04423	2.93413e-07	5.71106e-06	FDR<0.01
g7083	83.4534	-4.71229	0.808158	2.11803e-10	6.60362e-09	FDR<0.01
g12796	23.5896	-4.73302	1.48094	1.14219e-05	0.000150432	FDR<0.01
g12311	231.061	-4.73496	0.813076	2.15449e-10	6.70511e-09	FDR<0.01
g18371	87.2788	-4.83048	0.832595	2.18224e-10	6.77918e-09	FDR<0.01
g21022	82.4276	-5.00648	0.731417	2.38917e-13	1.0505e-11	FDR<0.01
g6270	34.8185	-5.03035	1.09162	6.89538e-08	1.51205e-06	FDR<0.01
g1849	111.531	-5.05983	0.741067	2.49298e-13	1.09334e-11	FDR<0.01
g10396	59.2728	-5.08906	1.15696	1.52286e-07	3.14626e-06	FDR<0.01
g24401	174.766	-5.13308	0.893631	2.01771e-10	6.32537e-09	FDR<0.01
g9095	61.798	-5.1732	0.928792	5.03152e-10	1.5084e-08	FDR<0.01
g12521	87.0279	-5.21527	1.11492	3.92921e-08	8.90067e-07	FDR<0.01
g6598	32.1911	-5.21932	1.06173	1.32021e-08	3.25273e-07	FDR<0.01
g11827	56.1201	-5.37438	1.03999	3.03934e-09	8.31239e-08	FDR<0.01
g17338	137.633	-5.46662	1.10147	7.12199e-09	1.85048e-07	FDR<0.01
g2237	327.94	-5.52042	0.62452	1.5424e-20	1.1914e-18	FDR<0.01
g21424	132.054	-5.53782	1.0948	3.97428e-09	1.0682e-07	FDR<0.01
g900	574.079	-5.60409	0.821121	1.03926e-13	4.73967e-12	FDR<0.01
g16031	74.2377	-5.60562	1.09797	2.79483e-09	7.68256e-08	FDR<0.01
g10727	83.1352	-5.68416	1.10461	1.98224e-09	5.5451e-08	FDR<0.01
g738	117.639	-5.71304	0.981413	4.83915e-11	1.64646e-09	FDR<0.01
g21839	144.241	-5.78724	0.98068	2.62848e-11	9.21741e-10	FDR<0.01
g2451	153.123	-6.54716	1.37817	2.69182e-09	7.44507e-08	FDR<0.01
g6556	621.987	-6.69215	0.636446	9.06554e-29	1.01605e-26	FDR<0.01

## Sheet: Significant DEGs 12hpi v 24hpi
geneid	baseMean	log2FoldChange	lfcSE	pvalue	padj	sig
g23730	163.139	2.17327	0.510317	1.81135e-08	2.39175e-05	FDR<0.01
g23855	36.8683	2.35324	0.967038	7.30472e-06	0.00160689	FDR<0.01
g24401	174.766	3.03663	0.991377	7.30921e-07	0.000316455	FDR<0.01
g2451	153.123	1.93975	1.42666	3.02266e-05	0.0044222	FDR<0.01
g3355	1497.2	1.61495	0.380514	5.20213e-08	4.67282e-05	FDR<0.01
g3535	6.09366	-1.64035	1.24722	0.000111508	0.00969314	FDR<0.01
g310	121.803	2.23958	0.986821	1.21676e-05	0.00231595	FDR<0.01
g4266	270.679	2.42004	0.61238	7.00117e-08	5.67458e-05	FDR<0.01
g5130	28.9773	-1.55392	0.588922	1.94979e-05	0.00328387	FDR<0.01
g5157	19.2577	1.80019	1.2117	7.73302e-05	0.00779011	FDR<0.01
g5578	16.3078	-1.76429	0.880848	5.17803e-05	0.00617577	FDR<0.01
g5835	6.96655	-2.23468	1.29212	2.02864e-05	0.00336411	FDR<0.01
g6036	646.819	2.77343	1.20231	3.58344e-06	0.00109695	FDR<0.01
g609	41.9121	-1.70287	1.21231	0.000101663	0.00913185	FDR<0.01
g6210	22.9463	-1.6976	0.706426	2.46093e-05	0.00395916	FDR<0.01
g6556	621.987	2.72478	0.692501	8.42316e-08	5.67458e-05	FDR<0.01
g738	117.639	2.95335	1.10136	1.57086e-06	0.000604725	FDR<0.01
g7663	20.0669	-1.65301	0.890451	8.81069e-05	0.0084795	FDR<0.01
g7791	212.757	2.76625	1.20826	3.69426e-06	0.00109695	FDR<0.01
g8220	1136.3	3.17642	0.44207	8.14657e-15	8.78119e-11	FDR<0.01
g8344	5.63561	-1.75554	1.28976	7.56644e-05	0.00776749	FDR<0.01
g8385	6795.45	1.63154	0.298397	1.00251e-10	3.60201e-07	FDR<0.01
g900	574.079	3.50593	0.801254	1.58509e-08	2.39175e-05	FDR<0.01
g8942	28.8427	-2.22007	0.921052	9.42559e-06	0.00195382	FDR<0.01
g9174	139.273	1.73564	1.06772	9.42134e-05	0.00898696	FDR<0.01
g942	66.5461	-1.58061	0.356412	2.53425e-08	2.73166e-05	FDR<0.01
g9632	900.689	2.02744	1.23969	3.89406e-05	0.00509487	FDR<0.01
g9657	144.465	1.97049	0.583669	7.33961e-07	0.000316455	FDR<0.01
g9793	20.7245	-1.94364	0.957383	3.33264e-05	0.00454716	FDR<0.01
g9824	9.87469	-1.89719	1.26849	5.48535e-05	0.0063577	FDR<0.01
g9970	72.1159	2.10525	1.26774	3.03593e-05	0.0044222	FDR<0.01
g10018	63.3875	-1.55469	0.387392	1.77619e-07	0.000106364	FDR<0.01
g10396	59.2728	3.40718	1.20144	3.36709e-07	0.000172828	FDR<0.01
g10439	336.607	1.61447	0.389209	7.92918e-08	5.67458e-05	FDR<0.01
g10727	83.1352	2.76892	1.26964	3.7654e-06	0.00109695	FDR<0.01
g11153	24.1538	-1.50719	0.638438	4.57139e-05	0.00567544	FDR<0.01
g12018	295.436	1.82208	0.558404	1.40478e-06	0.000560819	FDR<0.01
g13046	372.861	1.77042	1.20739	8.46011e-05	0.00823807	FDR<0.01
g13578	24.7707	-1.5423	0.665926	4.58079e-05	0.00567544	FDR<0.01
g13730	18.1946	-1.54223	0.81127	0.000109572	0.00960226	FDR<0.01
g1515	378.452	1.69601	0.580157	5.73611e-06	0.00137399	FDR<0.01
g13922	6.93343	-2.00394	1.28705	3.9704e-05	0.00509487	FDR<0.01
g14774	22.6615	-2.08438	0.922163	1.62478e-05	0.00288191	FDR<0.01
g15269	216.631	1.56897	0.361652	4.12497e-08	4.04209e-05	FDR<0.01
g15327	25.7915	1.68459	1.24045	0.000101488	0.00913185	FDR<0.01
g16860	7.0396	-1.90951	1.27266	5.26878e-05	0.00617577	FDR<0.01
g16964	35.8524	-1.74533	0.373268	4.36894e-09	1.17732e-05	FDR<0.01
g17513	249.878	1.74484	0.647551	1.00765e-05	0.00201139	FDR<0.01
g18206	39.2709	-2.54814	1.27925	7.76742e-06	0.0016745	FDR<0.01
g18371	87.2788	2.53632	1.0081	4.63639e-06	0.00121914	FDR<0.01
g18465	6.59737	-1.69524	1.2569	9.52319e-05	0.00900442	FDR<0.01
g19205	191.964	3.03566	0.787523	1.07692e-07	6.8283e-05	FDR<0.01
g19369	33.3418	-1.51803	0.413782	7.99471e-07	0.000331442	FDR<0.01
g19928	148.565	1.86383	0.768255	1.63092e-05	0.00288191	FDR<0.01
g20559	20.7045	1.8901	1.21864	5.91842e-05	0.00657677	FDR<0.01
g20672	97.9256	1.58875	0.594281	1.59822e-05	0.00288191	FDR<0.01
g21069	10.4695	-2.27708	1.30943	1.75687e-05	0.00304089	FDR<0.01
g21332	288.627	1.53353	0.362973	7.93129e-08	5.67458e-05	FDR<0.01
g21424	132.054	2.08527	1.28819	3.15023e-05	0.00446794	FDR<0.01
g22191	351.021	1.90364	1.23202	5.62947e-05	0.00638737	FDR<0.01
g22532	80.6991	2.2934	0.846927	4.20461e-06	0.00116209	FDR<0.01
g22582	82.3334	2.12817	1.31756	2.67354e-05	0.00411687	FDR<0.01

## Sheet: Significant DEGs 12hpi v 2dpi
geneid	baseMean	log2FoldChange	lfcSE	pvalue	padj	sig
g1818	18.8471	-1.61307	0.559659	5.21151e-05	0.00107409	FDR<0.01
g1849	111.531	2.91654	0.779802	1.64949e-06	6.46539e-05	FDR<0.01
g23291	130.318	2.1884	0.693085	1.66755e-05	0.00043483	FDR<0.01
g23325	19.9942	-1.67817	0.671517	0.000166347	0.0026176	FDR<0.01
g23427	8.39142	-2.59358	1.03862	6.05382e-05	0.00119077	FDR<0.01
g23439	63.9815	2.1614	0.570733	2.04877e-06	7.58888e-05	FDR<0.01
g23450	16.5875	1.90663	1.17583	0.000860539	0.0095301	FDR<0.01
g23559	223.151	2.37525	0.526945	1.33483e-07	7.41657e-06	FDR<0.01
g23583	44.6682	1.65699	0.891239	0.000916436	0.00996797	FDR<0.01
g23612	37.1153	2.20202	1.28765	0.000418446	0.00554751	FDR<0.01
g23644	187.026	1.88953	0.501767	2.001e-06	7.48917e-05	FDR<0.01
g23655	160.235	3.55132	1.0785	2.2526e-06	8.20297e-05	FDR<0.01
g23697	33.0431	1.92871	1.16667	0.000792244	0.0089233	FDR<0.01
g23708	81.9117	-3.28851	0.452017	6.77249e-15	1.82502e-12	FDR<0.01
g23711	38.417	2.57339	1.14231	9.88503e-05	0.00172972	FDR<0.01
g23730	163.139	2.87966	0.447366	4.53931e-12	7.89181e-10	FDR<0.01
g23797	103.771	2.252	1.14305	0.000273797	0.00394027	FDR<0.01
g23855	36.8683	2.93188	0.835943	3.26526e-06	0.000111734	FDR<0.01
g23878	17.2621	-1.60023	0.644316	0.000189473	0.00293017	FDR<0.01
g23887	54.4551	2.74275	1.16429	6.21944e-05	0.0012101	FDR<0.01
g23890	66.5291	2.0849	0.674318	2.12123e-05	0.000522026	FDR<0.01
g23907	1098.1	3.06965	0.316388	1.09072e-23	1.30631e-20	FDR<0.01
g23915	35.4233	2.96313	1.12779	2.62045e-05	0.000623527	FDR<0.01
g23978	501.247	5.98812	1.06085	4.17565e-12	7.37858e-10	FDR<0.01
g24004	8.72004	-1.81205	0.86043	0.000412741	0.00549216	FDR<0.01
g24048	54.4717	2.62725	1.17249	9.19984e-05	0.0016399	FDR<0.01
g24078	20.447	-1.58679	0.615302	0.000143497	0.00231203	FDR<0.01
g24097	40.9105	1.74801	0.638011	7.49454e-05	0.00139042	FDR<0.01
g24206	21.541	-2.0052	0.678615	3.33907e-05	0.000757722	FDR<0.01
g24211	16.9917	2.00226	1.15396	0.00061556	0.00740924	FDR<0.01
g24240	17.3971	2.55301	1.2748	0.000149251	0.0023869	FDR<0.01
g24269	120.05	2.63539	0.745538	4.11506e-06	0.000134821	FDR<0.01
g24397	22.6735	3.14931	1.18091	1.77742e-05	0.000455163	FDR<0.01
g24401	174.766	3.93493	0.928062	5.42331e-08	3.45904e-06	FDR<0.01
g24429	19.091	-1.7709	0.875283	0.000531165	0.00664009	FDR<0.01
g1963	49.952	1.5815	0.582605	9.36261e-05	0.00165986	FDR<0.01
g1983	33.0904	1.98515	1.16598	0.000664301	0.0078742	FDR<0.01
g2070	114.12	2.89012	0.460707	1.2497e-11	1.98096e-09	FDR<0.01
g2215	102.373	1.74767	0.493732	4.60753e-06	0.000148252	FDR<0.01
g2216	24.2929	2.59601	0.864769	1.89095e-05	0.000477343	FDR<0.01
g2217	22.1137	2.27382	1.0178	0.000164534	0.00260045	FDR<0.01
g2218	16.3143	3.42567	1.1571	6.11791e-06	0.000190489	FDR<0.01
g2222	267.641	1.60371	0.326081	8.86901e-09	7.24235e-07	FDR<0.01
g2237	327.94	2.81378	0.639904	1.80734e-07	9.74066e-06	FDR<0.01
g2284	160.476	1.88047	0.763015	0.000151482	0.00241751	FDR<0.01
g2356	402.461	3.8793	0.625517	2.40894e-12	4.401e-10	FDR<0.01
g2374	78.3596	-1.99226	0.570567	5.69258e-06	0.000178373	FDR<0.01
g2398	134.605	2.67164	1.13245	6.96607e-05	0.00132663	FDR<0.01
g2399	81.2926	3.24716	1.13733	1.03545e-05	0.000292942	FDR<0.01
g2432	94.1423	2.59899	0.727453	3.76919e-06	0.00012501	FDR<0.01
g2442	56.0375	1.87414	0.791304	0.000197511	0.00301982	FDR<0.01
g2451	153.123	3.72153	1.43668	7.32587e-06	0.000219349	FDR<0.01
g2536	25.5733	4.03139	1.22815	1.01882e-06	4.30659e-05	FDR<0.01
g2626	26.2345	1.96201	1.1771	0.000727365	0.00842134	FDR<0.01
g2687	22.772	-1.69609	0.563642	3.19612e-05	0.000731442	FDR<0.01
g2740	130.607	3.87811	1.06367	4.77402e-07	2.2286e-05	FDR<0.01
g2790	108.138	1.63365	0.598875	8.52606e-05	0.0015524	FDR<0.01
g2865	457.257	3.65894	0.647788	1.08653e-10	1.44589e-08	FDR<0.01
g2923	62.2564	2.39147	1.11791	0.000163006	0.00258008	FDR<0.01
g2944	29.8615	-2.61629	0.412868	1.06451e-11	1.73854e-09	FDR<0.01
g2969	40.9877	1.86288	0.4931	1.88637e-06	7.23601e-05	FDR<0.01
g2981	16.8526	2.23874	1.17017	0.000305587	0.00430016	FDR<0.01
g3043	251.998	-3.18625	0.404551	8.77754e-17	3.50419e-14	FDR<0.01
g3133	23.3823	-1.68056	0.578288	4.57333e-05	0.000970393	FDR<0.01
g3159	1001.34	5.27293	0.784863	9.41949e-15	2.41744e-12	FDR<0.01
g3208	52.7697	2.40148	1.16908	0.000184064	0.00285471	FDR<0.01
g3355	1497.2	2.65645	0.352026	2.55117e-15	7.2366e-13	FDR<0.01
g3381	16.2663	2.65143	0.990072	3.80521e-05	0.000838781	FDR<0.01
g3396	14.3547	-1.86357	0.663074	5.58745e-05	0.00112364	FDR<0.01
g201	63.7084	-3.81975	0.591083	5.20414e-13	1.1448e-10	FDR<0.01
g3494	29.0713	-1.62656	0.515656	1.99536e-05	0.000497871	FDR<0.01
g3533	84.8776	1.83346	0.588357	2.10334e-05	0.000518807	FDR<0.01
g3538	93.2169	2.45495	0.553546	1.82393e-07	9.78116e-06	FDR<0.01
g3774	66.613	-1.69466	0.303943	2.75468e-10	3.37417e-08	FDR<0.01
g3785	29.5842	-1.60903	0.705765	0.000339957	0.00467397	FDR<0.01
g3787	984.758	2.96116	0.351925	1.6847e-18	8.64734e-16	FDR<0.01
g3809	59.976	2.3635	0.692551	7.08388e-06	0.000213024	FDR<0.01
g292	31.1925	-1.54425	0.506788	3.12536e-05	0.000716771	FDR<0.01
g310	121.803	3.59875	0.820737	5.73715e-08	3.57461e-06	FDR<0.01
g315	103.076	1.65047	0.555717	3.75793e-05	0.000833472	FDR<0.01
g370	17.0531	2.17975	1.28374	0.000443767	0.00577437	FDR<0.01
g3831	129.141	2.27557	0.526374	2.74348e-07	1.40152e-05	FDR<0.01
g3965	40.2773	1.92786	0.532681	3.53863e-06	0.000118825	FDR<0.01
g4170	132.298	3.10687	0.893056	2.78615e-06	9.68771e-05	FDR<0.01
g398	33.1007	1.81184	0.579093	2.0275e-05	0.000504722	FDR<0.01
g4225	396.9	4.0186	0.532856	1.51893e-16	5.6457e-14	FDR<0.01
g4266	270.679	2.82203	0.544803	5.74189e-09	5.03185e-07	FDR<0.01
g4269	54.0024	2.88441	1.15862	3.86559e-05	0.000845326	FDR<0.01
g4271	21.6818	-1.71748	0.637905	8.89662e-05	0.00159562	FDR<0.01
g4274	9.13978	1.96062	1.16615	0.000717026	0.00831951	FDR<0.01
g4290	25.4917	2.55035	1.18354	0.000120816	0.00201591	FDR<0.01
g4338	33.1997	-1.60118	0.607166	0.000117623	0.00196873	FDR<0.01
g4341	162.16	2.0998	0.442821	3.91393e-08	2.63677e-06	FDR<0.01
g4356	452.167	6.27336	1.07095	1.05673e-12	2.10935e-10	FDR<0.01
g4385	63.1075	2.84022	1.19301	5.04116e-05	0.00105104	FDR<0.01
g4430	61.434	1.76747	0.778832	0.000288872	0.00410785	FDR<0.01
g4441	36.4083	-1.53507	0.486472	2.1312e-05	0.000523284	FDR<0.01
g4576	28.5785	3.00059	1.19106	3.00691e-05	0.000697447	FDR<0.01
g4577	81.3028	2.26273	1.12749	0.000253413	0.00370128	FDR<0.01
g4594	48.7093	2.48783	1.21252	0.000157949	0.0025074	FDR<0.01
g4606	1001.25	2.7353	0.429835	8.40563e-12	1.39391e-09	FDR<0.01
g4623	1393.32	3.31856	0.491657	2.56139e-13	5.8743e-11	FDR<0.01
g4633	9.94229	-1.59612	0.813041	0.0007955	0.00894129	FDR<0.01
g4698	47.7861	-1.50185	0.351572	2.12037e-07	1.10413e-05	FDR<0.01
g4720	19.0605	-2.22787	0.511116	2.31401e-07	1.19917e-05	FDR<0.01
g4781	233.334	2.36764	0.495673	4.16334e-08	2.74739e-06	FDR<0.01
g4789	100.138	2.46751	0.571971	2.95489e-07	1.48143e-05	FDR<0.01
g4844	388.528	2.63159	0.517655	1.03066e-08	8.16877e-07	FDR<0.01
g4934	79.2478	1.91972	0.661559	4.08908e-05	0.00088329	FDR<0.01
g4999	45.8451	-1.53386	0.40157	1.5491e-06	6.16155e-05	FDR<0.01
g5052	9.0648	3.00902	1.20042	3.0304e-05	0.000700959	FDR<0.01
g5104	58.7285	2.17456	0.666223	1.2044e-05	0.000326187	FDR<0.01
g5144	13.5744	-2.56865	1.12037	9.29385e-05	0.00165311	FDR<0.01
g5193	29.4333	-2.75451	0.572194	3.3296e-08	2.33051e-06	FDR<0.01
g5213	64.0962	2.71964	0.746577	2.74793e-06	9.64818e-05	FDR<0.01
g5307	12.6114	-1.51862	0.717914	0.000607347	0.00734747	FDR<0.01
g5313	42.3135	-1.64838	0.340534	1.36202e-08	1.04866e-06	FDR<0.01
g5335	12.2037	-1.98485	0.78491	0.000115566	0.00194638	FDR<0.01
g5345	12.7462	-2.0221	0.825704	0.000137529	0.00223932	FDR<0.01
g5348	79.9792	2.572	0.719259	3.80419e-06	0.000125779	FDR<0.01
g5478	71.8849	2.27114	1.18892	0.000288797	0.00410785	FDR<0.01
g5490	181.176	3.54683	1.04746	1.77666e-06	6.88871e-05	FDR<0.01
g5644	22.9363	-1.81548	0.577073	1.90941e-05	0.000480876	FDR<0.01
g5659	9.88201	-2.91499	0.879155	5.69223e-06	0.000178373	FDR<0.01
g5834	8.06114	-1.75805	0.938375	0.000752931	0.00861554	FDR<0.01
g530	188.155	1.58827	0.687968	0.000321783	0.0044525	FDR<0.01
g5859	23.5887	-1.81605	0.763188	0.000203647	0.00309607	FDR<0.01
g5889	407.693	3.58422	1.05213	1.57767e-06	6.22921e-05	FDR<0.01
g5890	31.279	-1.83186	0.409662	9.74459e-08	5.70853e-06	FDR<0.01
g5972	285.921	-3.08598	0.305169	1.76385e-25	2.37656e-22	FDR<0.01
g6027	35.3312	-2.23883	0.455436	2.02167e-08	1.52389e-06	FDR<0.01
g6036	646.819	6.09687	1.05814	2.0244e-12	3.76224e-10	FDR<0.01
g39	25.7684	-2.62587	0.978537	3.89473e-05	0.000849823	FDR<0.01
g40	59.6089	-2.74781	0.52427	4.51645e-09	4.02337e-07	FDR<0.01
g6076	373.733	2.13827	0.748627	4.15076e-05	0.000894821	FDR<0.01
g577	218.529	-1.94304	0.316395	1.67898e-11	2.62287e-09	FDR<0.01
g578	1050.91	-1.90217	0.21465	2.11432e-20	1.51935e-17	FDR<0.01
g6165	413.088	-1.78662	0.230789	1.61126e-16	5.78924e-14	FDR<0.01
g6167	309.166	2.29593	0.425032	1.94705e-09	1.84099e-07	FDR<0.01
g6213	418.118	2.65874	0.594336	1.48829e-07	8.18486e-06	FDR<0.01
g6270	34.8185	3.69262	1.18104	2.6641e-06	9.4152e-05	FDR<0.01
g6277	12.6303	-1.87404	0.699443	8.25181e-05	0.00151012	FDR<0.01
g6294	38.3313	2.16473	1.25072	0.0004441	0.00577437	FDR<0.01
g6399	429.244	3.04194	0.466172	2.00247e-12	3.76224e-10	FDR<0.01
g6415	38.1491	2.47195	1.17135	0.000148811	0.00238341	FDR<0.01
g6456	12.1786	2.11008	1.21802	0.000496655	0.00629077	FDR<0.01
g6482	8.262	-1.76898	0.937039	0.000717947	0.00832124	FDR<0.01
g6556	621.987	3.35933	0.629875	1.14918e-09	1.16859e-07	FDR<0.01
g6598	32.1911	1.99199	1.18778	0.000675283	0.00795505	FDR<0.01
g6622	98.9025	2.1016	1.14921	0.000446236	0.00578818	FDR<0.01
g6628	14.6475	3.32067	1.15079	8.58229e-06	0.000248679	FDR<0.01
g709	549.014	3.22533	0.625276	3.60746e-09	3.29533e-07	FDR<0.01
g738	117.639	3.28082	1.03971	4.97144e-06	0.000159012	FDR<0.01
g6638	59.0423	3.79313	1.09223	9.18885e-07	3.94608e-05	FDR<0.01
g6742	20.3943	-1.52981	0.658978	0.00033536	0.00462257	FDR<0.01
g6743	274.569	4.51897	1.08427	2.61718e-08	1.89333e-06	FDR<0.01
g6880	85.3791	2.07592	1.12378	0.000455535	0.0058805	FDR<0.01
g6882	65.7914	1.66178	0.723046	0.000302369	0.00426601	FDR<0.01
g6892	54.7822	2.68754	1.04515	4.52402e-05	0.000961822	FDR<0.01
g6998	14.3976	-1.6905	0.635685	0.000100851	0.00175051	FDR<0.01
g7068	173.432	5.06684	1.07681	1.1902e-09	1.19899e-07	FDR<0.01
g7083	83.4534	1.98734	0.933522	0.000308563	0.00432513	FDR<0.01
g7084	81.3455	1.76015	0.71794	0.000176158	0.00273999	FDR<0.01
g7115	30.8216	-2.2868	0.414902	1.0857e-09	1.13389e-07	FDR<0.01
g7153	7.4641	-2.62507	1.18553	9.64018e-05	0.00169513	FDR<0.01
g7204	43.9187	2.74282	1.16097	6.14615e-05	0.00120025	FDR<0.01
g7227	15.3728	1.90344	1.17923	0.00087343	0.00961665	FDR<0.01
g7281	19.9108	1.88608	1.1535	0.000884948	0.0097236	FDR<0.01
g7314	36.9054	1.75815	0.80945	0.000376253	0.00509502	FDR<0.01
g7315	211.248	2.20697	0.589615	2.41893e-06	8.63364e-05	FDR<0.01
g7419	63.4531	1.86787	0.510805	3.01723e-06	0.00010424	FDR<0.01
g7563	89.446	2.16849	0.84133	8.56103e-05	0.00155614	FDR<0.01
g7569	134.884	1.57964	0.577043	8.7038e-05	0.00156887	FDR<0.01
g7576	9.98381	-1.70407	0.821601	0.000516929	0.00650172	FDR<0.01
g799	62.9279	1.53428	0.58243	0.000127985	0.0021094	FDR<0.01
g7651	9.94016	2.13792	1.1907	0.000435186	0.00569762	FDR<0.01
g7656	352.435	2.20079	0.429977	7.36843e-09	6.10956e-07	FDR<0.01
g7720	116.851	4.01729	1.08678	3.20724e-07	1.57394e-05	FDR<0.01
g7730	8.67422	-2.57551	1.1284	9.35677e-05	0.00165986	FDR<0.01
g7759	63.527	2.42782	0.579398	4.77602e-07	2.2286e-05	FDR<0.01
g7773	742.908	-2.05296	0.252763	1.7515e-17	8.20844e-15	FDR<0.01
g7791	212.757	5.66607	1.06503	3.05349e-11	4.57133e-09	FDR<0.01
g7824	455.645	2.83615	1.13794	4.16874e-05	0.000896311	FDR<0.01
g7830	1247.66	3.76315	1.08884	1.01384e-06	4.30242e-05	FDR<0.01
g7884	13.7718	1.94112	1.15595	0.000748151	0.00856994	FDR<0.01
g7984	303.05	2.62848	0.524553	1.45381e-08	1.11139e-06	FDR<0.01
g8035	68.9295	1.87018	0.725647	0.000111419	0.00189186	FDR<0.01
g8088	152.775	2.78587	0.570582	2.39278e-08	1.76656e-06	FDR<0.01
g8178	77.6239	2.86687	0.570005	1.12872e-08	8.8806e-07	FDR<0.01
g8220	1136.3	5.25768	0.444264	1.73065e-35	9.32731e-32	FDR<0.01
g8333	16.725	-2.30041	0.784535	2.9945e-05	0.000697143	FDR<0.01
g8375	67.1932	3.23716	1.12837	1.02286e-05	0.000290142	FDR<0.01
g8385	6795.45	3.65993	0.281657	1.1217e-40	1.20908e-36	FDR<0.01
g8411	133.756	1.99144	0.809114	0.000137362	0.00223932	FDR<0.01
g8524	174.871	1.73328	0.660811	0.000108825	0.001859	FDR<0.01
g8560	186	2.7153	0.587305	7.77871e-08	4.63241e-06	FDR<0.01
g8653	62.2779	2.34857	1.15614	0.000209516	0.00316298	FDR<0.01
g8677	43.7968	2.6435	1.16652	8.57729e-05	0.00155647	FDR<0.01
g881	83.9958	-1.64858	0.456142	3.46027e-06	0.000117153	FDR<0.01
g900	574.079	4.50857	0.846525	1.16961e-10	1.53746e-08	FDR<0.01
g8707	143.998	1.80954	0.442966	5.23232e-07	2.42057e-05	FDR<0.01
g8810	201.699	2.57317	0.595356	2.80735e-07	1.42068e-05	FDR<0.01
g8816	18.2142	-1.98481	0.733657	7.07625e-05	0.0013403	FDR<0.01
g8867	251.049	3.22609	0.683425	2.76392e-08	1.98615e-06	FDR<0.01
g8870	76.2525	-1.57884	0.474469	1.08373e-05	0.000301069	FDR<0.01
g9034	762.984	2.94808	0.386461	9.64856e-16	2.97148e-13	FDR<0.01
g9058	192.679	2.82683	0.61671	8.41876e-08	4.98603e-06	FDR<0.01
g9059	317.748	1.89881	0.376355	6.81745e-09	5.74104e-07	FDR<0.01
g9156	376.575	3.20341	0.752802	1.89982e-07	9.95813e-06	FDR<0.01
g9174	139.273	2.53154	0.995106	6.00356e-05	0.00118304	FDR<0.01
g937	52.7074	3.12763	1.14651	1.63795e-05	0.000428532	FDR<0.01
g9278	49.2013	2.76252	1.13104	5.15899e-05	0.0010694	FDR<0.01
g9306	14.6304	1.81483	0.869242	0.000429316	0.00564341	FDR<0.01
g9367	192.308	1.73608	0.641875	8.4383e-05	0.00153903	FDR<0.01
g9381	18.5525	-2.0854	0.567481	3.0164e-06	0.00010424	FDR<0.01
g9501	103.833	3.64249	1.10502	1.91191e-06	7.24888e-05	FDR<0.01
g9515	7.49609	1.96002	1.18086	0.000736309	0.00848843	FDR<0.01
g9560	71.5052	1.63957	0.76982	0.000490476	0.00623448	FDR<0.01
g9632	900.689	6.43885	1.03588	1.18539e-13	2.83941e-11	FDR<0.01
g9633	108.43	2.3688	1.17786	0.00020841	0.00315071	FDR<0.01
g9635	624.511	3.4014	1.15053	6.43381e-06	0.000197579	FDR<0.01
g9637	122.604	2.575	1.15971	0.000104112	0.00179843	FDR<0.01
g9657	144.465	1.94919	0.556377	5.42619e-06	0.000171522	FDR<0.01
g9720	7.34639	-2.31754	0.85129	5.1214e-05	0.00106494	FDR<0.01
g9721	22.4297	-2.51566	0.532749	5.45691e-08	3.46e-06	FDR<0.01
g9745	163.704	2.27478	0.286995	1.25843e-16	4.84451e-14	FDR<0.01
g9752	5.92396	-1.71631	0.94558	0.000909533	0.0099129	FDR<0.01
g9822	140.257	1.85327	0.564061	1.16971e-05	0.000319199	FDR<0.01
g9826	451.205	2.23085	0.648918	6.81611e-06	0.000206379	FDR<0.01
g1022	202.324	3.56646	1.1139	2.759e-06	9.65562e-05	FDR<0.01
g9892	9.09299	-1.92791	1.06307	0.000629771	0.00755865	FDR<0.01
g9908	85.7641	2.1778	0.648577	8.92197e-06	0.000257828	FDR<0.01
g1102	45.9834	1.92979	1.17568	0.000801249	0.00898872	FDR<0.01
g1105	395.916	-1.60475	0.150762	1.83822e-28	3.96284e-25	FDR<0.01
g9970	72.1159	5.17865	1.09632	9.53029e-10	1.0171e-07	FDR<0.01
g10073	9.57633	-2.21464	1.14776	0.00031179	0.00434772	FDR<0.01
g10076	33.7668	-1.94894	0.43088	8.83264e-08	5.20257e-06	FDR<0.01
g10102	1787.52	2.50374	0.310788	5.07426e-17	2.27898e-14	FDR<0.01
g10135	36.9005	2.01783	1.16045	0.000593906	0.00724995	FDR<0.01
g1167	12.5102	-1.79504	0.896697	0.00053848	0.00669467	FDR<0.01
g1169	104.991	-2.57626	0.462943	9.23189e-10	9.95105e-08	FDR<0.01
g10301	28.1263	-2.3609	0.554861	3.69748e-07	1.78723e-05	FDR<0.01
g10316	39.3555	2.24928	1.18867	0.000308565	0.00432513	FDR<0.01
g10326	45.646	-1.62743	0.417224	1.06811e-06	4.47981e-05	FDR<0.01
g10333	112.222	1.92633	0.628525	2.43055e-05	0.000584797	FDR<0.01
g10342	66.535	1.72945	0.680587	0.000139716	0.00226807	FDR<0.01
g10395	29.9367	4.68268	1.20617	5.81567e-08	3.60271e-06	FDR<0.01
g10396	59.2728	5.48292	1.21241	1.64154e-09	1.59407e-07	FDR<0.01
g10414	155.701	2.60661	0.471662	1.1257e-09	1.15561e-07	FDR<0.01
g10491	9.24962	2.05505	1.21944	0.000586384	0.00717431	FDR<0.01
g10527	351.394	3.20885	0.561117	1.93519e-10	2.48326e-08	FDR<0.01
g10556	316.372	2.26436	0.29184	4.58809e-16	1.54547e-13	FDR<0.01
g10573	12.9752	-2.62644	0.768387	5.87297e-06	0.000183492	FDR<0.01
g10688	134.315	-2.60726	0.270934	4.5752e-23	4.9316e-20	FDR<0.01
g10727	83.1352	3.83735	1.1677	1.40538e-06	5.69494e-05	FDR<0.01
g10749	20.0747	3.08114	1.15099	1.95669e-05	0.000490492	FDR<0.01
g10768	72.852	1.84862	0.751066	0.000157484	0.00250372	FDR<0.01
g1179	20.3763	-2.16572	0.526407	5.9724e-07	2.69358e-05	FDR<0.01
g11024	32.5728	3.01506	1.13631	2.28682e-05	0.000555171	FDR<0.01
g11292	70.9557	2.21812	0.817467	5.75707e-05	0.00114918	FDR<0.01
g11361	21.4864	-1.96952	0.580818	8.08703e-06	0.000238822	FDR<0.01
g11387	12.5113	-1.60224	0.758683	0.000541634	0.00671066	FDR<0.01
g11462	222.752	1.95234	0.465701	3.73325e-07	1.79646e-05	FDR<0.01
g11469	28.1345	1.81468	0.964001	0.000673804	0.00795502	FDR<0.01
g11552	50.898	-2.93607	0.527125	6.85127e-10	7.61339e-08	FDR<0.01
g11605	82.4103	2.34795	1.19308	0.000230618	0.0034146	FDR<0.01
g11615	38.7824	1.73427	0.89549	0.000682892	0.00800968	FDR<0.01
g11663	123.854	1.8789	0.698531	7.97318e-05	0.00146219	FDR<0.01
g11667	29.2338	2.78674	1.16739	5.46599e-05	0.00110967	FDR<0.01
g11682	45.0102	2.52874	0.819292	1.62385e-05	0.000426914	FDR<0.01
g11690	56.0428	2.00982	1.1534	0.000600491	0.00728087	FDR<0.01
g11708	59.0435	1.65753	0.565387	4.26167e-05	0.00091144	FDR<0.01
g11752	40.8276	1.89761	1.17328	0.000881335	0.00969379	FDR<0.01
g11817	62.8752	2.71215	0.943379	2.24303e-05	0.000545769	FDR<0.01
g11864	96.983	1.51334	0.560774	0.000106605	0.00182686	FDR<0.01
g11870	42.4438	-1.6848	0.476213	4.64758e-06	0.000149096	FDR<0.01
g11925	761.08	3.01615	0.338187	1.87515e-20	1.44373e-17	FDR<0.01
g12010	120.937	2.00817	0.727591	5.95166e-05	0.00117612	FDR<0.01
g12018	295.436	2.448	0.495818	2.0635e-08	1.53396e-06	FDR<0.01
g12049	16.3429	2.6529	1.19102	8.98908e-05	0.00160952	FDR<0.01
g12132	71.2259	2.12433	1.17145	0.000436477	0.00570277	FDR<0.01
g12159	366.469	4.71773	1.02417	3.02178e-09	2.83233e-07	FDR<0.01
g12299	37.0648	3.3008	1.09771	6.81037e-06	0.000206379	FDR<0.01
g12325	724.785	3.66062	0.432977	2.27367e-19	1.36155e-16	FDR<0.01
g12352	64.0794	-1.70684	0.372143	5.00893e-08	3.21377e-06	FDR<0.01
g12377	23.4043	2.10686	1.17754	0.000466388	0.00599904	FDR<0.01
g12382	13.4009	2.35696	1.18714	0.000221193	0.00331145	FDR<0.01
g12388	62.5873	3.36539	1.24853	1.15808e-05	0.000317314	FDR<0.01
g12521	87.0279	3.21908	1.22205	1.6746e-05	0.000434953	FDR<0.01
g12567	461.594	-1.51472	0.167197	1.05355e-21	9.46352e-19	FDR<0.01
g12628	87.899	3.96646	1.07151	3.44435e-07	1.67994e-05	FDR<0.01
g12838	54.2816	1.90081	1.16902	0.000866956	0.00957471	FDR<0.01
g12887	47.2551	2.12283	0.545464	1.375e-06	5.59286e-05	FDR<0.01
g12941	43.6769	3.14412	1.21498	2.07525e-05	0.000514234	FDR<0.01
g12948	43.9424	1.61167	0.746066	0.00047032	0.0060424	FDR<0.01
g13002	31.7398	2.63745	1.22974	0.000104907	0.00180927	FDR<0.01
g13046	372.861	5.37607	1.07347	1.96164e-10	2.48759e-08	FDR<0.01
g13105	400.567	-1.52576	0.240444	1.9666e-12	3.76224e-10	FDR<0.01
g13172	458.572	2.78955	0.362965	7.81621e-16	2.55306e-13	FDR<0.01
g13206	37.2697	3.30849	0.831484	4.32805e-07	2.05516e-05	FDR<0.01
g13207	10.3595	3.20942	1.22943	1.77775e-05	0.000455163	FDR<0.01
g13228	93.8033	2.48811	1.15828	0.000136187	0.00222417	FDR<0.01
g13386	1920.26	3.17159	0.298242	6.25434e-28	9.63079e-25	FDR<0.01
g13422	15.5378	1.87217	1.1382	0.000900159	0.00983583	FDR<0.01
g13495	28.5272	-3.02395	0.472616	4.66654e-12	7.98423e-10	FDR<0.01
g13518	306.238	2.59193	0.432267	8.32759e-11	1.12204e-08	FDR<0.01
g13543	241.937	2.60267	0.431993	7.02643e-11	9.70999e-09	FDR<0.01
g13555	783.709	-2.02366	0.269644	1.98646e-15	5.78704e-13	FDR<0.01
g13571	14.0315	-1.61121	0.751718	0.000492211	0.00624917	FDR<0.01
g13576	112.881	2.77853	0.408454	4.65051e-13	1.04433e-10	FDR<0.01
g13646	216.636	5.10487	1.07722	9.71655e-10	1.02681e-07	FDR<0.01
g13675	16.3263	3.41829	1.19444	7.63255e-06	0.000226643	FDR<0.01
g13688	34.9799	2.23364	1.17139	0.000311331	0.00434772	FDR<0.01
g13750	331.954	3.57892	1.11938	2.73154e-06	9.62199e-05	FDR<0.01
g1287	60.3581	2.51778	0.493989	9.84866e-09	7.86361e-07	FDR<0.01
g1326	1856.64	-1.55386	0.240833	9.98397e-13	2.03051e-10	FDR<0.01
g1367	247.628	1.81111	0.527233	6.84273e-06	0.000206605	FDR<0.01
g1515	378.452	3.40637	0.491913	6.26046e-14	1.53367e-11	FDR<0.01
g13855	14.4952	-1.68226	0.776618	0.000421246	0.00556447	FDR<0.01
g13866	129.51	-2.36766	0.414438	3.91809e-10	4.59055e-08	FDR<0.01
g13867	18.4172	-2.15996	0.612363	5.09871e-06	0.0001626	FDR<0.01
g13869	245.201	-2.97147	0.254194	6.88218e-33	2.47277e-29	FDR<0.01
g14098	20.958	1.60508	0.721329	0.000397849	0.00534715	FDR<0.01
g14160	18.5195	-1.89948	0.64595	3.65399e-05	0.000817145	FDR<0.01
g14161	11.915	-1.90995	0.684532	5.78774e-05	0.00115316	FDR<0.01
g14283	113.54	4.40838	1.10956	6.50567e-08	3.96184e-06	FDR<0.01
g14352	45.7419	-2.21375	0.461219	3.37898e-08	2.34981e-06	FDR<0.01
g1567	23.3669	-2.72912	0.583369	6.11187e-08	3.76456e-06	FDR<0.01
g1578	12.8956	1.96581	1.22625	0.000770615	0.00871612	FDR<0.01
g14519	25.3064	1.85509	0.79231	0.000216491	0.00325461	FDR<0.01
g14549	47.6817	3.93479	1.09953	5.30309e-07	2.44282e-05	FDR<0.01
g14571	785.797	-1.62573	0.144216	1.91602e-31	5.16318e-28	FDR<0.01
g14604	33.0915	1.67436	0.65011	0.000132568	0.0021764	FDR<0.01
g14774	22.6615	-3.01934	0.794557	1.19915e-06	4.95235e-05	FDR<0.01
g14794	145.355	2.76761	0.8252	6.13228e-06	0.000190489	FDR<0.01
g14894	42.0466	1.86192	0.615102	2.80684e-05	0.00065915	FDR<0.01
g14906	41.3901	-1.86376	0.399734	4.1801e-08	2.74739e-06	FDR<0.01
g14929	12.9108	2.84216	1.23624	5.73622e-05	0.00114714	FDR<0.01
g14943	206.655	2.71187	0.564158	3.53252e-08	2.42529e-06	FDR<0.01
g14944	89.046	2.28131	0.814857	4.34169e-05	0.000926715	FDR<0.01
g14965	85.1388	1.5989	0.465429	7.09486e-06	0.000213024	FDR<0.01
g15016	84.0484	1.61391	0.4176	1.24464e-06	5.0818e-05	FDR<0.01
g15062	22.4897	-1.7536	0.678654	0.000120357	0.00201137	FDR<0.01
g15102	39.4491	1.99227	0.731655	6.69315e-05	0.00128906	FDR<0.01
g15111	1281.38	2.93369	0.343025	5.43851e-19	2.93109e-16	FDR<0.01
g15199	88.2657	2.25721	0.980372	0.000146362	0.00235117	FDR<0.01
g15269	216.631	2.50999	0.33463	3.76965e-15	1.04187e-12	FDR<0.01
g15327	25.7915	4.59441	1.14446	4.15563e-08	2.74739e-06	FDR<0.01
g15607	39.9267	2.68381	1.17937	7.87604e-05	0.00144873	FDR<0.01
g15715	43.9703	3.2583	1.12271	9.20001e-06	0.000264445	FDR<0.01
g15864	20.2329	-1.73793	0.733214	0.000226812	0.0033768	FDR<0.01
g16013	22.5819	-1.72284	0.585075	3.91797e-05	0.00085211	FDR<0.01
g16031	74.2377	3.96971	1.15832	7.70878e-07	3.39155e-05	FDR<0.01
g16076	6.57227	-1.71173	0.772654	0.000356397	0.00487796	FDR<0.01
g16098	228.723	1.95557	0.442052	1.38467e-07	7.65405e-06	FDR<0.01
g16125	283.194	2.67207	0.431233	2.45786e-11	3.73145e-09	FDR<0.01
g16298	35.9361	2.75494	1.16271	5.9498e-05	0.00117612	FDR<0.01
g16330	94.323	2.91223	1.15568	3.49053e-05	0.000783842	FDR<0.01
g16349	35.5632	4.29825	1.10011	9.86781e-08	5.74947e-06	FDR<0.01
g16370	87.0671	2.10093	0.380911	8.33746e-10	9.07773e-08	FDR<0.01
g16462	11.76	-2.09319	0.958341	0.000236239	0.00348627	FDR<0.01
g16552	6.79916	2.30168	1.19803	0.000268518	0.00387983	FDR<0.01
g16578	301.066	2.22899	0.748867	2.78273e-05	0.000656347	FDR<0.01
g16598	15.3284	2.30224	1.3752	0.000344057	0.0047183	FDR<0.01
g16674	41.2201	-2.44018	0.484465	1.2932e-08	1.00283e-06	FDR<0.01
g16679	259.04	2.01377	0.50969	1.03799e-06	4.3705e-05	FDR<0.01
g16740	48.9192	3.44821	0.885743	4.57951e-07	2.15557e-05	FDR<0.01
g16796	152.61	1.55434	0.628672	0.000207104	0.00313536	FDR<0.01
g16799	20.0409	-2.2393	0.496917	1.25733e-07	7.0957e-06	FDR<0.01
g16857	49.2265	1.56592	0.479227	1.37069e-05	0.000367529	FDR<0.01
g16860	7.0396	-1.61619	0.801042	0.000675013	0.00795505	FDR<0.01
g16964	35.8524	-5.52293	0.882541	1.56221e-13	3.66067e-11	FDR<0.01
g17011	8.31068	2.0739	1.21762	0.00055287	0.00683416	FDR<0.01
g17024	11.5996	2.46251	1.30725	0.000205016	0.00310812	FDR<0.01
g17025	15.8507	3.67474	1.25977	4.36798e-06	0.000141814	FDR<0.01
g17027	96.0086	4.42729	1.08137	4.02949e-08	2.69776e-06	FDR<0.01
g17104	72.4599	2.62513	1.02321	5.02144e-05	0.00104896	FDR<0.01
g17114	10.4174	-1.7061	0.790081	0.000415551	0.00551629	FDR<0.01
g17138	104.472	2.56031	0.779584	9.14591e-06	0.000263593	FDR<0.01
g17174	62.2121	2.36407	0.833635	3.66415e-05	0.00081772	FDR<0.01
g17302	56.675	1.52181	0.667723	0.000383375	0.00517845	FDR<0.01
g17338	137.633	4.07134	1.16961	5.57798e-07	2.54767e-05	FDR<0.01
g17348	110.286	4.42195	1.07169	3.59781e-08	2.45448e-06	FDR<0.01
g17413	9.7153	1.93885	1.23657	0.000843435	0.00939025	FDR<0.01
g17434	81.5261	-2.37021	0.352069	8.0747e-13	1.67379e-10	FDR<0.01
g17469	90.9816	1.88571	0.746889	0.000127592	0.00210938	FDR<0.01
g17481	5.1201	1.91931	1.23817	0.000894186	0.0098151	FDR<0.01
g17503	34.5713	3.21599	1.1523	1.24488e-05	0.000335464	FDR<0.01
g17510	126.295	-2.54571	0.384432	1.76024e-12	3.44974e-10	FDR<0.01
g17513	249.878	3.34717	0.539099	8.01815e-12	1.35043e-09	FDR<0.01
g17538	719.704	3.1997	0.422698	9.1995e-16	2.91651e-13	FDR<0.01
g17599	50.9588	2.13666	0.598398	4.39083e-06	0.000142128	FDR<0.01
g17616	52.1094	-2.42002	0.400634	6.28121e-11	8.79288e-09	FDR<0.01
g17625	35.8064	2.01294	0.627078	1.48421e-05	0.000394047	FDR<0.01
g17673	6.75105	-2.10313	1.22653	0.000513755	0.00646935	FDR<0.01
g17715	25.9093	-1.72079	0.672258	0.00013321	0.00218218	FDR<0.01
g17757	154.061	2.24042	0.410693	1.39265e-09	1.37719e-07	FDR<0.01
g17785	97.9727	3.11213	0.545505	2.49645e-10	3.09301e-08	FDR<0.01
g17880	21.116	1.98991	1.13543	0.00061589	0.00740924	FDR<0.01
g1703	164.944	1.78184	0.564272	1.84959e-05	0.0004691	FDR<0.01
g17890	38.9438	1.93616	1.1688	0.000776941	0.00877845	FDR<0.01
g17891	322.629	1.67033	0.3562	2.94907e-08	2.10516e-06	FDR<0.01
g1746	222.661	2.5568	0.970946	4.77692e-05	0.00100371	FDR<0.01
g1760	14.1234	-1.71312	0.818363	0.00048671	0.00621141	FDR<0.01
g17977	144.071	1.50378	0.425763	5.18626e-06	0.000164905	FDR<0.01
g18104	70.2203	2.70404	1.16422	7.0308e-05	0.0013366	FDR<0.01
g18129	15.0538	2.00378	1.17519	0.000637606	0.00761946	FDR<0.01
g18162	44.8982	2.45198	1.01451	8.76641e-05	0.00157752	FDR<0.01
g18243	30.8365	2.17333	1.16936	0.000373428	0.00506312	FDR<0.01
g18244	43.0601	2.8446	1.16122	4.44025e-05	0.000945878	FDR<0.01
g18285	22.5576	-1.62288	0.574031	6.2164e-05	0.0012101	FDR<0.01
g18338	973.23	2.37723	0.29683	7.16179e-17	2.96911e-14	FDR<0.01
g18371	87.2788	2.7282	0.915911	1.71378e-05	0.000444059	FDR<0.01
g18375	332.762	2.49523	0.437976	4.51464e-10	5.23262e-08	FDR<0.01
g18394	56.1281	-1.83602	0.406021	7.77212e-08	4.63241e-06	FDR<0.01
g18409	46.7811	-2.32948	0.516697	1.3088e-07	7.30963e-06	FDR<0.01
g18423	50.8864	1.73382	0.792707	0.000373199	0.00506312	FDR<0.01
g18446	31.055	-1.57952	0.441587	4.10544e-06	0.000134821	FDR<0.01
g18483	16.3985	2.0464	1.18825	0.000572573	0.00703343	FDR<0.01
g18490	23.1385	2.35547	1.18985	0.000223658	0.00333908	FDR<0.01
g18519	55.2941	1.63134	0.635655	0.000142249	0.00229881	FDR<0.01
g18531	35.7203	-2.28521	0.80829	4.0229e-05	0.000870741	FDR<0.01
g18550	1716.21	2.37483	0.295889	6.22358e-17	2.68336e-14	FDR<0.01
g18607	795.143	2.51123	0.397584	1.22664e-11	1.97343e-09	FDR<0.01
g1771	167.151	2.01902	0.494218	6.10918e-07	2.73788e-05	FDR<0.01
g18614	6.4897	-1.94497	1.23311	0.000825534	0.00922118	FDR<0.01
g18628	113.841	-2.34074	0.447163	4.71438e-09	4.16527e-07	FDR<0.01
g18661	33.4512	-2.83697	0.524757	1.81832e-09	1.73449e-07	FDR<0.01
g18666	46.2075	2.23098	0.502177	1.63718e-07	8.91268e-06	FDR<0.01
g18670	109.903	1.79208	0.321848	3.44139e-10	4.12164e-08	FDR<0.01
g18674	566.643	2.22357	0.232516	7.20335e-23	7.05863e-20	FDR<0.01
g18759	17.1369	2.71274	1.16314	6.81426e-05	0.00130695	FDR<0.01
g18787	30.264	2.65635	1.17989	8.59609e-05	0.00155727	FDR<0.01
g18796	345.186	1.74484	0.397305	1.28852e-07	7.23383e-06	FDR<0.01
g18803	30.0698	1.90566	1.17432	0.000861148	0.0095301	FDR<0.01
g18833	48.6154	-2.43927	0.53727	1.18108e-07	6.75944e-06	FDR<0.01
g18941	305.032	2.38703	0.409288	2.04309e-10	2.56075e-08	FDR<0.01
g18996	20.4529	3.35825	1.17496	8.52372e-06	0.000247647	FDR<0.01
g18999	92.6576	3.25452	0.927336	2.04262e-06	7.58888e-05	FDR<0.01
g19007	73.2632	-1.84554	0.335105	5.37621e-10	6.10002e-08	FDR<0.01
g19105	16.9107	3.03195	1.12676	2.06655e-05	0.000513256	FDR<0.01
g19113	79.0026	2.19556	0.806218	5.72152e-05	0.00114632	FDR<0.01
g19205	191.964	3.7998	0.750804	1.81053e-09	1.73449e-07	FDR<0.01
g19206	22.8526	2.12575	1.18549	0.000447108	0.00579252	FDR<0.01
g19275	24.8527	1.77959	0.623786	5.12758e-05	0.00106494	FDR<0.01
g19339	26.8951	3.87122	1.16213	1.18068e-06	4.91371e-05	FDR<0.01
g19369	33.3418	-1.73345	0.382865	6.79011e-08	4.08886e-06	FDR<0.01
g19513	9.31076	-1.6917	0.785917	0.000431058	0.00565252	FDR<0.01
g19554	431.76	4.90166	1.02766	1.09402e-09	1.13389e-07	FDR<0.01
g19661	142.001	3.40979	1.0588	3.42983e-06	0.000116994	FDR<0.01
g19662	71.9719	2.54828	1.11636	9.78258e-05	0.00171458	FDR<0.01
g19708	450.689	2.3698	1.19028	0.000214293	0.00322607	FDR<0.01
g19713	12.5197	2.74862	1.16333	6.08405e-05	0.00119236	FDR<0.01
g19785	16.0501	1.93021	1.24215	0.000869585	0.00959391	FDR<0.01
g19831	27.4667	-1.77728	0.583006	2.69365e-05	0.000639533	FDR<0.01
g19928	148.565	3.16633	0.636799	9.77539e-09	7.86361e-07	FDR<0.01
g19969	233.653	1.51768	0.298197	3.50246e-09	3.22675e-07	FDR<0.01
g19979	89.7675	-3.39396	0.513977	5.73596e-13	1.23656e-10	FDR<0.01
g19982	27.8162	-1.55515	0.552598	6.92164e-05	0.00132284	FDR<0.01
g20030	149.056	2.2654	0.686679	1.04809e-05	0.000295743	FDR<0.01
g20067	176.666	-2.39724	0.765876	1.60767e-05	0.000423693	FDR<0.01
g20133	106.116	1.51395	0.731989	0.000693338	0.00810574	FDR<0.01
g20194	117.859	3.78843	1.09392	9.51808e-07	4.07124e-05	FDR<0.01
g20210	62.5699	1.66149	0.546043	2.90196e-05	0.000678529	FDR<0.01
g20225	47.4595	2.72361	1.16586	6.64491e-05	0.00128361	FDR<0.01
g20226	39.4662	2.25441	1.19675	0.000309125	0.00432735	FDR<0.01
g20455	61.3333	2.66441	1.17621	8.28571e-05	0.00151376	FDR<0.01
g20532	70.4698	-1.54232	0.380979	5.72766e-07	2.605e-05	FDR<0.01
g20533	29.7654	-1.61131	0.653364	0.000197185	0.00301978	FDR<0.01
g20557	39.5391	1.83005	0.698936	0.0001021	0.00176935	FDR<0.01
g20672	97.9256	2.21538	0.550274	8.58066e-07	3.72947e-05	FDR<0.01
g20743	119.865	2.32352	0.764324	2.18355e-05	0.000533707	FDR<0.01
g20819	53.8278	1.83469	0.859227	0.000373321	0.00506312	FDR<0.01
g20840	85.0128	1.88282	0.43438	1.89962e-07	9.95813e-06	FDR<0.01
g20844	5.8114	-3.1165	1.33572	3.29711e-05	0.000749781	FDR<0.01
g20863	17.4513	2.34681	1.12655	0.000193294	0.0029807	FDR<0.01
g21048	28.169	-1.72371	0.509069	8.23864e-06	0.000241316	FDR<0.01
g21100	82.1752	-2.01934	0.553443	3.2593e-06	0.000111734	FDR<0.01
g21104	129.984	1.98601	0.698186	4.70659e-05	0.000990866	FDR<0.01
g21111	101.434	2.98832	1.15544	2.717e-05	0.00064366	FDR<0.01
g21122	159.715	2.06136	0.516565	9.1429e-07	3.94608e-05	FDR<0.01
g21320	37.4079	1.93866	1.02167	0.000532858	0.00664009	FDR<0.01
g21324	173.875	2.21615	0.580145	1.83987e-06	7.08285e-05	FDR<0.01
g21329	11.8188	-1.68126	0.871917	0.000755893	0.00862853	FDR<0.01
g21332	288.627	3.0196	0.331846	3.61748e-21	2.99945e-18	FDR<0.01
g21402	11.4333	-3.20838	0.925311	2.47118e-06	8.79103e-05	FDR<0.01
g21417	31.695	-2.644	0.599027	1.90312e-07	9.95813e-06	FDR<0.01
g21424	132.054	3.74433	1.16081	1.91991e-06	7.24888e-05	FDR<0.01
g21426	139.992	2.44189	0.644922	2.04448e-06	7.58888e-05	FDR<0.01
g21475	217.516	2.21396	0.451005	2.03969e-08	1.5268e-06	FDR<0.01
g21524	238.567	5.14114	1.06013	5.51778e-10	6.19543e-08	FDR<0.01
g21624	122.773	1.78477	0.89904	0.000567554	0.00699162	FDR<0.01
g21638	98.9411	1.57822	0.797078	0.000785166	0.0088621	FDR<0.01
g21677	13.8944	-2.15697	0.878887	0.000117566	0.00196873	FDR<0.01
g21839	144.241	2.36635	1.09779	0.000165181	0.00260304	FDR<0.01
g21940	78.5316	2.89722	0.465765	1.71412e-11	2.6395e-09	FDR<0.01
g21961	184.358	2.13845	0.693793	2.13936e-05	0.000524095	FDR<0.01
g22045	4.89357	-2.05513	1.18003	0.00054932	0.00679807	FDR<0.01
g22079	53.8271	1.81537	0.972061	0.000693292	0.00810574	FDR<0.01
g22120	149.891	2.33196	0.382162	4.10957e-11	5.90628e-09	FDR<0.01
g22191	351.021	5.60407	1.06264	4.10402e-11	5.90628e-09	FDR<0.01
g22200	111.206	1.66498	0.602114	7.35655e-05	0.0013795	FDR<0.01
g22241	19.6717	1.90487	1.16302	0.000847921	0.00942241	FDR<0.01
g22260	10.3904	1.90115	1.17256	0.000870815	0.00959766	FDR<0.01
g22359	58.4336	-2.25013	0.525601	3.21242e-07	1.57394e-05	FDR<0.01
g22372	22.9564	-3.16835	0.609208	3.23318e-09	3.00434e-07	FDR<0.01
g22429	28.5594	1.87726	1.14689	0.000899553	0.00983583	FDR<0.01
g22532	80.6991	2.64446	0.7434	3.81572e-06	0.000125779	FDR<0.01
g22582	82.3334	4.73264	1.17647	3.26247e-08	2.29844e-06	FDR<0.01
g22623	445.945	1.95845	0.348805	3.73132e-10	4.41977e-08	FDR<0.01
g22655	53.3264	-3.57457	0.425209	4.28983e-19	2.43369e-16	FDR<0.01
g22663	25.3529	-2.11114	0.771008	5.88508e-05	0.00116824	FDR<0.01
g22699	66.1726	2.38972	1.12018	0.000165151	0.00260304	FDR<0.01
g22755	31.6543	2.87574	1.25516	5.46517e-05	0.00110967	FDR<0.01
g22776	24.0909	-2.03418	0.821279	0.000126453	0.00209376	FDR<0.01
g22808	80.8364	1.54636	0.698623	0.00044561	0.00578702	FDR<0.01
g22814	141.262	1.70727	0.374284	5.64818e-08	3.53964e-06	FDR<0.01
g22830	103.348	3.70918	1.08265	1.20882e-06	4.97324e-05	FDR<0.01
g22841	28.0917	2.71751	1.16659	6.79165e-05	0.00130494	FDR<0.01
g22919	28.0457	2.13186	0.873243	0.000124741	0.00207498	FDR<0.01
g22936	1279.43	2.94176	0.274253	3.77162e-28	6.77571e-25	FDR<0.01
g23017	15.5972	-2.25833	0.800513	4.18262e-05	0.000896311	FDR<0.01
g23038	35.9594	2.38656	0.644831	2.76798e-06	9.65569e-05	FDR<0.01
g23054	20.669	-1.65226	0.433656	1.56131e-06	6.18726e-05	FDR<0.01
g23115	142.015	4.1252	1.06911	1.56562e-07	8.56638e-06	FDR<0.01
g23166	66.5133	3.14583	1.16408	1.6701e-05	0.00043483	FDR<0.01
g23175	213.716	2.46765	0.480738	8.2219e-09	6.76518e-07	FDR<0.01

## Sheet: Significant DEGs 12hpi v 3dpi
geneid	baseMean	log2FoldChange	lfcSE	pvalue	padj	sig
g1808	10.4803	-2.03581	0.768899	0.000238769	0.0024085	FDR<0.01
g1817	22.7236	-1.82645	0.445713	2.06363e-06	3.79952e-05	FDR<0.01
g1818	18.8471	-3.62476	0.594873	3.85274e-11	1.69339e-09	FDR<0.01
g23282	76.6728	2.66454	0.506457	1.07211e-08	3.1095e-07	FDR<0.01
g23291	130.318	4.33766	0.616794	6.73518e-14	4.12775e-12	FDR<0.01
g23306	288.802	2.49186	0.254503	1.48885e-23	2.28653e-21	FDR<0.01
g23307	54.7077	1.75761	0.614692	0.000139431	0.00152466	FDR<0.01
g23322	29.9706	2.9169	1.16178	0.000188104	0.00196284	FDR<0.01
g23427	8.39142	-5.60209	1.06423	1.91863e-09	6.47178e-08	FDR<0.01
g23439	63.9815	2.08591	0.555228	8.33023e-06	0.000133263	FDR<0.01
g23461	6.94119	2.70147	1.20236	0.00039466	0.00369047	FDR<0.01
g23557	38.6308	1.99863	0.8888	0.000667713	0.00563434	FDR<0.01
g23559	223.151	4.66786	0.494111	1.43656e-22	2.06075e-20	FDR<0.01
g23565	5.15695	2.33987	1.25408	0.00116894	0.0089479	FDR<0.01
g23583	44.6682	2.86257	0.834549	1.7659e-05	0.00025585	FDR<0.01
g23609	5.74689	-2.133	0.968928	0.000681481	0.00571117	FDR<0.01
g23612	37.1153	3.19812	1.29871	0.000165201	0.00176476	FDR<0.01
g23655	160.235	6.18501	0.969389	2.04073e-12	1.07418e-10	FDR<0.01
g23673	59.5423	-2.27614	0.34777	8.10652e-12	3.9486e-10	FDR<0.01
g23693	61.558	2.31593	0.586558	4.18783e-06	7.17427e-05	FDR<0.01
g23694	31.2272	1.70855	0.781509	0.000927912	0.00740401	FDR<0.01
g23697	33.0431	4.52259	1.03113	2.14662e-07	4.8565e-06	FDR<0.01
g23708	81.9117	-4.1268	0.444348	5.7686e-22	7.6064e-20	FDR<0.01
g23711	38.417	2.66895	1.15909	0.000360463	0.00340484	FDR<0.01
g23720	23.5911	-1.76861	0.513227	2.13849e-05	0.000300817	FDR<0.01
g23730	163.139	3.26104	0.449822	1.81683e-14	1.19783e-12	FDR<0.01
g23735	16.6803	3.1446	1.14697	9.32514e-05	0.00108506	FDR<0.01
g23747	4.07358	-2.40011	1.21558	0.000893444	0.00717725	FDR<0.01
g23765	654.124	2.64623	0.209131	1.00725e-37	3.75677e-35	FDR<0.01
g23778	28.8103	-1.61954	0.614362	0.000273215	0.00269784	FDR<0.01
g23791	62.3863	2.26626	0.469862	1.19714e-07	2.87799e-06	FDR<0.01
g23797	103.771	5.21684	0.983254	2.1027e-09	7.0201e-08	FDR<0.01
g23811	4.14414	-2.51659	1.42033	0.0011543	0.00886885	FDR<0.01
g23887	54.4551	5.05435	1.00441	8.98288e-09	2.67113e-07	FDR<0.01
g23890	66.5291	3.72018	0.602189	2.18987e-11	1.00657e-09	FDR<0.01
g23898	11.7869	-1.71774	0.595706	0.000129352	0.00144321	FDR<0.01
g23907	1098.1	5.24079	0.312483	1.97631e-64	4.29979e-61	FDR<0.01
g23915	35.4233	2.29381	1.18802	0.0010742	0.00832695	FDR<0.01
g23961	63.1828	3.3884	0.668899	1.53839e-08	4.34679e-07	FDR<0.01
g23965	40.9572	1.78788	0.634781	0.000158236	0.0017001	FDR<0.01
g23968	11.9538	-2.99865	0.921432	2.71985e-05	0.000372951	FDR<0.01
g23978	501.247	7.85214	0.993757	2.03488e-18	1.93893e-16	FDR<0.01
g24004	8.72004	-2.47355	0.696902	1.52274e-05	0.000225373	FDR<0.01
g24013	74.6721	3.49642	0.71005	2.94084e-08	7.73987e-07	FDR<0.01
g24047	27.3109	4.47469	1.02874	2.55558e-07	5.68813e-06	FDR<0.01
g24048	54.4717	5.33985	0.996561	1.47965e-09	5.10987e-08	FDR<0.01
g24050	318.67	2.83594	0.297538	1.08665e-22	1.59384e-20	FDR<0.01
g24098	8.11762	-2.87575	0.751367	4.77255e-06	8.0492e-05	FDR<0.01
g24141	9.65608	-2.13699	0.612227	2.02329e-05	0.000285536	FDR<0.01
g24146	52.0797	2.83348	0.576749	5.26877e-08	1.34596e-06	FDR<0.01
g24240	17.3971	2.39454	1.30772	0.0011824	0.00902637	FDR<0.01
g24253	47.7863	-2.63095	0.421542	3.87402e-11	1.69703e-09	FDR<0.01
g24254	318.045	-2.19408	0.308358	1.73871e-13	1.01781e-11	FDR<0.01
g24269	120.05	4.41318	0.695841	6.99524e-12	3.44588e-10	FDR<0.01
g24327	306.38	2.87032	0.26007	1.68124e-29	3.89825e-27	FDR<0.01
g24350	66.9567	-2.26321	0.383591	4.4137e-10	1.63219e-08	FDR<0.01
g24366	19.121	2.58128	1.13822	0.000416937	0.0038572	FDR<0.01
g24375	37.3739	-2.09385	0.354766	4.50012e-10	1.65945e-08	FDR<0.01
g24381	187.49	-1.91816	0.274066	3.77917e-13	2.14492e-11	FDR<0.01
g24395	252.562	1.75848	0.248862	1.77665e-13	1.03077e-11	FDR<0.01
g24397	22.6735	3.12945	1.19079	0.000122455	0.00138161	FDR<0.01
g24401	174.766	4.21578	0.906119	7.81379e-08	1.93919e-06	FDR<0.01
g24448	58.7308	3.09283	0.613795	2.21903e-08	6.0098e-07	FDR<0.01
g24454	2.35167	-2.83231	1.39201	0.000528755	0.00467957	FDR<0.01
g24465	28.5414	-2.60133	0.448928	6.02838e-10	2.19817e-08	FDR<0.01
g1875	8.46171	2.45886	1.23931	0.000830761	0.00674062	FDR<0.01
g1908	14.3099	2.55886	1.476	0.00117007	0.0089479	FDR<0.01
g1937	28.2356	-1.64574	0.390362	1.00988e-06	2.00475e-05	FDR<0.01
g1966	7.02264	2.36944	1.20515	0.000934172	0.00743772	FDR<0.01
g1983	33.0904	4.66905	1.01744	8.43102e-08	2.0805e-06	FDR<0.01
g2017	76.8708	3.8117	0.588012	2.99199e-12	1.53769e-10	FDR<0.01
g2043	26.5643	1.74512	0.618842	0.000156832	0.00168639	FDR<0.01
g2058	14.7644	-2.15616	0.5444	4.07744e-06	7.00355e-05	FDR<0.01
g2066	9.80999	-1.97164	0.643574	7.57423e-05	0.000903785	FDR<0.01
g2154	38.0003	3.81483	1.08912	7.64254e-06	0.000123016	FDR<0.01
g2163	34.4795	3.41591	1.28726	9.15053e-05	0.00106939	FDR<0.01
g2183	24.9519	-2.79823	0.446829	2.73471e-11	1.23571e-09	FDR<0.01
g2184	42.5853	-2.39024	0.327918	4.09016e-14	2.57937e-12	FDR<0.01
g2198	170.247	-1.97124	0.219115	4.60387e-20	5.18095e-18	FDR<0.01
g2218	16.3143	2.61695	1.23388	0.000549014	0.00482376	FDR<0.01
g2237	327.94	3.30542	0.637227	8.65896e-09	2.58659e-07	FDR<0.01
g2258	285.246	2.1523	0.349047	9.39776e-11	3.8145e-09	FDR<0.01
g2262	49.5579	-2.70536	0.46121	3.51379e-10	1.32187e-08	FDR<0.01
g2272	20.9786	1.53138	0.701819	0.00103433	0.00807541	FDR<0.01
g2284	160.476	4.10799	0.660067	1.51847e-11	7.15597e-10	FDR<0.01
g2312	31.3412	2.05839	0.671365	7.44335e-05	0.00089079	FDR<0.01
g2317	33.7632	2.0267	0.638356	5.41526e-05	0.000677115	FDR<0.01
g2325	17.8197	-2.13368	0.485511	7.63633e-07	1.55272e-05	FDR<0.01
g2326	36.8271	-2.0924	0.430537	1.00262e-07	2.4464e-06	FDR<0.01
g2327	7.91746	-2.24543	0.876913	0.000268487	0.00265921	FDR<0.01
g2356	402.461	6.04781	0.602764	2.62752e-25	4.51312e-23	FDR<0.01
g2377	15.909	2.25774	1.22901	0.00133741	0.0099763	FDR<0.01
g2398	134.605	5.16043	0.985947	3.12956e-09	1.01373e-07	FDR<0.01
g2399	81.2926	5.57508	0.998999	3.85008e-10	1.44008e-08	FDR<0.01
g2409	63.748	2.2858	0.515813	6.55123e-07	1.35746e-05	FDR<0.01
g2432	94.1423	2.90011	0.703998	1.59878e-06	3.0116e-05	FDR<0.01
g2451	153.123	4.89449	1.27994	1.23761e-06	2.397e-05	FDR<0.01
g2494	11.1959	-1.61279	0.706546	0.000753173	0.0062188	FDR<0.01
g144	28.7154	4.2583	1.02723	6.43968e-07	1.33646e-05	FDR<0.01
g2511	155.73	2.9905	0.405235	9.1127e-15	6.2609e-13	FDR<0.01
g2516	802.124	-1.54443	0.164239	3.62281e-22	4.97287e-20	FDR<0.01
g2527	607.057	4.02731	0.403396	6.53607e-25	1.08002e-22	FDR<0.01
g2532	19.0667	-1.84243	0.689164	0.000236745	0.00239757	FDR<0.01
g2536	25.5733	3.82241	1.21165	2.01749e-05	0.000285333	FDR<0.01
g2543	128.085	-2.02246	0.247063	4.99907e-17	4.37972e-15	FDR<0.01
g2550	16.5585	2.5481	1.18699	0.000553076	0.00484229	FDR<0.01
g2626	26.2345	2.54338	1.22017	0.000630466	0.00535465	FDR<0.01
g2634	66.145	3.21571	1.08142	5.0199e-05	0.000633138	FDR<0.01
g2640	30.3861	3.759	1.06783	7.51184e-06	0.000121361	FDR<0.01
g2649	30.8045	3.54582	0.895359	1.91723e-06	3.55e-05	FDR<0.01
g2679	68.9042	2.29078	0.400046	1.17757e-09	4.13511e-08	FDR<0.01
g2740	130.607	5.68813	0.973225	8.19745e-11	3.39713e-09	FDR<0.01
g2764	34.5889	4.27195	1.03496	6.84088e-07	1.41299e-05	FDR<0.01
g2773	10.5761	2.77233	1.22343	0.000357163	0.00337855	FDR<0.01
g2784	360.247	-3.28133	0.273571	1.56784e-34	5.11664e-32	FDR<0.01
g2799	25.9013	2.12042	0.772589	0.000178466	0.00188334	FDR<0.01
g2806	14.88	3.50495	1.09779	2.29924e-05	0.000321009	FDR<0.01
g2865	457.257	6.4722	0.625622	6.77202e-27	1.28119e-24	FDR<0.01
g2908	168.05	-2.71602	0.213057	2.68461e-38	1.06197e-35	FDR<0.01
g2923	62.2564	3.53521	1.04272	1.28578e-05	0.00019517	FDR<0.01
g2924	10.0471	2.34304	1.20852	0.00101059	0.007928	FDR<0.01
g2942	246.895	3.40436	0.414335	8.14976e-18	7.54518e-16	FDR<0.01
g2944	29.8615	-4.46253	0.515441	1.83055e-19	2.02508e-17	FDR<0.01
g2965	265.73	1.6858	0.276913	8.35986e-11	3.44258e-09	FDR<0.01
g2981	16.8526	2.80078	1.16304	0.000258244	0.0025714	FDR<0.01
g3032	17.2126	-1.79785	0.699308	0.000318471	0.00306813	FDR<0.01
g3033	19.0464	-2.39314	0.478618	4.96355e-08	1.27047e-06	FDR<0.01
g3043	251.998	-3.35939	0.396873	1.02546e-18	1.02185e-16	FDR<0.01
g3066	143.467	1.92255	0.364666	1.21068e-08	3.47347e-07	FDR<0.01
g3069	43.2473	3.41957	1.0621	2.26485e-05	0.000316884	FDR<0.01
g3070	46.3689	3.82952	1.01637	3.22483e-06	5.68877e-05	FDR<0.01
g3088	3.31166	-2.8183	1.43115	0.00060134	0.00518144	FDR<0.01
g3119	9.17693	2.4841	1.19702	0.000676715	0.00568092	FDR<0.01
g171	12.6037	3.67199	1.26695	4.26463e-05	0.000551335	FDR<0.01
g199	588.533	3.03683	0.39879	1.42976e-15	1.07265e-13	FDR<0.01
g3159	1001.34	7.3003	0.743042	3.41654e-25	5.71788e-23	FDR<0.01
g3162	31.5202	4.94745	1.02637	2.57829e-08	6.88281e-07	FDR<0.01
g3192	68.2275	-4.01881	0.430629	3.69517e-22	4.97287e-20	FDR<0.01
g3208	52.7697	4.27324	1.0404	7.3836e-07	1.51075e-05	FDR<0.01
g3218	67.9847	1.60682	0.534746	8.65299e-05	0.00101581	FDR<0.01
g3219	90.8071	3.18379	0.599815	5.00628e-09	1.57096e-07	FDR<0.01
g3228	65.534	2.70534	0.563854	1.02337e-07	2.49236e-06	FDR<0.01
g3300	6.09261	-3.37698	0.926136	6.38603e-06	0.00010539	FDR<0.01
transcript_id g3131.3	11.7928	2.23158	1.19911	0.00130811	0.00981947	FDR<0.01
g3335	59.9603	-1.57729	0.37156	7.97184e-07	1.61591e-05	FDR<0.01
g3380	57.1408	3.38813	0.904814	4.55632e-06	7.74456e-05	FDR<0.01
g3391	22.2784	1.71175	0.780824	0.000911913	0.00730313	FDR<0.01
g3396	14.3547	-2.37126	0.547263	9.54526e-07	1.90817e-05	FDR<0.01
g3412	3.51753	-2.91337	1.38694	0.000433405	0.00397029	FDR<0.01
g3435	14.5507	-1.97873	0.627698	5.80651e-05	0.000717107	FDR<0.01
g3438	54.7602	1.86205	0.378425	6.24411e-08	1.5709e-06	FDR<0.01
g3460	144.278	2.09505	0.309296	1.92228e-12	1.02006e-10	FDR<0.01
g3465	27.7059	2.80251	1.10673	0.000195842	0.00203707	FDR<0.01
g3469	21.6011	-2.44629	0.62331	4.35472e-06	7.43091e-05	FDR<0.01
g201	63.7084	-4.6405	0.557613	3.27914e-18	3.10187e-16	FDR<0.01
g3524	17.8674	-1.77445	0.663064	0.000238074	0.00240543	FDR<0.01
g3535	6.09366	-3.215	0.878948	6.81478e-06	0.000111899	FDR<0.01
g3538	93.2169	1.82669	0.590186	6.8406e-05	0.000825504	FDR<0.01
g3609	773.003	4.00246	0.277542	1.4572e-48	1.11896e-45	FDR<0.01
g3627	32.3238	3.46884	1.12467	3.14866e-05	0.000424614	FDR<0.01
g3628	20.1323	2.18665	1.14626	0.00124082	0.00941179	FDR<0.01
g3678	52.7969	2.42566	0.95267	0.000248355	0.00248432	FDR<0.01
g3680	74.722	1.56416	0.719478	0.00103821	0.00809605	FDR<0.01
g3681	12.2119	2.63991	1.25155	0.000550526	0.00482969	FDR<0.01
g3682	13.1505	-1.64151	0.569159	0.000128102	0.00143294	FDR<0.01
g3698	37.2859	1.81302	0.771416	0.000573587	0.00498026	FDR<0.01
g230	22.6763	1.88548	0.861606	0.000830831	0.00674062	FDR<0.01
g3738	48.8128	4.25382	0.999809	4.20884e-07	9.05143e-06	FDR<0.01
g3744	23.9077	2.99931	1.10254	0.000109332	0.00125305	FDR<0.01
g3774	66.613	-2.2945	0.272934	6.59709e-18	6.15132e-16	FDR<0.01
g3785	29.5842	-1.70138	0.639903	0.000253004	0.00252501	FDR<0.01
g3787	984.758	5.1643	0.347602	3.10477e-51	2.89498e-48	FDR<0.01
g3809	59.976	2.4477	0.670706	1.11545e-05	0.000172118	FDR<0.01
g252	74.4104	3.62873	1.04673	9.62374e-06	0.000150814	FDR<0.01
g283	26.6982	-1.55697	0.673693	0.000713234	0.00593785	FDR<0.01
g309	11.1216	2.96353	1.22258	0.000218615	0.00223477	FDR<0.01
g310	121.803	4.01442	0.813044	2.1787e-08	5.94089e-07	FDR<0.01
g311	93.8604	2.09353	0.437122	1.38404e-07	3.25574e-06	FDR<0.01
g315	103.076	1.54652	0.552011	0.000164585	0.00176106	FDR<0.01
g327	34.1502	2.41087	0.843359	0.000114667	0.00130502	FDR<0.01
g334	123.549	3.68238	0.58333	9.38594e-12	4.5548e-10	FDR<0.01
g370	17.0531	2.94639	1.30681	0.00031379	0.00302975	FDR<0.01
g383	3.00177	-2.45214	1.32164	0.00106752	0.00828006	FDR<0.01
g3831	129.141	4.18224	0.490457	5.37135e-19	5.60941e-17	FDR<0.01
g3849	10.818	-2.08773	0.592144	1.80809e-05	0.000259853	FDR<0.01
g3907	1295.24	-2.66737	0.292234	6.36769e-21	7.29157e-19	FDR<0.01
g3908	3.72172	-3.30622	1.40183	0.0001837	0.00192847	FDR<0.01
g3916	6.09649	-2.5032	0.972465	0.000220527	0.00225079	FDR<0.01
g3921	45.2872	-2.84005	0.429905	2.72817e-12	1.41324e-10	FDR<0.01
g3941	257.949	2.55837	0.332661	1.5502e-15	1.15636e-13	FDR<0.01
g395	68.4036	1.8589	0.457285	2.41714e-06	4.37634e-05	FDR<0.01
g3955	96.4971	-1.81128	0.525775	2.19556e-05	0.000308513	FDR<0.01
g3958	87.0845	3.22644	0.544265	1.374e-10	5.41879e-09	FDR<0.01
g4013	7.67645	-2.01213	0.970737	0.00100103	0.00787194	FDR<0.01
g4016	53.3674	2.29572	0.584128	4.49134e-06	7.64406e-05	FDR<0.01
g4057	22.8187	2.60768	0.950502	0.000136221	0.00149808	FDR<0.01
g4064	63.809	3.18777	0.923429	1.3377e-05	0.00020176	FDR<0.01
g4068	5.76962	-2.62044	1.29133	0.000655145	0.00554262	FDR<0.01
g4167	10.4612	-1.84231	0.831362	0.000796384	0.00651786	FDR<0.01
g4170	132.298	5.30558	0.827875	3.66752e-12	1.85565e-10	FDR<0.01
g4225	396.9	5.9629	0.515888	1.90717e-32	5.53247e-30	FDR<0.01
g4226	38.5281	-1.70445	0.330346	1.46823e-08	4.15753e-07	FDR<0.01
g4254	13.6271	2.58559	1.17372	0.000476731	0.00429782	FDR<0.01
g4266	270.679	2.72907	0.549846	4.54197e-08	1.16714e-06	FDR<0.01
g4268	59.6688	5.00316	1.0607	3.95609e-08	1.0267e-06	FDR<0.01
g4269	54.0024	3.3475	1.1315	4.742e-05	0.000601352	FDR<0.01
g4288	413.068	2.05001	0.232865	2.58351e-19	2.74188e-17	FDR<0.01
g4290	25.4917	4.06474	1.06244	2.29787e-06	4.18944e-05	FDR<0.01
g4310	154.757	-3.04782	0.321866	1.48636e-22	2.10901e-20	FDR<0.01
g4311	39.6436	-2.87997	0.444682	6.15412e-12	3.04303e-10	FDR<0.01
g4335	19.5038	-1.74323	0.51592	2.64985e-05	0.000365271	FDR<0.01
g4338	33.1997	-2.19275	0.533844	2.37104e-06	4.3048e-05	FDR<0.01
g4341	162.16	3.77592	0.411789	1.65522e-21	2.05783e-19	FDR<0.01
g4345	103.935	3.86515	1.0641	4.9369e-06	8.30493e-05	FDR<0.01
g4356	452.167	7.65173	1.00461	2.97557e-17	2.69744e-15	FDR<0.01
g4385	63.1075	5.91366	1.01134	6.47026e-11	2.73278e-09	FDR<0.01
g4409	364.243	2.04915	0.279376	3.71807e-14	2.3561e-12	FDR<0.01
g4427	55.8485	2.56397	1.27202	0.000708819	0.00591616	FDR<0.01
g4441	36.4083	-2.42426	0.428733	1.60358e-09	5.47988e-08	FDR<0.01
g4491	32.6806	3.85156	1.08056	6.17115e-06	0.000102231	FDR<0.01
g4502	34.3468	-1.91484	0.499231	5.94174e-06	9.8807e-05	FDR<0.01
g4527	6.2028	-2.96828	1.04062	8.11636e-05	0.000961442	FDR<0.01
g4532	74.7774	-2.06909	0.341735	1.82936e-10	7.12849e-09	FDR<0.01
g4566	89.0792	1.50052	0.417453	1.00806e-05	0.000157031	FDR<0.01
g4576	28.5785	4.66718	1.05798	1.78272e-07	4.09711e-06	FDR<0.01
g4577	81.3028	4.95551	0.976717	7.77561e-09	2.37156e-07	FDR<0.01
g4583	31.6268	1.82276	0.710451	0.00032081	0.00308384	FDR<0.01
g4594	48.7093	3.26927	1.18168	7.99448e-05	0.000947866	FDR<0.01
g4604	46.4822	2.17201	0.727896	9.12721e-05	0.00106837	FDR<0.01
g4606	1001.25	5.05111	0.419322	9.54981e-35	3.19649e-32	FDR<0.01
g4623	1393.32	5.52649	0.485079	1.75844e-31	4.68463e-29	FDR<0.01
g4632	67.1833	1.94754	0.602294	4.52365e-05	0.000577806	FDR<0.01
g4672	2.10946	-3.15635	1.48996	0.000327711	0.00314093	FDR<0.01
g4683	11.6339	-1.63649	0.728548	0.000822332	0.0066883	FDR<0.01
g4686	20.1604	-1.9419	0.477628	2.5697e-06	4.61415e-05	FDR<0.01
g4693	25.7109	-1.64596	0.505395	3.80352e-05	0.000498506	FDR<0.01
g4713	43.5568	1.70046	0.805586	0.00113185	0.00871177	FDR<0.01
g4714	35.9306	3.83893	1.10177	7.94949e-06	0.000127328	FDR<0.01
g4720	19.0605	-1.99957	0.391717	2.99262e-08	7.86029e-07	FDR<0.01
g4764	18.9414	3.77798	1.17627	1.79609e-05	0.00025936	FDR<0.01
g4781	233.334	4.30832	0.470563	2.04466e-21	2.49448e-19	FDR<0.01
g4782	11.5449	3.45024	1.11093	3.01672e-05	0.000408086	FDR<0.01
g4789	100.138	3.92286	0.549042	2.99912e-14	1.91914e-12	FDR<0.01
g4832	4.73415	-3.00386	1.13826	0.000131707	0.00145951	FDR<0.01
g4844	388.528	5.20233	0.496692	4.81755e-27	9.52854e-25	FDR<0.01
g4851	93.79	-1.97458	0.274849	1.07614e-13	6.44401e-12	FDR<0.01
g4857	103.748	3.18942	0.523274	5.07865e-11	2.16656e-09	FDR<0.01
g4870	34.1058	-2.46041	0.461935	9.20363e-09	2.72436e-07	FDR<0.01
g4886	436.438	-2.07467	0.279691	2.01717e-14	1.31006e-12	FDR<0.01
g4891	9.08129	2.85133	1.18187	0.000245597	0.00246428	FDR<0.01
g4906	89.1275	2.43642	0.378811	1.45195e-11	6.8673e-10	FDR<0.01
g4950	23.1132	-3.01379	0.622186	6.24556e-08	1.5709e-06	FDR<0.01
g4958	65.4209	1.7694	0.499637	1.5396e-05	0.000227353	FDR<0.01
g5046	36.2941	-1.84767	0.410478	4.0383e-07	8.74228e-06	FDR<0.01
g5052	9.0648	2.60426	1.24671	0.000591887	0.00512028	FDR<0.01
g5057	47.5494	1.74222	0.465797	7.38839e-06	0.000119811	FDR<0.01
g5090	102.889	-2.38674	0.293447	5.73451e-17	4.99055e-15	FDR<0.01
g5155	77.6285	-1.93387	0.294609	7.09133e-12	3.48008e-10	FDR<0.01
g5157	19.2577	2.27515	1.19759	0.00116282	0.00891334	FDR<0.01
g5172	10.6429	2.56194	1.26085	0.000688079	0.00576151	FDR<0.01
g5193	29.4333	-2.69623	0.496719	4.26349e-09	1.36077e-07	FDR<0.01
g5206	2143.8	-2.17187	0.303682	1.35754e-13	8.05516e-12	FDR<0.01
g5257	23.4842	4.07768	1.06246	2.18698e-06	4.00404e-05	FDR<0.01
g5269	33.1203	2.99995	1.13124	0.000128229	0.00143313	FDR<0.01
g5270	20.9988	-1.721	0.597643	0.000130925	0.00145579	FDR<0.01
g5307	12.6114	-2.33405	0.62803	9.3198e-06	0.000146933	FDR<0.01
g5313	42.3135	-2.09273	0.289087	7.44624e-14	4.52108e-12	FDR<0.01
g5335	12.2037	-2.45654	0.611695	3.11611e-06	5.51937e-05	FDR<0.01
g5336	86.0414	1.77487	0.384251	2.18172e-07	4.91886e-06	FDR<0.01
g5342	13.0616	-2.18091	0.598544	1.22431e-05	0.000186925	FDR<0.01
g5343	96.5006	-2.46002	0.251005	1.42466e-23	2.214e-21	FDR<0.01
g5348	79.9792	2.29463	0.736466	6.0226e-05	0.000740993	FDR<0.01
g5357	30.2862	2.53978	1.14477	0.000479064	0.00430993	FDR<0.01
g5428	109.812	1.94003	0.358957	6.24876e-09	1.9284e-07	FDR<0.01
g5478	71.8849	5.40509	1.00219	1.17838e-09	4.13511e-08	FDR<0.01
g5490	181.176	5.21669	0.965282	1.26574e-09	4.41792e-08	FDR<0.01
g5495	152.482	-3.01325	0.291334	2.46239e-26	4.46445e-24	FDR<0.01
g5496	1033.38	-3.07096	0.167991	5.88009e-76	3.83793e-72	FDR<0.01
g5515	66.7057	2.46281	0.534115	2.85116e-07	6.29763e-06	FDR<0.01
g5534	37.4372	2.68576	0.772386	1.70365e-05	0.000247655	FDR<0.01
g5541	69.6611	4.56244	1.01995	1.46325e-07	3.41703e-06	FDR<0.01
g5550	5.75894	-3.20817	1.44599	0.000261384	0.00259674	FDR<0.01
g5568	35.2063	2.16867	1.13987	0.00127439	0.0096217	FDR<0.01
g5578	16.3078	-1.93053	0.575562	3.08449e-05	0.00041639	FDR<0.01
g5624	15.6192	3.29378	1.14836	6.16259e-05	0.000756767	FDR<0.01
g516	29.7402	2.1789	0.656792	3.45046e-05	0.000457872	FDR<0.01
g5644	22.9363	-2.06092	0.452351	3.80761e-07	8.29792e-06	FDR<0.01
g5659	9.88201	-4.77394	1.02839	6.31615e-08	1.5856e-06	FDR<0.01
g5670	84.8721	3.69147	0.753726	3.02577e-08	7.9314e-07	FDR<0.01
g5685	10.7841	2.3644	1.21425	0.000974454	0.00770007	FDR<0.01
g5693	27.5369	-2.38594	0.441576	6.49031e-09	1.98884e-07	FDR<0.01
g5702	57.5455	2.65537	1.18204	0.000410544	0.00380628	FDR<0.01
g5706	18.2016	-3.04588	0.728469	1.1295e-06	2.22055e-05	FDR<0.01
g5736	43.0011	2.54674	1.1683	0.000516816	0.0045926	FDR<0.01
g5778	39.7306	2.02823	0.734343	0.000176275	0.00186474	FDR<0.01
g526	12.2576	3.16631	1.15149	9.00038e-05	0.00105468	FDR<0.01
g530	188.155	4.34874	0.59031	5.97028e-15	4.21276e-13	FDR<0.01
g5835	6.96655	-2.26517	0.736636	6.83613e-05	0.000825504	FDR<0.01
g5844	21.5898	2.86364	1.31353	0.000391296	0.00366163	FDR<0.01
g5859	23.5887	-2.84284	0.675298	1.16955e-06	2.29238e-05	FDR<0.01
g5889	407.693	6.0642	0.955579	2.90955e-12	1.50123e-10	FDR<0.01
g5890	31.279	-2.84553	0.380448	5.17927e-15	3.69454e-13	FDR<0.01
g5901	41.1586	2.38398	0.732272	3.87865e-05	0.000507334	FDR<0.01
g5917	65.1956	-2.15779	0.339989	3.07309e-11	1.36449e-09	FDR<0.01
g5926	3.89918	-3.20258	1.33471	0.000186951	0.0019555	FDR<0.01
g5945	48.2888	2.39492	0.492388	9.45466e-08	2.31126e-06	FDR<0.01
g5961	19.5409	2.79697	1.18378	0.000285638	0.00279933	FDR<0.01
g5972	285.921	-3.46798	0.289829	1.99521e-34	6.2013e-32	FDR<0.01
g5985	25.9354	-2.07725	0.574964	1.35653e-05	0.000204056	FDR<0.01
g6027	35.3312	-2.37144	0.398209	2.9642e-10	1.12158e-08	FDR<0.01
g6036	646.819	8.05862	0.997813	2.90011e-19	3.05307e-17	FDR<0.01
g14	15.1351	2.83042	1.16799	0.000244017	0.00245219	FDR<0.01
g29	462.885	2.94849	0.272068	1.35763e-28	2.95374e-26	FDR<0.01
g40	59.6089	-2.93806	0.49925	2.38206e-10	9.10962e-09	FDR<0.01
g69	10.0963	2.42318	1.23117	0.000885687	0.0071237	FDR<0.01
g83	33.5832	4.17254	1.08299	1.96104e-06	3.62085e-05	FDR<0.01
g91	17.4753	3.46237	1.10144	2.70543e-05	0.000371364	FDR<0.01
g6096	8.54265	-1.68296	0.656515	0.000334401	0.00319566	FDR<0.01
g570	176.314	-1.59848	0.186107	7.17469e-19	7.26034e-17	FDR<0.01
g577	218.529	-3.56396	0.318634	1.73721e-30	4.36107e-28	FDR<0.01
g578	1050.91	-3.62478	0.215855	9.89006e-65	2.5821e-61	FDR<0.01
g6145	23.1742	1.94668	0.883257	0.000769157	0.00633474	FDR<0.01
g6165	413.088	-3.7593	0.235151	5.69531e-59	6.75877e-56	FDR<0.01
g6167	309.166	4.03978	0.405205	7.52877e-25	1.22851e-22	FDR<0.01
g6171	49.1581	2.42345	0.702299	2.12108e-05	0.00029869	FDR<0.01
g6179	28.494	-2.11277	0.49925	1.45794e-06	2.76225e-05	FDR<0.01
g6205	17.9292	1.98376	0.857207	0.000574176	0.00498026	FDR<0.01
g6223	70.4308	-1.64825	0.303563	3.14392e-09	1.01586e-07	FDR<0.01
g6224	56.6928	-1.73579	0.32724	7.51915e-09	2.29871e-07	FDR<0.01
g6267	12.0691	-1.52925	0.67251	0.00080183	0.00655012	FDR<0.01
g6270	34.8185	4.21165	1.118	2.5505e-06	4.58598e-05	FDR<0.01
g6271	78.0085	-1.51386	0.345953	4.00636e-07	8.68755e-06	FDR<0.01
g6275	46.3606	-1.78535	0.404653	5.45008e-07	1.14936e-05	FDR<0.01
g6277	12.6303	-2.68245	0.585405	2.77647e-07	6.14305e-06	FDR<0.01
g6347	494.051	-1.6784	0.25033	1.6591e-12	8.91271e-11	FDR<0.01
g6399	429.244	5.00299	0.459983	6.69475e-29	1.50678e-26	FDR<0.01
g6401	74.0907	-1.74322	0.306772	1.00813e-09	3.5761e-08	FDR<0.01
g6403	91.5237	-2.40434	0.371735	1.18987e-11	5.75282e-10	FDR<0.01
g6415	38.1491	4.56465	1.01858	1.41206e-07	3.31528e-06	FDR<0.01
g6482	8.262	-1.94061	0.695251	0.0001666	0.00177778	FDR<0.01
g625	33.3548	2.74235	1.21552	0.000373962	0.00351961	FDR<0.01
g6514	46.7507	-2.54019	0.53968	1.77323e-07	4.08251e-06	FDR<0.01
g6556	621.987	3.44432	0.637835	2.4959e-09	8.1658e-08	FDR<0.01
g6573	8.65715	2.9929	1.26297	0.000238872	0.0024085	FDR<0.01
g6574	31.3256	4.95346	1.03068	2.74179e-08	7.2599e-07	FDR<0.01
g6618	10.9429	-1.94874	0.703795	0.000176959	0.00187047	FDR<0.01
g6622	98.9025	4.19493	1.03559	9.53693e-07	1.90817e-05	FDR<0.01
g6628	14.6475	2.79093	1.20743	0.000319924	0.00307759	FDR<0.01
g6636	15.7615	2.82136	1.19075	0.000276039	0.0027175	FDR<0.01
g658	17.2079	-2.86206	0.534407	5.2847e-09	1.65039e-07	FDR<0.01
g709	549.014	4.68879	0.615383	9.07449e-16	7.05109e-14	FDR<0.01
g718	204.985	-2.07856	0.335549	7.8996e-11	3.28412e-09	FDR<0.01
g738	117.639	2.36437	1.12488	0.000709268	0.00591616	FDR<0.01
g6638	59.0423	5.37222	0.995063	1.17304e-09	4.13511e-08	FDR<0.01
g6639	32.285	-2.65905	0.422915	2.78871e-11	1.25099e-09	FDR<0.01
g6656	41.5718	1.63518	0.498018	3.45318e-05	0.000457872	FDR<0.01
g6717	2.92134	-2.8206	1.48226	0.000669453	0.00563719	FDR<0.01
g6730	730.395	-2.20452	0.153534	1.82834e-47	1.32595e-44	FDR<0.01
g6742	20.3943	-1.98365	0.595732	3.35996e-05	0.000448476	FDR<0.01
g6743	274.569	6.45996	0.983173	4.26474e-13	2.41004e-11	FDR<0.01
g6750	122.043	1.95515	0.452651	9.5661e-07	1.90942e-05	FDR<0.01
g6752	64.8184	1.74978	0.515268	2.51045e-05	0.000347155	FDR<0.01
g6799	68.7154	2.71272	0.55128	5.67015e-08	1.44285e-06	FDR<0.01
g6825	38.0215	4.38216	1.03893	4.54306e-07	9.72214e-06	FDR<0.01
g6880	85.3791	4.04298	1.01673	1.36571e-06	2.61662e-05	FDR<0.01
g6882	65.7914	2.8716	0.645503	4.26547e-07	9.15812e-06	FDR<0.01
g6922	104.597	-2.97002	0.450626	2.57121e-12	1.34258e-10	FDR<0.01
g6936	14.1625	-2.72051	0.570989	1.18008e-07	2.84222e-06	FDR<0.01
g6988	22.2847	-1.54695	0.513294	8.26146e-05	0.000975974	FDR<0.01
g6990	48.1445	2.9043	0.69193	1.1743e-06	2.29481e-05	FDR<0.01
g6998	14.3976	-1.83956	0.521675	1.68997e-05	0.000246215	FDR<0.01
g7066	14.9722	3.85343	1.07256	5.64078e-06	9.39219e-05	FDR<0.01
g7067	65.8654	2.21863	0.459338	1.16854e-07	2.81961e-06	FDR<0.01
g7068	173.432	6.54275	0.979552	1.87147e-13	1.08098e-11	FDR<0.01
g7069	51.3003	4.29943	1.03557	6.14498e-07	1.28347e-05	FDR<0.01
g7073	63.7215	3.51561	0.750458	9.25505e-08	2.27097e-06	FDR<0.01
g7083	83.4534	2.14649	0.938134	0.000551664	0.00483317	FDR<0.01
g7084	81.3455	2.72107	0.635814	9.65928e-07	1.92507e-05	FDR<0.01
g7113	30.3436	-2.74399	0.395098	3.00309e-13	1.7119e-11	FDR<0.01
g7115	30.8216	-3.03947	0.390427	3.76599e-16	3.05349e-14	FDR<0.01
g7121	537.472	-2.2585	0.341659	5.34126e-12	2.68172e-10	FDR<0.01
g7130	20.9787	2.82609	1.1776	0.000257614	0.00256709	FDR<0.01
g7153	7.4641	-1.61666	0.763305	0.0011697	0.0089479	FDR<0.01
g7182	2.92832	-2.79188	1.49633	0.000732772	0.00607726	FDR<0.01
g7204	43.9187	4.40316	1.03006	3.59162e-07	7.85343e-06	FDR<0.01
g7210	45.2529	2.85745	0.900868	3.76423e-05	0.000494847	FDR<0.01
g7213	8.31504	2.37231	1.22342	0.000983075	0.0077588	FDR<0.01
g7232	75.0893	3.713	0.86279	4.50888e-07	9.66484e-06	FDR<0.01
g7281	19.9108	3.76626	1.06895	7.40614e-06	0.00011995	FDR<0.01
g7283	63.322	5.03868	1.03444	1.93379e-08	5.32567e-07	FDR<0.01
g7284	35.5368	4.1283	1.08772	2.45001e-06	4.4297e-05	FDR<0.01
g7314	36.9054	2.40518	0.76402	5.23477e-05	0.000657697	FDR<0.01
g7315	211.248	4.14855	0.537118	3.87949e-16	3.1261e-14	FDR<0.01
g7322	19.1679	2.63815	1.16922	0.000407874	0.003795	FDR<0.01
g7362	39.3738	3.09502	1.15793	0.000113612	0.00129528	FDR<0.01
g7377	5.69984	-2.8853	0.936471	4.74485e-05	0.000601352	FDR<0.01
g7387	145.035	-1.51955	0.17291	8.7446e-20	9.75658e-18	FDR<0.01
g7463	161.123	3.04819	0.426726	4.89876e-14	3.05973e-12	FDR<0.01
g7473	2.71848	-2.88475	1.45393	0.00054699	0.00481159	FDR<0.01
g7480	27.1677	1.8731	0.66343	0.000153939	0.00165939	FDR<0.01
g7483	11.0148	-1.7099	0.698774	0.00046089	0.0041781	FDR<0.01
g7500	30.7115	2.40156	1.13833	0.000676281	0.00568092	FDR<0.01
g7504	45.5109	2.16509	0.731215	9.75361e-05	0.00112876	FDR<0.01
g7548	22.1366	-1.80136	0.543613	3.38363e-05	0.000450713	FDR<0.01
g7563	89.446	4.02454	0.743655	1.83625e-09	6.21741e-08	FDR<0.01
g7569	134.884	3.96517	0.496774	4.92965e-17	4.34809e-15	FDR<0.01
g793	12.2712	2.65191	1.2257	0.000488497	0.00438271	FDR<0.01
g799	62.9279	2.61774	0.51221	2.42552e-08	6.5284e-07	FDR<0.01
g802	84.6625	-1.61069	0.409285	3.02001e-06	5.37102e-05	FDR<0.01
g7606	118.266	-1.94335	0.350918	3.10216e-09	1.00735e-07	FDR<0.01
g7607	4.58106	-2.18129	1.15578	0.00129999	0.00977535	FDR<0.01
g7617	12.4715	3.9815	1.26584	1.81927e-05	0.000260688	FDR<0.01
g7654	10.0685	-3.40421	0.886525	3.23299e-06	5.69547e-05	FDR<0.01
g7655	34.1503	3.23166	1.10573	5.64295e-05	0.000700885	FDR<0.01
g7656	352.435	4.34086	0.407111	6.16087e-28	1.27657e-25	FDR<0.01
g7662	39.5084	-1.65315	0.333284	3.51353e-08	9.17314e-07	FDR<0.01
g7685	42.6012	-1.61625	0.353257	1.99152e-07	4.53706e-06	FDR<0.01
g7695	43.6302	2.4808	0.519537	1.35433e-07	3.20279e-06	FDR<0.01
g7720	116.851	6.36313	0.98144	8.4931e-13	4.67801e-11	FDR<0.01
g7730	8.67422	-1.57815	0.669415	0.000620295	0.00529785	FDR<0.01
g811	18.2615	2.84142	1.20274	0.000275552	0.00271665	FDR<0.01
g837	14.1961	-4.09762	0.926267	2.25408e-07	5.06451e-06	FDR<0.01
g7759	63.527	2.40591	0.568202	1.39297e-06	2.65458e-05	FDR<0.01
g7773	742.908	-3.04511	0.249937	1.97992e-35	6.80156e-33	FDR<0.01
g7786	8.37354	-1.76898	0.747972	0.000562762	0.00490735	FDR<0.01
g7791	212.757	7.27266	0.981394	3.25948e-16	2.67606e-14	FDR<0.01
g7799	33.5359	1.76557	0.571596	6.89447e-05	0.000831029	FDR<0.01
g7814	31.1779	2.59924	0.78614	2.99854e-05	0.000406048	FDR<0.01
g7818	36.7248	3.26685	1.06777	3.87678e-05	0.000507334	FDR<0.01
g7823	22.7492	3.04512	1.14169	0.000119597	0.00135523	FDR<0.01
g7824	455.645	6.93283	0.966047	3.38925e-15	2.47169e-13	FDR<0.01
g7825	248.819	3.10367	0.460417	7.96598e-13	4.40627e-11	FDR<0.01
g7827	69.5275	4.604	1.01527	1.10232e-07	2.66969e-06	FDR<0.01
g7829	239.183	5.33741	0.986207	1.12318e-09	3.97342e-08	FDR<0.01
g7830	1247.66	7.93724	0.989843	6.46081e-19	6.6409e-17	FDR<0.01
g7834	31.4759	1.61966	0.629792	0.000330545	0.00316576	FDR<0.01
g7947	50.4639	3.52766	0.881689	1.66332e-06	3.12416e-05	FDR<0.01
g7983	78.5425	2.27384	0.400918	1.61381e-09	5.50045e-08	FDR<0.01
g7984	303.05	4.79473	0.504946	9.14512e-23	1.3566e-20	FDR<0.01
g7989	30.5905	1.92818	0.973747	0.00131999	0.00987552	FDR<0.01
g8035	68.9295	3.42977	0.635794	2.5971e-09	8.47565e-08	FDR<0.01
g8075	81.6426	3.19658	0.63278	1.90473e-08	5.25673e-07	FDR<0.01
g8087	35.3688	2.46012	0.991191	0.000282417	0.00277193	FDR<0.01
g8178	77.6239	3.08874	0.572147	3.32964e-09	1.07321e-07	FDR<0.01
g8201	34.5766	2.80179	0.750636	6.9415e-06	0.000113268	FDR<0.01
g8220	1136.3	6.76779	0.433988	1.01553e-56	1.10473e-53	FDR<0.01
g8223	82.2552	1.90516	0.39134	8.41131e-08	2.07957e-06	FDR<0.01
g8237	11.7547	3.49062	1.14229	3.33664e-05	0.000446276	FDR<0.01
g8272	23.2798	2.60727	1.17626	0.000454961	0.00413872	FDR<0.01
g8273	38.5108	3.60634	1.0703	1.30421e-05	0.000197319	FDR<0.01
g8304	55.8519	2.25993	0.698367	4.30818e-05	0.00055627	FDR<0.01
g8325	38.8603	-1.62694	0.416885	3.51195e-06	6.10452e-05	FDR<0.01
g8340	32.4758	-2.56674	0.486723	1.10512e-08	3.19165e-07	FDR<0.01
g8375	67.1932	5.45349	0.994715	7.14314e-10	2.5974e-08	FDR<0.01
g8385	6795.45	5.82438	0.279612	8.72894e-98	1.13948e-93	FDR<0.01
g8392	27.9757	-2.19536	0.508775	1.05988e-06	2.09314e-05	FDR<0.01
g8411	133.756	5.02134	0.690893	1.19506e-14	8.08307e-13	FDR<0.01
g8438	149.77	3.19237	0.432101	6.87694e-15	4.82643e-13	FDR<0.01
g8450	73.9902	1.90889	0.403718	1.60013e-07	3.72338e-06	FDR<0.01
g8470	56.2344	2.69849	0.479641	1.41933e-09	4.91458e-08	FDR<0.01
g8479	96.8372	-1.9161	0.239426	2.09223e-16	1.73962e-14	FDR<0.01
g8514	72.097	-1.57676	0.441199	1.17035e-05	0.000179527	FDR<0.01
g8524	174.871	2.1919	0.617966	1.67829e-05	0.000244787	FDR<0.01
g8538	37.8146	3.85342	1.13389	1.01382e-05	0.000157741	FDR<0.01
g8560	186	4.54856	0.566637	3.66106e-17	3.27339e-15	FDR<0.01
g8573	32.195	3.60236	1.10073	1.72369e-05	0.000250129	FDR<0.01
g8616	106.147	3.31866	0.807079	1.23323e-06	2.39207e-05	FDR<0.01
g8653	62.2779	4.9206	0.998076	1.57557e-08	4.44223e-07	FDR<0.01
g8676	13.9081	3.1648	1.16333	9.6474e-05	0.00111746	FDR<0.01
g8677	43.7968	5.04994	1.00131	8.53644e-09	2.56762e-07	FDR<0.01
g881	83.9958	-1.60228	0.427778	6.2772e-06	0.000103856	FDR<0.01
g900	574.079	5.16055	0.804404	3.76108e-12	1.89564e-10	FDR<0.01
g916	6.8022	-3.49525	1.35096	9.81265e-05	0.00113458	FDR<0.01
g8728	8.3655	2.74638	1.1961	0.000342901	0.00326732	FDR<0.01
g8740	119.747	4.10659	0.567268	1.50599e-14	1.00817e-12	FDR<0.01
g8810	201.699	4.85989	0.562202	2.11796e-19	2.30399e-17	FDR<0.01
g8816	18.2142	-3.36685	0.671946	2.0677e-08	5.67052e-07	FDR<0.01
g8830	183.955	2.45071	0.315975	1.0865e-15	8.39241e-14	FDR<0.01
g8867	251.049	5.38092	0.660743	1.24921e-17	1.14839e-15	FDR<0.01
g8892	4.27123	-2.23622	1.16805	0.0011699	0.0089479	FDR<0.01
g9003	20.7783	4.02762	1.05899	2.53852e-06	4.57073e-05	FDR<0.01
g9018	9.42808	-2.86514	0.682011	1.19122e-06	2.3244e-05	FDR<0.01
g9034	762.984	5.21139	0.38106	6.72765e-44	3.65928e-41	FDR<0.01
g9046	8.05054	-2.02021	0.875091	0.000569624	0.00496387	FDR<0.01
g9057	626.881	2.72803	0.294746	1.76026e-21	2.16778e-19	FDR<0.01
g9058	192.679	4.90539	0.594887	6.1644e-18	5.78921e-16	FDR<0.01
g9059	317.748	3.70644	0.346706	3.98249e-28	8.38507e-26	FDR<0.01
g9069	14.6024	-1.68855	0.577496	0.000113861	0.00129698	FDR<0.01
g9071	40.2584	3.32411	1.0748	3.41188e-05	0.000453928	FDR<0.01
g9083	58.1198	-2.06636	0.384767	8.19545e-09	2.49379e-07	FDR<0.01
g9099	17.2824	-1.76064	0.5429	4.19773e-05	0.000543623	FDR<0.01
g9147	12.4723	-1.52639	0.665325	0.000758259	0.00624977	FDR<0.01
g9154	11.888	2.87774	1.18603	0.000233351	0.00236503	FDR<0.01
g9156	376.575	4.37491	0.741308	1.05366e-10	4.25835e-09	FDR<0.01
g9173	54.8258	1.68241	0.580954	0.000124086	0.00139399	FDR<0.01
g9174	139.273	3.92896	0.906156	3.53666e-07	7.76657e-06	FDR<0.01
g9180	43.9751	3.30872	0.871163	3.97866e-06	6.84288e-05	FDR<0.01
g9189	59.6405	-1.99207	0.371887	8.41012e-09	2.54723e-07	FDR<0.01
g9231	25.9833	3.75061	1.10819	1.13302e-05	0.000174416	FDR<0.01
g937	52.7074	5.07672	1.01291	9.7572e-09	2.86871e-07	FDR<0.01
g9278	49.2013	4.23466	1.02696	7.09468e-07	1.45849e-05	FDR<0.01
g9314	98.131	2.7881	0.529862	9.40645e-09	2.7781e-07	FDR<0.01
g9315	1045.07	3.72654	0.269582	6.57699e-45	3.73287e-42	FDR<0.01
g9339	15.9602	2.83758	1.18391	0.000256924	0.00256217	FDR<0.01
g9367	192.308	4.2008	0.550006	7.59531e-16	5.93708e-14	FDR<0.01
g9381	18.5525	-3.34742	0.548255	4.18012e-11	1.81891e-09	FDR<0.01
g9457	36.2034	4.24009	1.04199	8.67938e-07	1.74309e-05	FDR<0.01
g9501	103.833	5.54334	0.995344	4.2009e-10	1.55791e-08	FDR<0.01
g9502	51.181	3.47926	1.23399	5.99124e-05	0.000739222	FDR<0.01
g9560	71.5052	2.80032	0.689475	2.14132e-06	3.93701e-05	FDR<0.01
g9592	7.9315	-3.182	1.02946	3.78285e-05	0.000496795	FDR<0.01
g9632	900.689	8.64883	0.999132	3.69052e-22	4.97287e-20	FDR<0.01
g9633	108.43	4.93969	1.01755	2.21513e-08	6.0098e-07	FDR<0.01
g9635	624.511	7.4421	1.01198	3.35579e-16	2.73791e-14	FDR<0.01
g9636	97.8507	4.89347	1.0536	5.82242e-08	1.47584e-06	FDR<0.01
g9637	122.604	5.43596	0.991167	7.166e-10	2.59847e-08	FDR<0.01
g9643	3.76677	-3.03131	1.39465	0.000338097	0.00322626	FDR<0.01
g9650	8.12637	2.69297	1.23519	0.000455733	0.00414286	FDR<0.01
g9657	144.465	1.68995	0.560202	8.50947e-05	0.00100255	FDR<0.01
g9666	9.08136	-2.65479	0.864592	5.65489e-05	0.000701701	FDR<0.01
g9703	1441.88	-1.84141	0.224973	4.36309e-17	3.87454e-15	FDR<0.01
g9720	7.34639	-3.85239	0.846582	1.44407e-07	3.38435e-06	FDR<0.01
g9721	22.4297	-3.21111	0.484636	1.57533e-12	8.49765e-11	FDR<0.01
g9746	2.59527	-2.66876	1.60649	0.00113115	0.00871151	FDR<0.01
g9752	5.92396	-2.96691	0.843287	1.25664e-05	0.000191414	FDR<0.01
g9824	9.87469	-1.7136	0.657015	0.000292362	0.00285666	FDR<0.01
g9825	128.925	3.73502	0.632768	1.18778e-10	4.72723e-09	FDR<0.01
g9826	451.205	4.66465	0.591448	1.13274e-16	9.60177e-15	FDR<0.01
g9840	90.8342	3.46575	0.564191	3.06127e-11	1.36389e-09	FDR<0.01
g1022	202.324	6.66399	0.9935	1.28682e-13	7.67038e-12	FDR<0.01
g1061	79.2075	3.44296	0.569502	5.6956e-11	2.41397e-09	FDR<0.01
g1083	63.1252	4.69887	0.876868	2.04525e-09	6.84581e-08	FDR<0.01
g9849	57.837	2.79981	0.682763	1.84554e-06	3.43187e-05	FDR<0.01
g9879	139.403	2.38386	0.293517	6.34081e-17	5.48165e-15	FDR<0.01
g9890	46.9555	1.68956	0.701912	0.00051829	0.00460255	FDR<0.01
g9908	85.7641	3.85769	0.587525	1.70144e-12	9.1027e-11	FDR<0.01
g9911	16.3879	3.74622	1.07958	8.82425e-06	0.000139457	FDR<0.01
g9938	87.3667	2.12322	0.414604	2.92834e-08	7.72253e-07	FDR<0.01
g9948	91.6698	3.24212	0.676651	6.67632e-08	1.66959e-06	FDR<0.01
g1102	45.9834	3.08927	1.18551	0.000132857	0.00147101	FDR<0.01
g9966	16.2553	2.21494	1.19171	0.00133508	0.00996461	FDR<0.01
g9970	72.1159	6.50052	0.996277	5.36938e-13	3.00824e-11	FDR<0.01
g9974	86.2727	-2.60855	0.255023	1.47727e-25	2.60599e-23	FDR<0.01
g9981	16.8555	-1.71214	0.594063	0.000129867	0.00144772	FDR<0.01
g9983	32.1937	1.83041	0.542144	2.78547e-05	0.000379953	FDR<0.01
g9997	16.2544	2.9904	1.14148	0.000139054	0.00152282	FDR<0.01
g9998	68.4108	3.0035	0.578	1.06855e-08	3.10664e-07	FDR<0.01
g10005	151.42	1.71627	0.508788	2.66062e-05	0.000365983	FDR<0.01
g10036	511.293	-1.55581	0.211151	1.00876e-14	6.89417e-13	FDR<0.01
g10076	33.7668	-2.46799	0.375259	5.417e-12	2.69899e-10	FDR<0.01
g10082	6.71465	-3.18545	1.02037	3.47276e-05	0.000459771	FDR<0.01
g10102	1787.52	4.95005	0.308113	2.30159e-59	3.0045e-56	FDR<0.01
g10109	59.0797	2.00046	0.485941	2.18695e-06	4.00404e-05	FDR<0.01
g10135	36.9005	5.02114	0.994599	8.47267e-09	2.55432e-07	FDR<0.01
g10144	110.978	2.57129	0.376986	9.10358e-13	4.9932e-11	FDR<0.01
g10152	55.5122	2.16708	0.495366	8.3225e-07	1.67916e-05	FDR<0.01
g10159	98.7203	1.52904	0.40288	4.75138e-06	8.02387e-05	FDR<0.01
g10172	11.7015	-1.59516	0.692226	0.000714855	0.00594756	FDR<0.01
g10179	109.166	1.62669	0.618975	0.000279631	0.00274666	FDR<0.01
g10182	26.8913	3.70717	1.07173	9.3587e-06	0.000147369	FDR<0.01
g10184	183.944	-3.18152	0.305676	1.03208e-26	1.92469e-24	FDR<0.01
g10190	186.058	2.39664	0.279394	1.32694e-18	1.31227e-16	FDR<0.01
g10198	459.499	-2.66202	0.34053	4.90363e-16	3.90317e-14	FDR<0.01
g10212	18.433	-3.4643	0.690481	1.87723e-08	5.1918e-07	FDR<0.01
g1167	12.5102	-2.92574	0.803383	8.67311e-06	0.000137748	FDR<0.01
g1169	104.991	-3.20375	0.454782	8.52024e-14	5.1255e-12	FDR<0.01
g1171	11.4337	-2.31712	0.664202	1.963e-05	0.000279139	FDR<0.01
g10294	13.7069	-1.80634	0.561914	4.67338e-05	0.000593447	FDR<0.01
g10301	28.1263	-2.40471	0.472098	3.12365e-08	8.17157e-07	FDR<0.01
g10303	21.8024	4.09424	1.07575	2.41501e-06	4.37634e-05	FDR<0.01
g10312	71.4499	3.55744	0.670953	3.99055e-09	1.27992e-07	FDR<0.01
g10316	39.3555	5.43428	1.0015	9.72646e-10	3.47861e-08	FDR<0.01
g10342	66.535	1.84313	0.667877	0.000185508	0.00194508	FDR<0.01
g10370	16.6675	-2.16281	0.616941	1.923e-05	0.000274348	FDR<0.01
g10395	29.9367	2.5726	1.32164	0.000801503	0.00655012	FDR<0.01
g10396	59.2728	3.71379	1.23662	3.21152e-05	0.000431752	FDR<0.01
g10412	73.8902	-2.68371	0.443929	1.22444e-10	4.84359e-09	FDR<0.01
g10413	7.73953	2.4923	1.29859	0.000911706	0.00730313	FDR<0.01
g10414	155.701	3.88216	0.463861	1.99691e-18	1.91674e-16	FDR<0.01
g10418	54.7387	2.99505	0.767483	3.37189e-06	5.89369e-05	FDR<0.01
g10452	14.9098	-2.95815	0.641699	1.95428e-07	4.47565e-06	FDR<0.01
g10475	32.68	1.72032	0.770751	0.000818342	0.00666415	FDR<0.01
g10485	6.64865	-2.00466	0.858621	0.000539181	0.00475893	FDR<0.01
g10486	235.796	-3.03338	0.499393	6.76088e-11	2.83783e-09	FDR<0.01
g10491	9.24962	2.82388	1.23998	0.000333883	0.00319305	FDR<0.01
g10508	17.6204	-1.60597	0.520615	6.65421e-05	0.000806538	FDR<0.01
g10527	351.394	5.52637	0.548382	2.50658e-25	4.36278e-23	FDR<0.01
g10529	59.3296	-1.75836	0.503367	1.80738e-05	0.000259853	FDR<0.01
g10540	14.7224	-2.98174	0.730696	1.7518e-06	3.27154e-05	FDR<0.01
g10546	24.9808	-1.58211	0.460581	1.95515e-05	0.000278327	FDR<0.01
g10573	12.9752	-4.06792	0.798794	9.81942e-09	2.87405e-07	FDR<0.01
g10629	23.3252	2.86862	1.1523	0.000204793	0.00211167	FDR<0.01
g10631	22.0058	1.51492	0.7224	0.00131637	0.0098645	FDR<0.01
g10637	89.5931	2.95789	0.488721	8.41492e-11	3.45435e-09	FDR<0.01
g10642	98.0327	1.50992	0.461165	3.31687e-05	0.000444999	FDR<0.01
g10644	9.04963	-1.78111	0.619672	0.000133377	0.00147427	FDR<0.01
g10658	75.9299	1.73886	0.683087	0.000347199	0.0032958	FDR<0.01
g10666	388.701	-2.48645	0.171352	1.28082e-48	1.04499e-45	FDR<0.01
g10727	83.1352	4.46909	1.0975	7.48981e-07	1.52769e-05	FDR<0.01
g10749	20.0747	3.26391	1.13972	6.37007e-05	0.000777148	FDR<0.01
g10753	65.1953	2.0054	0.460799	8.65783e-07	1.74144e-05	FDR<0.01
g10768	72.852	1.99503	0.734174	0.000201135	0.00208383	FDR<0.01
g1179	20.3763	-2.49129	0.443354	1.83845e-09	6.21741e-08	FDR<0.01
g10808	59.9281	3.8549	1.06157	4.98507e-06	8.37517e-05	FDR<0.01
g10817	64.9697	-1.74008	0.322059	4.53793e-09	1.43782e-07	FDR<0.01
g10856	5.90399	-2.79306	1.08686	0.000181007	0.00190707	FDR<0.01
g10866	17.596	2.20662	1.16747	0.00126299	0.00955936	FDR<0.01
g10970	10.2939	-2.47665	0.698297	1.53341e-05	0.000226695	FDR<0.01
g10977	29.6835	1.88658	0.550344	2.39729e-05	0.000333627	FDR<0.01
g10988	51.4531	1.79478	0.513243	1.82356e-05	0.000261017	FDR<0.01
g11024	32.5728	4.34166	1.03027	4.71592e-07	1.001e-05	FDR<0.01
g11032	8.50145	-2.43993	0.8011	6.84231e-05	0.000825504	FDR<0.01
g11073	33.3841	1.86824	0.936259	0.00133502	0.00996461	FDR<0.01
g11097	75.5355	5.14302	0.995063	4.38177e-09	1.39444e-07	FDR<0.01
g11118	69.8086	1.98213	0.611147	4.39935e-05	0.000565804	FDR<0.01
g11164	16.1763	-1.87373	0.52239	1.397e-05	0.000208416	FDR<0.01
g11166	61.453	3.03098	0.635291	8.71788e-08	2.14723e-06	FDR<0.01
g11192	19.369	2.76712	1.1755	0.000298199	0.0028985	FDR<0.01
g11196	262.753	1.87347	0.279412	2.6115e-12	1.35819e-10	FDR<0.01
g11260	13.3716	-2.57453	0.604964	1.17293e-06	2.29481e-05	FDR<0.01
g11266	331.072	-2.77135	0.219009	8.13656e-38	3.12396e-35	FDR<0.01
g11292	70.9557	2.66491	0.769595	1.80363e-05	0.000259853	FDR<0.01
g11322	55.0499	4.36856	1.02525	3.86383e-07	8.4064e-06	FDR<0.01
g11330	32.2568	2.79385	1.19646	0.000303675	0.00294296	FDR<0.01
g11331	183.999	-2.29878	0.245202	1.11192e-21	1.42304e-19	FDR<0.01
g11339	41.5457	-2.67537	0.395606	1.17588e-12	6.3958e-11	FDR<0.01
g11361	21.4864	-2.64518	0.490233	5.35731e-09	1.66908e-07	FDR<0.01
g11367	41.2857	4.62274	1.12411	5.84195e-07	1.22249e-05	FDR<0.01
g11371	11.1604	3.80433	1.07823	7.11531e-06	0.00011567	FDR<0.01
g11381	22.0614	2.07147	0.785508	0.000241825	0.00243204	FDR<0.01
g11384	28.4101	-3.40649	0.832772	1.26894e-06	2.44318e-05	FDR<0.01
g11387	12.5113	-2.10549	0.613783	2.45451e-05	0.000340863	FDR<0.01
g11402	202.51	-1.77082	0.458261	4.78625e-06	8.0619e-05	FDR<0.01
g11403	150.41	-2.04289	0.502492	2.70499e-06	4.84376e-05	FDR<0.01
g11420	39.0307	2.56403	0.590298	8.29123e-07	1.67544e-05	FDR<0.01
g11426	195.563	2.62093	0.308161	1.76887e-18	1.73007e-16	FDR<0.01
g11462	222.752	1.67118	0.470772	1.38855e-05	0.000207393	FDR<0.01
g11528	70.8919	3.07495	0.787243	3.15365e-06	5.57828e-05	FDR<0.01
g11548	27.8576	-1.99732	0.387067	2.27546e-08	6.14042e-07	FDR<0.01
g11552	50.898	-4.29326	0.54036	6.86222e-17	5.89339e-15	FDR<0.01
g11583	22.9002	2.75821	1.25026	0.000408529	0.00379568	FDR<0.01
g11605	82.4103	5.32812	1.00787	2.14868e-09	7.13713e-08	FDR<0.01
g11615	38.7824	1.83865	0.910752	0.00129185	0.00973663	FDR<0.01
g11663	123.854	3.33344	0.615192	2.42871e-09	7.986e-08	FDR<0.01
g11667	29.2338	5.04455	1.00973	1.0743e-08	3.1095e-07	FDR<0.01
g11682	45.0102	2.28944	0.83808	0.000170162	0.00180446	FDR<0.01
g11683	30.7719	3.76391	1.15392	1.58543e-05	0.000232803	FDR<0.01
g11684	83.3938	3.76017	0.830662	1.67758e-07	3.88282e-06	FDR<0.01
g11690	56.0428	4.04831	1.04811	2.04456e-06	3.76973e-05	FDR<0.01
g11694	59.3006	-1.70562	0.281975	1.11532e-10	4.46608e-09	FDR<0.01
g11710	55.5262	1.95623	0.598108	4.03297e-05	0.000524889	FDR<0.01
g11711	2133.31	2.64317	0.186452	1.21645e-46	7.93978e-44	FDR<0.01
g11716	56.4378	-2.08036	0.405665	2.7909e-08	7.37497e-07	FDR<0.01
g11718	10.6083	-3.3394	0.701006	7.11114e-08	1.77154e-06	FDR<0.01
g11752	40.8276	3.88576	1.1004	6.68475e-06	0.000109903	FDR<0.01
g11761	4.71726	2.84558	1.20112	0.000270764	0.00267631	FDR<0.01
g11775	28.9876	4.26297	1.07503	1.25067e-06	2.41512e-05	FDR<0.01
g11817	62.8752	3.00944	0.923154	2.65753e-05	0.000365944	FDR<0.01
g11826	24.1971	3.45973	1.09052	2.50659e-05	0.000346989	FDR<0.01
g11845	7.93378	2.3952	1.20404	0.0008712	0.00702119	FDR<0.01
g11862	49.4916	1.55957	0.624809	0.000418287	0.00386434	FDR<0.01
g11863	19.8359	3.07613	1.15953	0.000120682	0.00136397	FDR<0.01
g11870	42.4438	-2.24402	0.408717	4.39034e-09	1.39444e-07	FDR<0.01
g11919	34.2176	2.39073	0.972684	0.000313549	0.00302966	FDR<0.01
g11920	23.5798	3.79912	1.07281	6.8592e-06	0.000112488	FDR<0.01
g11923	11.8683	2.31491	1.21391	0.0011047	0.0085431	FDR<0.01
g11924	81.2715	2.89895	0.485727	1.50711e-10	5.90805e-09	FDR<0.01
g11925	761.08	5.44334	0.332756	1.74547e-61	2.84817e-58	FDR<0.01
g11929	57.1851	2.09971	0.872503	0.000427389	0.00393174	FDR<0.01
g11949	37.5449	-2.20113	0.391873	2.23692e-09	7.41136e-08	FDR<0.01
g11994	8.53259	-1.72353	0.781912	0.000878156	0.00707184	FDR<0.01
g12010	120.937	3.9367	0.642623	2.86755e-11	1.28195e-09	FDR<0.01
g12018	295.436	2.45848	0.488941	4.15721e-08	1.07462e-06	FDR<0.01
g12025	13.169	-2.14251	0.643446	3.34502e-05	0.000446939	FDR<0.01
g12049	16.3429	2.66817	1.20993	0.00044243	0.00404729	FDR<0.01
g12082	171.419	2.83369	0.325681	2.32199e-19	2.50506e-17	FDR<0.01
g12087	30.1159	2.09798	0.79179	0.000231284	0.00234773	FDR<0.01
g12130	201.93	3.23477	0.485271	1.17497e-12	6.3958e-11	FDR<0.01
g12132	71.2259	4.90898	1.01729	2.57569e-08	6.88281e-07	FDR<0.01
g12136	388.589	-3.17705	0.248777	1.075e-38	4.38532e-36	FDR<0.01
g12159	366.469	6.29326	0.940145	2.41717e-13	1.39003e-11	FDR<0.01
g12197	19.6784	3.22638	1.11902	6.24573e-05	0.000765299	FDR<0.01
g12199	62.318	2.33768	0.828411	0.000131346	0.00145875	FDR<0.01
g12218	66.9949	2.58365	0.691361	7.79595e-06	0.00012533	FDR<0.01
g12277	57.4972	-3.08056	0.331245	7.14236e-22	9.23132e-20	FDR<0.01
g12299	37.0648	2.37129	1.18218	0.000860699	0.0069484	FDR<0.01
g12325	724.785	5.99499	0.423975	6.49213e-47	4.46044e-44	FDR<0.01
g12377	23.4043	4.47194	1.03152	2.71334e-07	6.01357e-06	FDR<0.01
g12382	13.4009	4.29507	1.04645	7.37256e-07	1.51075e-05	FDR<0.01
g12388	62.5873	6.26522	1.07453	4.6098e-11	1.98602e-09	FDR<0.01
g12394	53.7289	-2.21341	0.453829	9.41063e-08	2.30481e-06	FDR<0.01
g12429	8.08935	-4.31032	1.17499	3.26608e-06	5.74601e-05	FDR<0.01
g12439	58.8581	-1.64721	0.4146	2.72869e-06	4.87949e-05	FDR<0.01
g12447	22.7656	2.76493	1.14952	0.000267404	0.00265141	FDR<0.01
g12501	48.6849	-1.73022	0.356553	6.91982e-08	1.72718e-06	FDR<0.01
g12521	87.0279	3.75343	1.17646	1.93607e-05	0.000275912	FDR<0.01
g12553	62.2693	2.07535	0.643291	4.62144e-05	0.000587995	FDR<0.01
g12567	461.594	-2.07267	0.157981	5.64007e-40	2.53881e-37	FDR<0.01
g12596	92.396	-1.59555	0.271345	2.16465e-10	8.311e-09	FDR<0.01
g1211	7.67588	-2.79503	1.1238	0.00021801	0.00223033	FDR<0.01
g12628	87.899	5.66899	0.980727	1.19466e-10	4.74014e-09	FDR<0.01
g12639	38.0439	-2.00305	0.341807	5.4991e-10	2.01644e-08	FDR<0.01
g12649	4.08145	-4.43338	1.22268	3.38258e-06	5.90323e-05	FDR<0.01
g12659	36.8644	3.83891	1.12721	1.00284e-05	0.000156405	FDR<0.01
g12679	65.7661	2.17797	0.590571	1.05658e-05	0.000164003	FDR<0.01
g12701	53.5425	2.20292	0.61049	1.37196e-05	0.000205532	FDR<0.01
g12765	40.6752	2.79256	1.11592	0.00021105	0.00217333	FDR<0.01
g12801	9.68653	-2.55632	0.707478	1.19052e-05	0.00018198	FDR<0.01
g12836	107.69	4.05428	0.620165	2.00895e-12	1.06173e-10	FDR<0.01
g12838	54.2816	5.23799	1.02265	5.17078e-09	1.61869e-07	FDR<0.01
g12887	47.2551	1.50537	0.573668	0.000287365	0.00281415	FDR<0.01
g12888	27.5217	2.25025	1.12106	0.00095377	0.00755492	FDR<0.01
g12903	7.14981	-3.04575	0.90855	1.98262e-05	0.000281012	FDR<0.01
g12921	127.806	-1.76836	0.27652	1.57411e-11	7.39152e-10	FDR<0.01
g12924	27.161	2.90622	1.11101	0.00014959	0.00162411	FDR<0.01
g12941	43.6769	3.97978	1.14075	7.12806e-06	0.000115733	FDR<0.01
g12948	43.9424	3.29134	0.656826	2.17729e-08	5.94089e-07	FDR<0.01
g12955	15.9413	-1.95209	0.617306	5.63306e-05	0.000700324	FDR<0.01
g12965	83.4864	-2.09301	0.253749	2.95552e-17	2.69744e-15	FDR<0.01
g13002	31.7398	3.41929	1.17757	5.1439e-05	0.000647526	FDR<0.01
g13013	191.874	-1.62298	0.560338	0.000122909	0.00138434	FDR<0.01
g13046	372.861	7.15365	0.984315	1.16353e-15	8.82939e-14	FDR<0.01
g13067	204.337	-3.18115	0.288898	1.52285e-29	3.61441e-27	FDR<0.01
g13086	75.444	3.08999	0.591698	8.59898e-09	2.57457e-07	FDR<0.01
g13142	105.369	-2.19482	0.459395	1.48425e-07	3.45989e-06	FDR<0.01
g13172	458.572	4.87696	0.358378	1.76361e-43	9.20886e-41	FDR<0.01
g13183	9.8285	2.87936	1.19966	0.000246529	0.00247172	FDR<0.01
g13206	37.2697	2.52335	0.896137	0.000119871	0.00135598	FDR<0.01
g13208	56.7244	2.79196	0.543161	1.76305e-08	4.89677e-07	FDR<0.01
g13228	93.8033	4.50476	1.02595	2.1256e-07	4.8173e-06	FDR<0.01
g13278	13.1806	-1.72689	0.763904	0.000756605	0.00624319	FDR<0.01
g13325	35.4901	1.68797	0.524503	4.41914e-05	0.000567011	FDR<0.01
g13375	4.53191	-2.65544	1.00308	0.000166699	0.00177778	FDR<0.01
g13386	1920.26	5.36986	0.294967	2.29264e-75	9.97603e-72	FDR<0.01
g13404	4.82244	-2.02181	0.890267	0.000623398	0.0053175	FDR<0.01
g13454	23.3792	2.04605	0.900627	0.000612661	0.00525472	FDR<0.01
g13455	129.009	2.57417	0.352005	2.67389e-14	1.71945e-12	FDR<0.01
g13465	20.9576	4.59346	1.04471	1.97438e-07	4.51376e-06	FDR<0.01
g13471	4.13716	-2.6235	1.38382	0.000834781	0.00676846	FDR<0.01
g13495	28.5272	-2.85693	0.386673	1.014e-14	6.89417e-13	FDR<0.01
g13518	306.238	4.38261	0.424367	2.14505e-26	3.94387e-24	FDR<0.01
g13543	241.937	1.70206	0.469635	1.08957e-05	0.000168721	FDR<0.01
g13547	2.39362	-3.88497	1.34864	3.68742e-05	0.000486218	FDR<0.01
g13555	783.709	-3.35004	0.267096	1.71787e-37	6.22919e-35	FDR<0.01
g13562	7.83369	2.29793	1.25109	0.00128708	0.00971185	FDR<0.01
g13563	42.4466	1.80607	0.745448	0.000475012	0.00428529	FDR<0.01
g13571	14.0315	-2.42168	0.637883	6.88917e-06	0.000112799	FDR<0.01
g13573	77.9684	2.58345	0.420672	7.67851e-11	3.2024e-09	FDR<0.01
g13576	112.881	1.54478	0.455595	2.23206e-05	0.000312969	FDR<0.01
g13597	7.99788	2.24764	1.20828	0.00129054	0.00973239	FDR<0.01
g13619	10.3964	-1.74489	0.724786	0.000507167	0.00453092	FDR<0.01
g13646	216.636	6.69542	0.980263	5.45274e-14	3.38953e-12	FDR<0.01
g13675	16.3263	3.14221	1.22281	0.000137943	0.00151447	FDR<0.01
g13682	37.8679	3.18733	1.12527	7.27401e-05	0.00087355	FDR<0.01
g13688	34.9799	3.57762	1.0951	1.78191e-05	0.000257883	FDR<0.01
g13700	43.4832	2.28245	1.18295	0.00108827	0.00842599	FDR<0.01
g13750	331.954	7.30709	0.996234	5.22166e-16	4.13112e-14	FDR<0.01
g1271	6.31234	-2.49466	0.826966	7.1907e-05	0.000864341	FDR<0.01
g1326	1856.64	-3.2713	0.231888	1.41392e-46	8.78917e-44	FDR<0.01
g1339	40.7635	2.16621	0.542812	3.65566e-06	6.32904e-05	FDR<0.01
g1353	80.2808	3.26612	0.528244	2.73571e-11	1.23571e-09	FDR<0.01
g1367	247.628	2.10662	0.490739	1.14503e-06	2.2477e-05	FDR<0.01
g1471	62.581	3.72201	0.869279	4.91301e-07	1.04114e-05	FDR<0.01
g1486	57.4943	3.41319	0.666923	1.15551e-08	3.32979e-07	FDR<0.01
g1515	378.452	5.51121	0.481862	1.0667e-31	2.96269e-29	FDR<0.01
g1517	46.9145	3.23765	1.06826	4.26573e-05	0.000551335	FDR<0.01
g13866	129.51	-2.36815	0.393039	1.95868e-10	7.60969e-09	FDR<0.01
g13867	18.4172	-2.21556	0.496634	5.84368e-07	1.22249e-05	FDR<0.01
g13869	245.201	-2.71847	0.23299	1.55628e-32	4.61719e-30	FDR<0.01
g13898	82.7303	4.05396	1.09647	3.55084e-06	6.16391e-05	FDR<0.01
g13900	283.146	5.91313	0.985875	2.74876e-11	1.23732e-09	FDR<0.01
g13973	8.69794	-2.59957	0.928272	0.000118777	0.00134826	FDR<0.01
g13998	9.46995	-2.03269	0.935133	0.000780355	0.00641079	FDR<0.01
g14001	341.295	-2.60187	0.191223	3.71635e-43	1.86589e-40	FDR<0.01
g14036	24.53	1.76692	0.646921	0.000203328	0.0021032	FDR<0.01
g14070	229.853	3.2671	0.349827	4.1163e-22	5.48308e-20	FDR<0.01
g14085	12.5367	2.73985	1.19271	0.000344017	0.00327557	FDR<0.01
g14128	7.04849	-1.96579	0.980194	0.00120956	0.00920677	FDR<0.01
g14159	15.4908	-1.66364	0.543986	7.39713e-05	0.000886705	FDR<0.01
g14160	18.5195	-1.52239	0.511677	9.3291e-05	0.00108506	FDR<0.01
g14161	11.915	-3.18043	0.627109	1.7429e-08	4.8615e-07	FDR<0.01
g14283	113.54	5.92686	1.00651	5.06014e-11	2.16574e-09	FDR<0.01
g14296	69.1047	-1.82797	0.283306	1.2442e-11	5.99329e-10	FDR<0.01
g14311	20.2901	3.0319	1.17982	0.000150672	0.00163226	FDR<0.01
g14317	7.48592	-2.46667	0.900786	0.000151011	0.00163322	FDR<0.01
g14475	16.1455	3.7639	1.13476	1.36106e-05	0.000204221	FDR<0.01
g14484	16.2722	2.50796	1.14687	0.00052608	0.00466132	FDR<0.01
g1550	103.76	1.50248	0.634188	0.000617684	0.00528045	FDR<0.01
g1567	23.3669	-3.39637	0.544567	1.76295e-11	8.24857e-10	FDR<0.01
g1581	29.5724	2.08689	0.805444	0.000270638	0.00267631	FDR<0.01
g1590	187.623	1.71167	0.40818	1.22396e-06	2.38116e-05	FDR<0.01
g14498	2.26693	-2.76924	1.50156	0.000777202	0.00639294	FDR<0.01
g14514	36.3639	5.06316	1.05495	2.63264e-08	6.99927e-07	FDR<0.01
g14546	36.3964	3.12819	0.905089	1.37294e-05	0.000205532	FDR<0.01
g14549	47.6817	5.30607	1.00599	2.31952e-09	7.66558e-08	FDR<0.01
g14611	88.7098	1.50508	0.631693	0.000593333	0.00512939	FDR<0.01
g14694	23.3467	-1.57688	0.478262	3.18139e-05	0.000428585	FDR<0.01
g14712	12.9801	3.31012	1.18993	7.47611e-05	0.000893711	FDR<0.01
g14713	12.1387	3.05241	1.2764	0.000217024	0.00222373	FDR<0.01
g14734	14.2633	2.27294	1.20098	0.00118203	0.00902637	FDR<0.01
g14735	184.962	-2.10929	0.227216	3.20834e-21	3.73944e-19	FDR<0.01
g14737	78.4805	-3.01513	0.352164	6.14369e-19	6.36506e-17	FDR<0.01
g14774	22.6615	-2.86396	0.678619	1.10424e-06	2.17418e-05	FDR<0.01
g14794	145.355	5.41321	0.753276	1.85024e-14	1.20765e-12	FDR<0.01
g14841	129.677	2.46285	0.397815	6.48967e-11	2.73278e-09	FDR<0.01
g14862	9.85701	-2.1705	1.04069	0.000860256	0.0069484	FDR<0.01
g14906	41.3901	-1.73014	0.321453	4.94904e-09	1.55674e-07	FDR<0.01
g14943	206.655	4.62751	0.54564	8.57911e-19	8.61475e-17	FDR<0.01
g14944	89.046	4.31801	0.723469	7.12619e-11	2.98158e-09	FDR<0.01
g14981	50.1801	2.98785	0.673537	4.1057e-07	8.87349e-06	FDR<0.01
g14998	9.46202	-2.44917	0.907956	0.000169089	0.00179601	FDR<0.01
g14999	40.6433	-1.82717	0.392461	2.00197e-07	4.55258e-06	FDR<0.01
g15027	20.9254	3.21694	1.19899	0.000100934	0.00116395	FDR<0.01
g15062	22.4897	-1.7526	0.61119	0.000136031	0.00149725	FDR<0.01
g15107	181.809	-1.78789	0.208987	1.78918e-18	1.73007e-16	FDR<0.01
g15108	70.6611	1.74457	0.476741	9.94362e-06	0.000155454	FDR<0.01
g15111	1281.38	5.02938	0.340316	1.01688e-50	8.84959e-48	FDR<0.01
g15130	16.9159	-1.80031	0.490561	9.99381e-06	0.000156052	FDR<0.01
g15181	378.567	2.54775	0.416624	9.40914e-11	3.8145e-09	FDR<0.01
g15199	88.2657	4.86916	0.849107	2.48245e-10	9.42034e-09	FDR<0.01
g15228	42.8215	-1.85614	0.394369	1.65702e-07	3.84889e-06	FDR<0.01
g15242	78.6248	-2.30678	0.425234	6.06947e-09	1.87751e-07	FDR<0.01
g15243	149.743	-2.57795	0.29498	2.44975e-19	2.62124e-17	FDR<0.01
g15270	14.1736	-2.63642	0.665993	3.48679e-06	6.07698e-05	FDR<0.01
g15277	101.232	2.44445	0.426291	1.00398e-09	3.57111e-08	FDR<0.01
g15288	141.38	2.50318	0.323473	1.15682e-15	8.82939e-14	FDR<0.01
g15289	256.554	-3.40899	0.300703	3.29362e-31	8.59898e-29	FDR<0.01
g15301	71.2209	1.91639	0.489111	4.3986e-06	7.49599e-05	FDR<0.01
g15327	25.7915	3.7609	1.14498	1.4921e-05	0.000221339	FDR<0.01
g15335	36.4677	2.70939	0.784616	1.80945e-05	0.000259853	FDR<0.01
g15358	18.9407	-2.19298	0.662287	3.50614e-05	0.000463719	FDR<0.01
g1605	21.7614	-2.46096	0.488606	3.98119e-08	1.03116e-06	FDR<0.01
g15429	32.5708	-1.80827	0.510054	1.5562e-05	0.000229284	FDR<0.01
g15440	33.7768	-2.24889	0.419996	8.97137e-09	2.67113e-07	FDR<0.01
g15453	47.9888	4.96313	0.998409	1.26806e-08	3.62215e-07	FDR<0.01
g15473	12.4006	-1.77593	0.750178	0.000557625	0.00487231	FDR<0.01
g15523	134.99	2.8746	0.513361	1.35162e-09	4.69255e-08	FDR<0.01
g15528	12.9294	-1.79031	0.820951	0.0008974	0.00720459	FDR<0.01
g15530	10.1279	-2.36917	0.824338	0.000112663	0.00128558	FDR<0.01
g15540	14.0289	2.48372	1.19736	0.000678192	0.00568966	FDR<0.01
g15607	39.9267	3.75485	1.08958	9.42528e-06	0.00014806	FDR<0.01
g15646	41.9011	-2.38092	0.371727	1.82926e-11	8.52826e-10	FDR<0.01
g15695	110.445	4.42376	0.982474	1.3842e-07	3.25574e-06	FDR<0.01
g15699	192.365	-2.74897	0.314643	1.91722e-19	2.10315e-17	FDR<0.01
g15715	43.9703	5.74897	0.9857	8.30679e-11	3.43155e-09	FDR<0.01
g15781	41.4801	2.41432	0.977285	0.000299525	0.00290922	FDR<0.01
g15830	8.74516	2.80057	1.24136	0.000355831	0.0033684	FDR<0.01
g15839	13.9408	3.06894	1.15955	0.000123094	0.00138523	FDR<0.01
g15862	13.6843	-2.33541	0.728335	4.5671e-05	0.000581648	FDR<0.01
g15864	20.2329	-1.56057	0.665603	0.000647828	0.00548783	FDR<0.01
g1630	45.8406	3.8449	0.858225	1.98149e-07	4.52209e-06	FDR<0.01
g15887	174.152	-1.97701	0.307912	1.84749e-11	8.58261e-10	FDR<0.01
g15888	21.1423	2.78466	1.20728	0.000324929	0.00311884	FDR<0.01
g15906	47.8207	-2.2089	0.344955	2.10655e-11	9.73082e-10	FDR<0.01
g15907	165.556	-2.5247	0.260472	3.71109e-23	5.63309e-21	FDR<0.01
g1637	345.716	3.62616	0.340807	6.90986e-28	1.4094e-25	FDR<0.01
g1638	39.0446	3.06682	1.10827	9.30454e-05	0.00108448	FDR<0.01
g15957	33.1653	-1.84738	0.317163	5.59907e-10	2.04735e-08	FDR<0.01
g15959	4.4639	-3.9882	1.16647	8.68442e-06	0.000137748	FDR<0.01
g16031	74.2377	4.21222	1.11061	2.34265e-06	4.25919e-05	FDR<0.01
g16075	6.46075	-2.74581	0.791055	1.67478e-05	0.000244547	FDR<0.01
g16076	6.57227	-3.64489	0.846394	4.61841e-07	9.85109e-06	FDR<0.01
g16079	38.7967	2.27197	1.00334	0.000533394	0.00471105	FDR<0.01
g16097	21.3127	-1.5275	0.613809	0.000431261	0.00395621	FDR<0.01
g16098	228.723	3.69884	0.404825	2.25178e-21	2.64818e-19	FDR<0.01
g16104	48.5785	3.23037	0.876719	6.16973e-06	0.000102231	FDR<0.01
g16113	17.331	2.33208	1.15187	0.000857184	0.00693719	FDR<0.01
g16117	22.4354	2.32226	1.14175	0.000847832	0.00687001	FDR<0.01
g16124	7.88627	2.40232	1.34469	0.00127122	0.00960331	FDR<0.01
g16125	283.194	4.64805	0.421018	1.08763e-29	2.62924e-27	FDR<0.01
g16298	35.9361	5.20416	0.998868	3.43039e-09	1.10296e-07	FDR<0.01
g16303	32.4944	1.81111	0.59929	8.54741e-05	0.00100611	FDR<0.01
g16328	22.8051	3.39352	1.10399	3.41471e-05	0.000453928	FDR<0.01
g16330	94.323	5.24868	1.00108	2.82572e-09	9.19874e-08	FDR<0.01
g16338	34.9904	-1.77686	0.448103	3.27975e-06	5.75836e-05	FDR<0.01
g16349	35.5632	2.96286	1.17649	0.000178336	0.00188334	FDR<0.01
g16446	10.345	-1.91728	0.694904	0.000183239	0.00192593	FDR<0.01
g16449	22.872	-1.81916	0.538594	2.76013e-05	0.000377285	FDR<0.01
g16457	3.86137	-2.79244	1.41112	0.000607421	0.00521663	FDR<0.01
g16458	40.4469	-2.3279	0.537349	9.71007e-07	1.93225e-05	FDR<0.01
g16462	11.76	-1.83289	0.670608	0.000200388	0.00207773	FDR<0.01
g16470	18.0332	-2.16989	0.833827	0.000252196	0.00251887	FDR<0.01
g16474	125.017	1.97116	0.410336	1.20728e-07	2.89703e-06	FDR<0.01
g16499	42.8824	1.51043	0.572333	0.000274199	0.00270551	FDR<0.01
g16506	50.4001	2.55938	0.751222	2.26954e-05	0.000317202	FDR<0.01
g16523	29.2287	4.13347	1.04328	1.36704e-06	2.61662e-05	FDR<0.01
g16534	22.1243	-1.82779	0.523712	1.90013e-05	0.000271679	FDR<0.01
g16674	41.2201	-3.82786	0.495906	3.99419e-16	3.19878e-14	FDR<0.01
g16679	259.04	2.513	0.46651	6.39517e-09	1.96429e-07	FDR<0.01
g16717	31.2525	-2.44386	0.457206	8.44653e-09	2.55234e-07	FDR<0.01
g16745	45.9527	4.09952	1.03253	1.3525e-06	2.5964e-05	FDR<0.01
g16763	25.6424	-1.62957	0.579352	0.000159764	0.00171369	FDR<0.01
g16799	20.0409	-2.95909	0.451333	3.28411e-12	1.66812e-10	FDR<0.01
g16821	11.6883	2.43033	1.22362	0.000849167	0.00687656	FDR<0.01
g16822	22.341	2.83608	1.09649	0.000168695	0.00179328	FDR<0.01
g16823	11.6662	2.83953	1.16869	0.000238931	0.0024085	FDR<0.01
g16860	7.0396	-2.61759	0.695255	6.96005e-06	0.000113429	FDR<0.01
g16864	32.7835	4.2193	1.04956	1.05343e-06	2.08355e-05	FDR<0.01
g16865	12.0065	2.43963	1.19477	0.000752984	0.0062188	FDR<0.01
g16919	58.3294	1.63875	0.518555	5.24546e-05	0.000658407	FDR<0.01
g16964	35.8524	-5.50344	0.546615	2.79029e-25	4.73044e-23	FDR<0.01
g16973	17.9532	2.59117	1.18592	0.00049259	0.00441639	FDR<0.01
g16985	15.5043	-2.0214	0.807374	0.000349482	0.00331069	FDR<0.01
g17008	2.03685	-2.76812	1.49743	0.000772984	0.00636225	FDR<0.01
g17011	8.31068	2.82743	1.2349	0.000324612	0.00311809	FDR<0.01
g17027	96.0086	6.25915	0.981402	1.88721e-12	1.00554e-10	FDR<0.01
g17031	9.15016	-2.33537	0.71809	3.99751e-05	0.000520793	FDR<0.01
g17040	10.0011	-1.62829	0.618489	0.000275744	0.00271665	FDR<0.01
g17042	17.3399	2.50813	1.1741	0.000584771	0.00506543	FDR<0.01
g17064	26.0897	-2.72598	0.597734	2.9506e-07	6.50627e-06	FDR<0.01
g17087	14.4238	-2.07894	0.876299	0.000470408	0.00425846	FDR<0.01
g17099	73.756	1.76396	0.744111	0.000555745	0.00485914	FDR<0.01
g17104	72.4599	3.43092	0.967899	8.57331e-06	0.000136483	FDR<0.01
g17109	146.894	-2.40928	0.298142	8.54298e-17	7.28889e-15	FDR<0.01
g17114	10.4174	-2.99943	0.714164	1.08419e-06	2.13792e-05	FDR<0.01
g17138	104.472	4.19283	0.724616	2.1328e-10	8.21608e-09	FDR<0.01
g17174	62.2121	1.99011	0.860492	0.000574102	0.00498026	FDR<0.01
g17175	15.0559	-1.73181	0.738865	0.000605178	0.00520421	FDR<0.01
g17209	23.8181	2.24222	1.16967	0.00115772	0.00888844	FDR<0.01
g17225	32.0837	2.05166	0.98486	0.00094867	0.00752366	FDR<0.01
g17227	14.6268	-2.06414	0.711373	0.000118702	0.00134826	FDR<0.01
g17241	11.3762	-1.72673	0.714583	0.000498368	0.00445595	FDR<0.01
g17255	44.8936	2.27129	0.537752	1.5098e-06	2.85223e-05	FDR<0.01
g17263	9.80349	-1.93915	0.754655	0.000305043	0.00295403	FDR<0.01
g17283	4.10404	-3.19048	1.36463	0.000213239	0.00219356	FDR<0.01
g17302	56.675	3.21866	0.589507	2.11166e-09	7.03205e-08	FDR<0.01
g17321	2.14796	-2.85276	1.48183	0.000623647	0.0053175	FDR<0.01
g17338	137.633	6.12507	1.04514	4.69941e-11	2.01796e-09	FDR<0.01
g17342	199.32	3.21844	0.437714	8.74596e-15	6.04073e-13	FDR<0.01
g17348	110.286	5.58555	0.986764	2.48222e-10	9.42034e-09	FDR<0.01
g17387	12.8269	3.37058	1.13441	4.51592e-05	0.000577383	FDR<0.01
g17396	68.3642	-1.94152	0.32686	3.29314e-10	1.24245e-08	FDR<0.01
g17397	8.89182	-2.51704	1.06096	0.000348405	0.00330289	FDR<0.01
g17426	108.143	1.66591	0.500306	2.99776e-05	0.000406048	FDR<0.01
g17434	81.5261	-3.14521	0.342887	2.18897e-21	2.59771e-19	FDR<0.01
g17469	90.9816	2.66527	0.674275	3.49899e-06	6.09011e-05	FDR<0.01
g17503	34.5713	4.9682	1.03293	2.67052e-08	7.08556e-07	FDR<0.01
g17510	126.295	-2.71023	0.366771	1.23953e-14	8.34066e-13	FDR<0.01
g17513	249.878	4.97781	0.529398	2.19091e-22	3.04256e-20	FDR<0.01
g17518	2.08105	-2.97077	1.61988	0.000620531	0.00529785	FDR<0.01
g17538	719.704	4.78384	0.418344	1.28184e-31	3.48606e-29	FDR<0.01
g17565	170.976	1.64969	0.499116	3.23043e-05	0.000433847	FDR<0.01
g17575	38.5516	-2.32662	0.675355	2.24175e-05	0.00031399	FDR<0.01
g17578	53.4384	-2.5318	0.530154	1.30457e-07	3.11333e-06	FDR<0.01
g17597	6.16755	3.27902	1.24824	0.000108784	0.00124786	FDR<0.01
g17616	52.1094	-2.45395	0.354409	5.17999e-13	2.91464e-11	FDR<0.01
g17641	8.13366	-2.48067	0.804292	6.02182e-05	0.000740993	FDR<0.01
g17643	7.28044	-1.91841	0.716429	0.000229417	0.00233423	FDR<0.01
g17669	3.25746	-3.8347	1.36051	4.42176e-05	0.000567011	FDR<0.01
g17673	6.75105	-4.34972	1.20562	3.81354e-06	6.57622e-05	FDR<0.01
g17695	40.7061	2.94217	1.153	0.000168323	0.00179078	FDR<0.01
g17715	25.9093	-3.0147	0.610476	3.93636e-08	1.02361e-06	FDR<0.01
g17716	125.14	1.81354	0.467688	4.73216e-06	8.00177e-05	FDR<0.01
g17725	60.6353	1.73704	0.353971	5.41104e-08	1.3796e-06	FDR<0.01
g17785	97.9727	2.70638	0.553406	6.59969e-08	1.6536e-06	FDR<0.01
g17788	8.51468	2.77537	1.19666	0.000318839	0.00306941	FDR<0.01
g17790	34.9033	3.34132	0.877125	3.74552e-06	6.46747e-05	FDR<0.01
g17796	3.20985	-3.36395	1.41347	0.000166829	0.00177778	FDR<0.01
g17824	18.1775	-2.16171	0.596357	1.30496e-05	0.000197319	FDR<0.01
g17825	81.3274	2.32448	0.532744	8.57673e-07	1.72779e-05	FDR<0.01
g17827	8.63327	2.42556	1.24535	0.000919969	0.00735412	FDR<0.01
g17828	37.9221	2.60767	0.877614	7.59823e-05	0.00090582	FDR<0.01
g17830	35.6891	3.6972	1.10437	1.30598e-05	0.000197319	FDR<0.01
g17831	88.3723	5.12537	1.0176	8.4086e-09	2.54723e-07	FDR<0.01
g17874	97.3429	3.82533	1.10794	8.81884e-06	0.000139457	FDR<0.01
g17876	380.907	2.55678	0.354572	5.80539e-14	3.59164e-12	FDR<0.01
g17880	21.116	2.53783	1.16572	0.000523774	0.00464777	FDR<0.01
g1682	17.2988	-1.98846	0.598745	3.45491e-05	0.000457872	FDR<0.01
g1689	2.51365	-3.15653	1.51567	0.000347405	0.0032958	FDR<0.01
g1703	164.944	3.66217	0.494097	4.34807e-15	3.1359e-13	FDR<0.01
g1710	55.1286	-3.34886	0.649288	9.79699e-09	2.87393e-07	FDR<0.01
g17890	38.9438	4.4343	1.0375	3.53999e-07	7.76657e-06	FDR<0.01
g17891	322.629	3.28514	0.320339	4.65655e-26	8.32693e-24	FDR<0.01
g17904	22.7959	-1.64708	0.659742	0.000408513	0.00379568	FDR<0.01
g1740	9.06277	-2.20281	1.00494	0.000661614	0.00559373	FDR<0.01
g1746	222.661	4.85636	0.859077	3.93662e-10	1.46825e-08	FDR<0.01
g1747	22.5106	2.54967	1.15317	0.000482865	0.00433814	FDR<0.01
g1765	12.7439	2.88807	1.26926	0.000317073	0.00305918	FDR<0.01
g17950	27.7486	1.72453	0.70233	0.000448064	0.00409309	FDR<0.01
g18028	15.9291	-4.04354	0.982878	8.15029e-07	1.64952e-05	FDR<0.01
g18052	20.0498	-1.95789	0.45566	1.04981e-06	2.07956e-05	FDR<0.01
g18053	21.0651	-1.69517	0.470729	1.17745e-05	0.000180404	FDR<0.01
g18056	13.7288	-2.01475	0.544124	9.8974e-06	0.000154917	FDR<0.01
g18058	182.328	2.27549	0.284143	1.82493e-16	1.5271e-14	FDR<0.01
g18066	30.1365	3.76692	1.08381	8.56028e-06	0.000136442	FDR<0.01
g18104	70.2203	5.35801	0.992952	1.20261e-09	4.20881e-08	FDR<0.01
g18155	27.5591	-1.89033	0.571216	3.52954e-05	0.000466343	FDR<0.01
g18162	44.8982	3.14865	0.964109	2.38394e-05	0.000332478	FDR<0.01
g18207	42.1058	4.72009	1.01416	6.17154e-08	1.55828e-06	FDR<0.01
g18241	26.5647	2.76923	1.12238	0.000232471	0.00235795	FDR<0.01
g18242	29.5302	4.11999	1.05295	1.64242e-06	3.08936e-05	FDR<0.01
g18243	30.8365	4.35235	1.02594	4.19698e-07	9.04082e-06	FDR<0.01
g18244	43.0601	4.75028	1.01968	5.95401e-08	1.50627e-06	FDR<0.01
g18298	43.071	-1.72126	0.307652	1.55137e-09	5.31539e-08	FDR<0.01
g18322	23.7576	2.18233	0.981297	0.000624485	0.00531824	FDR<0.01
g18338	973.23	4.79186	0.289678	9.45224e-63	1.76271e-59	FDR<0.01
g18345	39.991	2.07366	0.740727	0.000156771	0.00168639	FDR<0.01
g18352	37.6913	2.31657	0.950805	0.000346798	0.00329483	FDR<0.01
g18364	27.4103	2.58392	1.15374	0.000441873	0.00404502	FDR<0.01
g18371	87.2788	2.9034	0.906086	3.33599e-05	0.000446276	FDR<0.01
g18375	332.762	4.57211	0.423221	1.44086e-28	3.08344e-26	FDR<0.01
g18386	199.129	4.17099	0.677636	2.31463e-11	1.06018e-09	FDR<0.01
g18394	56.1281	-2.3634	0.361573	7.93636e-12	3.8802e-10	FDR<0.01
g18396	19.2557	3.87602	1.1107	7.62994e-06	0.000122965	FDR<0.01
g18403	172.881	-1.91041	0.25101	4.40461e-15	3.15922e-13	FDR<0.01
g18409	46.7811	-2.64701	0.474609	1.9774e-09	6.63572e-08	FDR<0.01
g18423	50.8864	1.75542	0.795961	0.000860085	0.0069484	FDR<0.01
g18426	75.4671	1.61311	0.54193	9.49716e-05	0.00110201	FDR<0.01
g18431	18.6808	2.2889	1.22424	0.00121825	0.00925675	FDR<0.01
g18446	31.055	-2.91697	0.416023	1.48431e-13	8.76752e-12	FDR<0.01
g18454	38.3138	-3.04391	0.411206	7.20948e-15	5.03276e-13	FDR<0.01
g18465	6.59737	-2.46881	0.933631	0.000190389	0.00198409	FDR<0.01
g18467	24.9848	1.7044	0.781003	0.000939553	0.00747405	FDR<0.01
g18490	23.1385	3.32063	1.14225	5.49391e-05	0.000686291	FDR<0.01
g18502	13.9275	-2.1144	0.668764	5.56873e-05	0.000694309	FDR<0.01
g18519	55.2941	1.64393	0.629515	0.000292992	0.00286009	FDR<0.01
g18524	45.8227	-1.95951	0.307925	2.60751e-11	1.19016e-09	FDR<0.01
g18531	35.7203	-2.64747	0.735351	1.18061e-05	0.000180677	FDR<0.01
g18541	33.7111	-1.85489	0.419727	5.76939e-07	1.21083e-05	FDR<0.01
g18545	285.001	3.02873	0.329657	2.17329e-21	2.59771e-19	FDR<0.01
g18550	1716.21	4.66671	0.287576	1.61541e-60	2.34306e-57	FDR<0.01
g18570	16.0563	3.15977	1.16842	0.00010054	0.00116043	FDR<0.01
g18588	6.63736	2.76334	1.2814	0.000448875	0.00409763	FDR<0.01
g18607	795.143	5.04048	0.38945	1.24959e-39	5.4374e-37	FDR<0.01
g18611	16.4746	2.56662	1.23048	0.000615842	0.00527161	FDR<0.01
g1789	702.341	-2.26252	0.17355	1.34172e-39	5.64993e-37	FDR<0.01
g18615	112.736	1.64597	0.328051	2.60808e-08	6.94813e-07	FDR<0.01
g18628	113.841	-2.73586	0.428561	1.3588e-11	6.45011e-10	FDR<0.01
g18661	33.4512	-2.29867	0.44006	1.72517e-08	4.82236e-07	FDR<0.01
g18674	566.643	1.6434	0.235831	2.46852e-13	1.41333e-11	FDR<0.01
g18699	2.48602	-2.52018	1.40718	0.00111384	0.00860872	FDR<0.01
g18714	97.3548	3.34452	0.893891	4.73123e-06	8.00177e-05	FDR<0.01
g18725	115.777	-1.71793	0.484705	1.46966e-05	0.000218258	FDR<0.01
g18759	17.1369	3.20546	1.12953	7.08441e-05	0.000852349	FDR<0.01
g18767	103.842	2.02932	0.307451	5.99605e-12	2.97614e-10	FDR<0.01
g18787	30.264	2.6304	1.20448	0.000477507	0.00429916	FDR<0.01
g18789	252.202	2.72111	0.283679	7.1933e-23	1.07933e-20	FDR<0.01
g18796	345.186	4.00367	0.353428	3.52127e-31	9.01306e-29	FDR<0.01
g18803	30.0698	4.32637	1.05466	7.30343e-07	1.49904e-05	FDR<0.01
g18819	38.6766	-2.15583	0.379102	1.53105e-09	5.27343e-08	FDR<0.01
g18833	48.6154	-2.13446	0.48618	7.77695e-07	1.57885e-05	FDR<0.01
g18846	15.7115	2.6793	1.18026	0.000382939	0.00359373	FDR<0.01
g18900	28.4659	4.64934	1.04959	1.67129e-07	3.87515e-06	FDR<0.01
g18903	131.111	1.66904	0.304183	2.44258e-09	8.01142e-08	FDR<0.01
g18929	25.23	2.67902	1.26924	0.000529996	0.00468737	FDR<0.01
g18941	305.032	4.34834	0.393388	8.64888e-30	2.13024e-27	FDR<0.01
g18996	20.4529	3.37011	1.17387	5.77948e-05	0.000714444	FDR<0.01
g18999	92.6576	4.48283	0.881769	9.01988e-09	2.67604e-07	FDR<0.01
g19007	73.2632	-3.61675	0.34669	6.29184e-27	1.20785e-24	FDR<0.01
g19016	27.4555	-1.50142	0.398766	5.18516e-06	8.67784e-05	FDR<0.01
g19084	33.7945	2.3378	0.73063	4.65318e-05	0.000591457	FDR<0.01
g19105	16.9107	3.11008	1.12756	9.20396e-05	0.00107371	FDR<0.01
g19113	79.0026	4.17487	0.71414	1.50655e-10	5.90805e-09	FDR<0.01
g19116	107.788	-2.58751	0.264288	1.28103e-23	2.01477e-21	FDR<0.01
g19123	48.4344	2.22741	0.544629	2.53056e-06	4.56269e-05	FDR<0.01
g19146	33.3157	-1.67206	0.519825	4.41144e-05	0.0005668	FDR<0.01
g19205	191.964	4.35791	0.73942	1.1069e-10	4.45971e-09	FDR<0.01
g19206	22.8526	4.39413	1.04379	4.6587e-07	9.90466e-06	FDR<0.01
g19217	144.3	1.53298	0.480795	4.53867e-05	0.000579158	FDR<0.01
g19248	15.4435	3.42409	1.17307	4.93882e-05	0.000624117	FDR<0.01
g19249	52.7587	1.70163	0.521103	3.79981e-05	0.000498506	FDR<0.01
g19325	54.4078	2.00646	0.453254	6.37301e-07	1.32484e-05	FDR<0.01
g19339	26.8951	4.80711	1.07224	1.21777e-07	2.91683e-06	FDR<0.01
g19369	33.3418	-1.7127	0.310759	2.39131e-09	7.88286e-08	FDR<0.01
g19397	52.7334	3.28936	0.750661	4.15158e-07	8.95781e-06	FDR<0.01
g19400	10.5203	-2.71749	0.852844	3.94854e-05	0.000515443	FDR<0.01
g19468	33.0737	3.35278	1.08323	3.32276e-05	0.000445331	FDR<0.01
g19513	9.31076	-3.75848	0.863813	3.60654e-07	7.87286e-06	FDR<0.01
g19515	16.3594	-1.85056	0.627761	0.000107151	0.00123238	FDR<0.01
g19537	31.4534	-2.22443	0.367015	1.73815e-10	6.79337e-09	FDR<0.01
g19550	31.1377	-1.87219	0.457375	2.19193e-06	4.00749e-05	FDR<0.01
g19554	431.76	6.44336	0.942532	7.69813e-14	4.65238e-12	FDR<0.01
g19559	3.46484	-3.3688	1.4691	0.000194385	0.00202352	FDR<0.01
g19569	46.4569	1.5175	0.680667	0.000913719	0.00730864	FDR<0.01
g19573	76.9569	-1.69726	0.240887	1.72311e-13	1.01322e-11	FDR<0.01
g19577	81.9407	-2.3226	0.537314	1.01051e-06	2.00475e-05	FDR<0.01
g19627	27.9247	-1.86542	0.444587	1.45577e-06	2.76215e-05	FDR<0.01
g19643	72.6932	4.66828	1.01322	7.78758e-08	1.93636e-06	FDR<0.01
g19661	142.001	5.61145	0.95973	8.64183e-11	3.53106e-09	FDR<0.01
g19662	71.9719	4.68211	0.983034	3.86551e-08	1.00719e-06	FDR<0.01
g19671	65.1192	-1.99984	0.319935	5.41633e-11	2.30309e-09	FDR<0.01
g19708	450.689	3.63485	1.11116	1.69238e-05	0.000246291	FDR<0.01
g19715	75.6957	3.19495	0.874489	7.00192e-06	0.000113969	FDR<0.01
g19722	13.7132	2.38949	1.24871	0.00101689	0.00795355	FDR<0.01
g19723	8.54259	3.02314	1.15843	0.000138723	0.00152048	FDR<0.01
g19778	43.7902	3.11574	0.668262	1.35133e-07	3.20264e-06	FDR<0.01
g19785	16.0501	2.65503	1.30472	0.000627406	0.00533561	FDR<0.01
g19792	69.8803	-1.86351	0.355153	1.27163e-08	3.62443e-07	FDR<0.01
g19831	27.4667	-3.06585	0.53144	4.13747e-10	1.53876e-08	FDR<0.01
g19852	29.3828	4.31853	1.0354	5.64871e-07	1.18741e-05	FDR<0.01
g19922	38.1928	-1.63556	0.527996	6.44467e-05	0.000784783	FDR<0.01
g19928	148.565	2.99549	0.647028	1.73232e-07	3.99536e-06	FDR<0.01
g19974	884.938	3.40349	0.29191	7.85621e-33	2.385e-30	FDR<0.01
g19979	89.7675	-4.86454	0.528253	1.3512e-21	1.69602e-19	FDR<0.01
g19982	27.8162	-1.74099	0.471044	8.67939e-06	0.000137748	FDR<0.01
g19985	31.4381	3.754	1.08514	9.06285e-06	0.000143055	FDR<0.01
g20010	8.62757	-3.75108	1.32096	4.55454e-05	0.000580615	FDR<0.01
g20030	149.056	4.42763	0.616625	2.3482e-14	1.5175e-12	FDR<0.01
g20032	1111.81	-2.85154	0.217319	1.6769e-40	7.81796e-38	FDR<0.01
g20067	176.666	-2.88354	0.724927	2.76484e-06	4.93737e-05	FDR<0.01
g20100	87.8129	3.8561	0.771057	1.68232e-08	4.71266e-07	FDR<0.01
g20123	38.4542	3.27857	1.08784	4.32994e-05	0.000557977	FDR<0.01
g20124	67.6939	3.83675	0.895572	4.58797e-07	9.80218e-06	FDR<0.01
g20126	55.4044	2.61381	0.730804	1.29848e-05	0.000196869	FDR<0.01
g20133	106.116	3.93547	0.641296	2.68242e-11	1.22008e-09	FDR<0.01
g20135	15.2654	2.97365	1.17012	0.000168083	0.00178969	FDR<0.01
g20154	106.066	2.52135	0.466015	5.59461e-09	1.73886e-07	FDR<0.01
g20158	248.276	-2.28068	0.290864	6.898e-16	5.42449e-14	FDR<0.01
g20159	11.5013	-3.16156	0.931232	1.61829e-05	0.000237095	FDR<0.01
g20166	504.712	1.5898	0.214015	7.45267e-15	5.17485e-13	FDR<0.01
g20169	65.2689	3.2598	0.76723	7.40137e-07	1.51201e-05	FDR<0.01
g20194	117.859	5.88208	0.990514	3.99564e-11	1.74445e-09	FDR<0.01
g20195	30.6481	2.71223	0.778933	1.65246e-05	0.000241559	FDR<0.01
g20215	362.239	-2.08472	0.194507	1.75622e-27	3.52703e-25	FDR<0.01
g20218	87.1931	3.43044	0.911653	4.16745e-06	7.14873e-05	FDR<0.01
g20225	47.4595	5.00403	1.00646	1.23324e-08	3.53041e-07	FDR<0.01
g20226	39.4662	4.57853	1.04173	2.00531e-07	4.55258e-06	FDR<0.01
g20301	18.6979	3.46563	1.08704	2.39278e-05	0.000333354	FDR<0.01
g20341	42.767	3.04844	0.712108	7.53244e-07	1.53399e-05	FDR<0.01
g20455	61.3333	4.33016	1.05237	6.95306e-07	1.43163e-05	FDR<0.01
g20459	2.92998	-2.69593	1.51637	0.000934415	0.00743772	FDR<0.01
g20503	17.8599	-2.46051	0.450904	4.60363e-09	1.4551e-07	FDR<0.01
g20505	145.76	2.74284	0.890395	5.2108e-05	0.000655316	FDR<0.01
g20512	97.0543	2.24493	0.329162	1.31835e-12	7.14098e-11	FDR<0.01
g20529	7.00824	-3.00329	0.871918	1.54372e-05	0.000227704	FDR<0.01
g20532	70.4698	-2.55215	0.346374	1.82934e-14	1.20001e-12	FDR<0.01
g20533	29.7654	-3.79988	0.686612	9.95308e-10	3.54993e-08	FDR<0.01
g20534	805.826	-3.85783	0.275106	4.11002e-46	2.43874e-43	FDR<0.01
g20536	462.651	-3.05119	0.327869	6.96968e-22	9.09823e-20	FDR<0.01
g20546	1500.34	1.68943	0.152116	1.70216e-29	3.89825e-27	FDR<0.01
g20559	20.7045	2.53616	1.17947	0.000554616	0.00485252	FDR<0.01
g20718	41.9132	-1.61733	0.389319	1.24968e-06	2.41512e-05	FDR<0.01
g20720	14.2596	-2.52843	0.649518	4.68945e-06	7.95014e-05	FDR<0.01
g20743	119.865	2.47691	0.743961	2.98893e-05	0.000405588	FDR<0.01
g20754	19.868	-1.75876	0.606687	0.000123762	0.00139155	FDR<0.01
g20755	36.3903	-1.72619	0.557757	6.6968e-05	0.000810947	FDR<0.01
g20795	1369.9	2.13176	0.175976	1.84766e-34	5.88277e-32	FDR<0.01
g20800	77.0781	3.40711	0.705159	4.89896e-08	1.25641e-06	FDR<0.01
g20819	53.8278	3.50056	0.759912	1.34089e-07	3.18833e-06	FDR<0.01
g20840	85.0128	2.08285	0.403996	2.44231e-08	6.56006e-07	FDR<0.01
g20876	224.564	-2.66389	0.198304	3.51925e-42	1.70149e-39	FDR<0.01
g20877	95.0173	-3.19463	0.305508	6.10696e-27	1.18985e-24	FDR<0.01
g20896	76.6852	3.25487	0.643375	1.75149e-08	4.87505e-07	FDR<0.01
g20931	28.9357	-1.90335	0.347376	4.04499e-09	1.2942e-07	FDR<0.01
g20981	21.2512	2.96629	1.15456	0.000158852	0.00170531	FDR<0.01
g20982	9.15658	-2.02714	0.764601	0.000237361	0.00240026	FDR<0.01
g21046	745.253	-2.7619	0.276096	1.15198e-24	1.85654e-22	FDR<0.01
g21100	82.1752	-3.96626	0.548108	1.53801e-14	1.02435e-12	FDR<0.01
g21104	129.984	3.64047	0.615191	1.12543e-10	4.49277e-09	FDR<0.01
g21111	101.434	6.15594	0.988507	5.37678e-12	2.68922e-10	FDR<0.01
g21122	159.715	3.57426	0.470782	1.1305e-15	8.68094e-14	FDR<0.01
g21168	332.261	5.02769	0.857288	1.11338e-10	4.46608e-09	FDR<0.01
g21176	62.8959	4.57598	1.04784	2.25138e-07	5.06451e-06	FDR<0.01
g21190	2.9949	-2.99751	1.43275	0.000404491	0.00376814	FDR<0.01
g21241	54.2699	-2.68688	0.375138	6.86157e-14	4.18556e-12	FDR<0.01
g21291	54.8702	4.71927	1.05551	1.35181e-07	3.20264e-06	FDR<0.01
g21324	173.875	3.97048	0.534139	3.55475e-15	2.57799e-13	FDR<0.01
g21332	288.627	2.30003	0.333001	6.92795e-13	3.8484e-11	FDR<0.01
g21336	41.1745	2.96385	0.909123	2.73666e-05	0.000374862	FDR<0.01
g21349	599.653	2.31584	0.186403	3.16438e-36	1.11643e-33	FDR<0.01
g21365	27.5741	4.11865	1.04022	1.3917e-06	2.65458e-05	FDR<0.01
g21401	26.8419	3.57565	1.09043	1.7245e-05	0.000250129	FDR<0.01
g21402	11.4333	-4.00469	0.741593	1.96826e-09	6.62208e-08	FDR<0.01
g21417	31.695	-2.07805	0.527322	4.3354e-06	7.4133e-05	FDR<0.01
g21424	132.054	4.54748	1.08614	4.64821e-07	9.89849e-06	FDR<0.01
g21426	139.992	3.80729	0.608057	1.25618e-11	6.00664e-10	FDR<0.01
g21523	26.0442	3.7937	1.10328	9.39208e-06	0.000147716	FDR<0.01
g21524	238.567	7.06285	0.968547	1.17013e-15	8.82939e-14	FDR<0.01
g21525	10.8132	2.63749	1.19393	0.000450518	0.00410976	FDR<0.01
g21544	100.052	1.60961	0.400649	2.16754e-06	3.97962e-05	FDR<0.01
g21613	30.8355	3.44538	0.901724	3.3726e-06	5.89369e-05	FDR<0.01
g21621	17.6274	2.08783	1.01811	0.000992494	0.00781896	FDR<0.01
g21624	122.773	4.68744	0.77683	4.54602e-11	1.96503e-09	FDR<0.01
g21637	6.87555	-1.96853	0.99674	0.00129328	0.00974175	FDR<0.01
g21638	98.9411	3.91523	0.701877	7.48857e-10	2.70792e-08	FDR<0.01
g21677	13.8944	-1.67924	0.692262	0.000493989	0.00442286	FDR<0.01
g21692	154.35	3.10718	0.363869	6.71151e-19	6.84469e-17	FDR<0.01
g21709	105.016	2.39145	0.378612	3.18585e-11	1.40977e-09	FDR<0.01
g21717	26.0342	2.19972	0.988432	0.000614494	0.00526548	FDR<0.01
g21738	10.8922	-1.99405	0.620934	4.85349e-05	0.000614524	FDR<0.01
g21767	49.4368	3.17779	0.818503	3.20667e-06	5.6644e-05	FDR<0.01
g21862	7.87746	-2.48166	1.0746	0.000411941	0.00381652	FDR<0.01
g21863	46.8561	-1.70459	0.36842	1.87045e-07	4.29118e-06	FDR<0.01
g21927	183.573	-2.53081	0.27847	1.13741e-20	1.29111e-18	FDR<0.01
g21940	78.5316	2.13153	0.482355	6.91047e-07	1.42511e-05	FDR<0.01
g21961	184.358	4.54915	0.610541	3.23018e-15	2.36892e-13	FDR<0.01
g22039	8.79853	3.10057	1.15071	0.000107635	0.00123591	FDR<0.01
g22040	4.68446	-1.99036	0.826696	0.000453187	0.00412546	FDR<0.01
g22045	4.89357	-3.67133	1.18436	2.60674e-05	0.000360089	FDR<0.01
g22062	136.167	-1.78582	0.378921	1.4556e-07	3.40526e-06	FDR<0.01
g22079	53.8271	3.87573	0.869924	2.17721e-07	4.91717e-06	FDR<0.01
g22120	149.891	2.0059	0.381754	1.43093e-08	4.06073e-07	FDR<0.01
g22136	31.896	-1.62762	0.450949	1.07593e-05	0.000166808	FDR<0.01
g22138	9.56075	-2.19797	0.883933	0.000331361	0.00317125	FDR<0.01
g22139	133.953	-2.35941	0.215371	9.47595e-29	2.09659e-26	FDR<0.01
g22144	73.4674	3.6078	0.852218	6.37351e-07	1.32484e-05	FDR<0.01
g22163	13.4446	-2.22946	0.522081	1.264e-06	2.43726e-05	FDR<0.01
g22168	20.4891	-1.82564	0.440063	1.68773e-06	3.16547e-05	FDR<0.01
g22190	9.13413	2.84401	1.16295	0.000229997	0.00233649	FDR<0.01
g22191	351.021	7.81666	0.985583	1.78106e-18	1.73007e-16	FDR<0.01
g22200	111.206	4.14844	0.516821	3.48562e-17	3.13802e-15	FDR<0.01
g22221	28.1736	-2.99836	0.559954	4.6165e-09	1.45565e-07	FDR<0.01
g22266	17.6266	2.89676	1.18194	0.00021794	0.00223033	FDR<0.01
g22284	35.8419	3.05761	0.912689	1.98023e-05	0.000280977	FDR<0.01
g22294	2.26307	-2.9406	1.62517	0.000665052	0.00561915	FDR<0.01
g22303	19.5367	-1.76395	0.60529	0.000118209	0.00134416	FDR<0.01
g22323	46.2793	3.73766	0.88869	6.64762e-07	1.37525e-05	FDR<0.01
g22354	10.4558	-1.71984	0.756084	0.000731648	0.0060718	FDR<0.01
g22371	26.1974	-3.62418	0.622966	2.06503e-10	7.99906e-09	FDR<0.01
g22372	22.9564	-4.13161	0.587067	6.452e-14	3.97285e-12	FDR<0.01
g22373	42.1485	-2.67548	0.422812	2.10956e-11	9.73082e-10	FDR<0.01
g22426	26.6762	3.82058	1.08098	6.91043e-06	0.000112902	FDR<0.01
g22429	28.5594	3.62884	1.07265	1.23487e-05	0.000188318	FDR<0.01
g22434	15.8398	2.72519	1.22807	0.000409498	0.00380198	FDR<0.01
g22454	15.5349	2.38776	1.25933	0.00105352	0.008191	FDR<0.01
g22455	250.951	1.54525	0.382911	1.8334e-06	3.41888e-05	FDR<0.01
g22482	25.2204	-1.85848	0.401996	2.40939e-07	5.39488e-06	FDR<0.01
g22528	23.894	-3.28708	0.486407	5.98328e-13	3.33785e-11	FDR<0.01
g22532	80.6991	2.82929	0.727055	3.92368e-06	6.75721e-05	FDR<0.01
g22582	82.3334	5.32144	1.07774	1.16156e-08	3.33987e-07	FDR<0.01
g22605	28.0315	-1.5325	0.534401	0.000133013	0.00147148	FDR<0.01
g22622	43.5445	1.8695	0.683098	0.000197034	0.00204458	FDR<0.01
g22623	445.945	3.77685	0.328916	5.71801e-32	1.62267e-29	FDR<0.01
g22645	2.36062	-2.9019	1.36826	0.000422274	0.00389566	FDR<0.01
g22655	53.3264	-3.42655	0.345521	1.33458e-24	2.12458e-22	FDR<0.01
g22658	19.658	3.91667	1.06943	4.33871e-06	7.4133e-05	FDR<0.01
g22699	66.1726	4.36022	0.994373	2.34681e-07	5.26378e-06	FDR<0.01
g22776	24.0909	-1.56717	0.612295	0.000346069	0.0032903	FDR<0.01
g22778	17.7088	-3.34618	0.98041	1.35935e-05	0.0002042	FDR<0.01
g22779	35.5816	-1.82495	0.400332	3.06198e-07	6.74048e-06	FDR<0.01
g22808	80.8364	1.74815	0.701796	0.000403129	0.00376157	FDR<0.01
g22830	103.348	5.79669	0.976645	4.42919e-11	1.92089e-09	FDR<0.01
g22832	87.6544	1.60487	0.546416	0.000107647	0.00123591	FDR<0.01
g22836	28.6399	-1.91887	0.497615	5.52805e-06	9.22803e-05	FDR<0.01
g22841	28.0917	2.46779	1.20313	0.000720908	0.0059941	FDR<0.01
g22887	50.2652	3.08944	0.928635	2.07701e-05	0.000292801	FDR<0.01
g22936	1279.43	4.73457	0.270158	4.77004e-70	1.5567e-66	FDR<0.01
g22996	853.447	-2.96601	0.190758	9.27501e-56	9.31353e-53	FDR<0.01
g23003	7.92948	-1.80732	0.790993	0.000681631	0.00571117	FDR<0.01
g23016	22.6065	-2.36342	0.44392	9.97889e-09	2.91419e-07	FDR<0.01
g23017	15.5972	-1.79156	0.64789	0.000183776	0.00192847	FDR<0.01
g23054	20.669	-3.48383	0.4719	5.80844e-15	4.12083e-13	FDR<0.01
g23070	41.1606	-1.67396	0.330396	2.18241e-08	5.94089e-07	FDR<0.01
g23086	10.1521	3.01488	1.15678	0.000140696	0.00153694	FDR<0.01
g23095	258.58	-1.72896	0.545459	5.26751e-05	0.000660539	FDR<0.01
g23112	202.196	-1.58314	0.249808	1.29109e-11	6.15105e-10	FDR<0.01
g23115	142.015	6.13442	0.971033	3.19728e-12	1.63036e-10	FDR<0.01
g23129	242.149	3.76347	0.411615	2.11325e-21	2.5543e-19	FDR<0.01
g23166	66.5133	5.5461	1.02019	8.42902e-10	3.0312e-08	FDR<0.01
g23175	213.716	2.43212	0.471922	2.27667e-08	6.14042e-07	FDR<0.01
g23260	74.0629	1.50482	0.462636	3.56987e-05	0.000471194	FDR<0.01

## Sheet: Significant DEGs 12hpi v 5dpi
geneid	baseMean	log2FoldChange	lfcSE	pvalue	padj	sig
g141	27.7953	-2.64795	0.555682	1.2301e-07	2.07901e-06	FDR<0.01
g1798	28.4685	1.97492	0.977556	0.00148556	0.00975855	FDR<0.01
g1800	24.7056	-1.76197	0.425158	1.09176e-06	1.56468e-05	FDR<0.01
g1817	22.7236	-1.58046	0.378833	1.08793e-06	1.56185e-05	FDR<0.01
g1818	18.8471	-3.55229	0.441851	1.52639e-16	8.07901e-15	FDR<0.01
g1825	88.6949	-2.02166	0.424817	6.67114e-08	1.1826e-06	FDR<0.01
g1846	201.342	-1.91238	0.224742	5.89202e-19	3.79359e-17	FDR<0.01
g23282	76.6728	2.84394	0.506549	1.98594e-09	4.58648e-08	FDR<0.01
g23291	130.318	4.6302	0.608538	1.95606e-15	8.95152e-14	FDR<0.01
g23306	288.802	2.79772	0.252485	2.7234e-29	3.68229e-27	FDR<0.01
g23307	54.7077	2.42672	0.575268	1.12194e-06	1.60294e-05	FDR<0.01
g23314	13.808	4.48416	1.08846	1.42644e-06	2.00334e-05	FDR<0.01
g23322	29.9706	4.62048	1.01123	2.13136e-07	3.46067e-06	FDR<0.01
g23339	50.1523	1.78042	0.551325	4.2201e-05	0.000435267	FDR<0.01
g23410	62.6698	-2.48252	0.320782	9.26348e-16	4.45876e-14	FDR<0.01
g23425	3.28865	-3.41476	1.05107	4.0162e-05	0.000416547	FDR<0.01
g23426	1.51093	-4.2043	1.55713	8.28029e-05	0.000794534	FDR<0.01
g23427	8.39142	-4.21994	0.640195	4.26331e-12	1.37247e-10	FDR<0.01
g23450	16.5875	2.68835	1.2238	0.000701378	0.00514379	FDR<0.01
g23506	1.95174	-2.68636	1.4073	0.00129153	0.00868394	FDR<0.01
g23557	38.6308	3.54207	0.771545	3.67969e-07	5.73068e-06	FDR<0.01
g23559	223.151	4.74191	0.492067	3.71687e-23	3.23281e-21	FDR<0.01
g23570	8.85469	3.41325	1.15005	8.3581e-05	0.000800451	FDR<0.01
g23583	44.6682	3.30072	0.803327	2.56646e-06	3.43883e-05	FDR<0.01
g23609	5.74689	-1.83517	0.728595	0.00040933	0.00321435	FDR<0.01
g23619	5.80432	2.81831	1.30806	0.000717678	0.0052478	FDR<0.01
g23622	39.5761	5.56051	1.04407	2.07585e-09	4.7353e-08	FDR<0.01
g23640	5.31842	-2.63235	0.844197	6.35268e-05	0.000624477	FDR<0.01
g23642	37.4229	2.59788	0.944587	0.000182045	0.00157691	FDR<0.01
g23655	160.235	6.51219	0.99051	4.31955e-13	1.57077e-11	FDR<0.01
g23667	7.45763	2.77044	1.1625	0.000440887	0.00342955	FDR<0.01
g23673	59.5423	-2.58303	0.313894	2.14652e-17	1.21389e-15	FDR<0.01
g23693	61.558	3.50699	0.551939	3.02523e-11	9.03497e-10	FDR<0.01
g23694	31.2272	2.69034	0.716021	7.91272e-06	9.57574e-05	FDR<0.01
g23697	33.0431	5.26892	1.00596	4.56514e-09	9.87476e-08	FDR<0.01
g23708	81.9117	-4.95497	0.425587	1.35459e-32	2.31572e-30	FDR<0.01
g23711	38.417	3.14342	1.11464	0.000134337	0.00121385	FDR<0.01
g23719	29.2585	-1.60276	0.490524	4.16577e-05	0.000430559	FDR<0.01
g23720	23.5911	-1.77538	0.448203	2.41285e-06	3.24177e-05	FDR<0.01
g23721	2.80891	-4.06802	1.29238	3.59987e-05	0.000379722	FDR<0.01
g23730	163.139	2.56012	0.45736	1.61572e-09	3.77247e-08	FDR<0.01
g23735	16.6803	4.36718	1.01974	8.50816e-07	1.24795e-05	FDR<0.01
g23764	9.52191	3.12654	1.1344	0.000158148	0.00139344	FDR<0.01
g23765	654.124	2.58629	0.208603	3.78043e-36	7.20851e-34	FDR<0.01
g23783	1.20499	-3.20275	1.50234	0.000575533	0.00433194	FDR<0.01
g23784	273.296	2.17301	0.257152	1.56566e-18	9.82535e-17	FDR<0.01
g23791	62.3863	2.43089	0.475464	1.79994e-08	3.504e-07	FDR<0.01
g23795	16.5995	2.83849	1.14322	0.000339371	0.00272247	FDR<0.01
g23796	68.4068	2.20522	0.440982	2.4065e-08	4.57113e-07	FDR<0.01
g23797	103.771	5.40254	0.987649	1.14207e-09	2.71777e-08	FDR<0.01
g23858	54.4124	-2.06169	0.464348	3.1305e-07	4.95318e-06	FDR<0.01
g23887	54.4551	5.77895	1.00247	1.43086e-10	3.86229e-09	FDR<0.01
g23890	66.5291	2.98343	0.606773	7.74878e-08	1.35426e-06	FDR<0.01
g23891	67.1469	1.76987	0.432014	1.34363e-06	1.896e-05	FDR<0.01
g23898	11.7869	-1.52131	0.478366	6.24692e-05	0.000615577	FDR<0.01
g23904	25.7103	-2.26434	0.458309	3.48794e-08	6.4603e-07	FDR<0.01
g23907	1098.1	5.31062	0.312849	4.76894e-66	3.08385e-63	FDR<0.01
g23915	35.4233	3.81504	1.03981	1.00752e-05	0.000120167	FDR<0.01
g23919	258.764	4.07361	0.52973	1.76163e-15	8.13688e-14	FDR<0.01
g23920	46.7965	4.11813	0.848057	8.82302e-08	1.52943e-06	FDR<0.01
g23946	47.5061	1.73613	0.528276	3.51218e-05	0.000372205	FDR<0.01
g23961	63.1828	3.49939	0.653097	9.63198e-09	1.96781e-07	FDR<0.01
g23965	40.9572	2.20439	0.608728	1.03023e-05	0.000122581	FDR<0.01
g23968	11.9538	-2.77142	0.809286	2.50579e-05	0.000274438	FDR<0.01
g23969	5.75749	-4.11943	0.779819	1.08281e-08	2.19409e-07	FDR<0.01
g23978	501.247	7.94163	1.00048	5.24648e-18	3.09646e-16	FDR<0.01
g24004	8.72004	-3.63869	0.601464	1.90756e-10	5.09356e-09	FDR<0.01
g24013	74.6721	4.21464	0.685458	7.319e-11	2.05001e-09	FDR<0.01
g24047	27.3109	5.02113	1.00192	1.86995e-08	3.61662e-07	FDR<0.01
g24048	54.4717	6.01815	1.00375	2.81266e-11	8.41704e-10	FDR<0.01
g24050	318.67	3.83729	0.292717	4.7173e-40	1.11366e-37	FDR<0.01
g24055	11.0113	2.64402	1.2262	0.000784974	0.00562918	FDR<0.01
g24089	17.9624	2.80308	1.1198	0.00032743	0.0026395	FDR<0.01
g24098	8.11762	-2.26018	0.529493	7.88578e-07	1.16124e-05	FDR<0.01
g24146	52.0797	3.11585	0.568279	4.77376e-09	1.02453e-07	FDR<0.01
g24189	8.71676	3.26345	1.31147	0.00027241	0.00225087	FDR<0.01
g24206	21.541	-2.50072	0.468646	6.17309e-09	1.30601e-07	FDR<0.01
g24252	14.7702	2.42163	1.153	0.000991906	0.00688731	FDR<0.01
g24253	47.7863	-3.24054	0.395434	4.5591e-17	2.51139e-15	FDR<0.01
g24254	318.045	-2.73947	0.306197	5.41317e-20	3.87067e-18	FDR<0.01
g24263	36.804	3.09637	0.783432	4.46382e-06	5.71346e-05	FDR<0.01
g24269	120.05	5.00923	0.686889	1.41479e-14	6.18885e-13	FDR<0.01
g24285	4.78657	-3.75457	1.06042	1.52828e-05	0.000175658	FDR<0.01
g24327	306.38	2.49837	0.260325	8.99938e-23	7.73687e-21	FDR<0.01
g24350	66.9567	-2.96941	0.36492	6.77436e-17	3.67719e-15	FDR<0.01
g24366	19.121	2.82829	1.12468	0.000315643	0.00256534	FDR<0.01
g24375	37.3739	-1.84681	0.31439	1.29953e-10	3.52698e-09	FDR<0.01
g24381	187.49	-2.24936	0.265146	1.37984e-18	8.69594e-17	FDR<0.01
g24395	252.562	2.23718	0.246062	6.19031e-21	4.82034e-19	FDR<0.01
g24397	22.6735	2.53844	1.24334	0.00107044	0.00735364	FDR<0.01
g24401	174.766	3.57888	0.918595	5.27965e-06	6.62652e-05	FDR<0.01
g24429	19.091	-4.07127	0.733266	2.6535e-09	5.9978e-08	FDR<0.01
g24437	2.41999	-2.37941	1.13025	0.000999363	0.00693262	FDR<0.01
g24448	58.7308	3.20526	0.605056	1.29882e-08	2.59293e-07	FDR<0.01
g24454	2.35167	-3.64743	1.02916	1.58648e-05	0.000181926	FDR<0.01
g24473	8.16067	-1.94037	0.771914	0.000397202	0.00312736	FDR<0.01
g24498	17.6359	3.70729	1.16773	4.2833e-05	0.000441174	FDR<0.01
g1875	8.46171	3.26627	1.15935	0.000128842	0.00117622	FDR<0.01
g1911	64.1361	-1.583	0.235439	5.44183e-13	1.95027e-11	FDR<0.01
g1919	6.2616	2.96615	1.17285	0.000289439	0.00237224	FDR<0.01
g1931	120.758	-1.59605	0.236163	4.23232e-13	1.54662e-11	FDR<0.01
g1937	28.2356	-1.7823	0.329989	1.99076e-09	4.59047e-08	FDR<0.01
g1965	8.78881	2.34996	1.20953	0.0014783	0.00971638	FDR<0.01
g1966	7.02264	2.43588	1.20242	0.00117021	0.00794726	FDR<0.01
g1983	33.0904	5.30751	0.999637	3.00603e-09	6.72311e-08	FDR<0.01
g2003	27.078	2.1072	0.972061	0.000958833	0.00670147	FDR<0.01
g2017	76.8708	3.14269	0.586408	9.26367e-09	1.89916e-07	FDR<0.01
g2033	59.2474	-2.43354	0.333673	2.45419e-14	1.04889e-12	FDR<0.01
g2058	14.7644	-2.91616	0.474775	9.87257e-11	2.74457e-09	FDR<0.01
g2066	9.80999	-3.37732	0.542025	6.65681e-11	1.87513e-09	FDR<0.01
g2071	619.622	-1.76162	0.211884	2.66969e-18	1.634e-16	FDR<0.01
g2096	12.3966	-2.6146	0.688785	6.64588e-06	8.1622e-05	FDR<0.01
g2099	13.535	2.83508	1.2166	0.000484004	0.00373177	FDR<0.01
g2109	12.1199	-1.61246	0.634818	0.00044755	0.0034705	FDR<0.01
g2117	49.4417	-3.13852	0.368074	2.76678e-18	1.67961e-16	FDR<0.01
g2142	27.8947	3.20176	0.889938	1.49307e-05	0.000172009	FDR<0.01
g2154	38.0003	4.32223	1.03357	1.29174e-06	1.83146e-05	FDR<0.01
g2163	34.4795	4.84661	1.14652	6.85653e-07	1.02284e-05	FDR<0.01
g2181	22.7172	1.81447	0.759299	0.000599748	0.00447794	FDR<0.01
g2183	24.9519	-2.41879	0.365282	2.58228e-12	8.57281e-11	FDR<0.01
g2195	22.6162	3.29189	1.17257	0.000130455	0.00118598	FDR<0.01
g2198	170.247	-1.52884	0.202709	1.47591e-15	6.92468e-14	FDR<0.01
g2215	102.373	-2.17514	0.498423	4.82839e-07	7.3654e-06	FDR<0.01
g2222	267.641	-3.09298	0.322794	1.84353e-22	1.54909e-20	FDR<0.01
g2237	327.94	2.00557	0.709251	0.000152039	0.001346	FDR<0.01
g2243	2.4164	-2.38938	1.02069	0.000557635	0.00421642	FDR<0.01
g2258	285.246	2.7584	0.3477	2.95124e-16	1.51358e-14	FDR<0.01
g2262	49.5579	-4.05096	0.452508	4.46224e-20	3.20613e-18	FDR<0.01
g2284	160.476	5.23349	0.647736	2.44287e-17	1.37624e-15	FDR<0.01
g2312	31.3412	2.16236	0.672462	4.30625e-05	0.000442924	FDR<0.01
g2317	33.7632	1.98684	0.648112	7.07608e-05	0.000689663	FDR<0.01
g2325	17.8197	-2.64311	0.40941	1.05853e-11	3.28473e-10	FDR<0.01
g2326	36.8271	-1.6616	0.396131	9.13653e-07	1.32836e-05	FDR<0.01
g2327	7.91746	-2.30059	0.660797	1.78126e-05	0.000201772	FDR<0.01
g2356	402.461	6.33015	0.60901	3.50443e-27	4.00934e-25	FDR<0.01
g2366	15.1009	-1.77596	0.560623	5.25568e-05	0.000528161	FDR<0.01
g2367	25.2423	2.5868	0.950478	0.000197055	0.00169118	FDR<0.01
g2368	8.82757	2.39193	1.21226	0.00134953	0.00899846	FDR<0.01
g2377	15.909	4.1314	1.04798	3.46914e-06	4.52998e-05	FDR<0.01
g2398	134.605	5.93233	0.989759	3.12857e-11	9.31076e-10	FDR<0.01
g2399	81.2926	6.51934	1.01186	1.01041e-12	3.56109e-11	FDR<0.01
g2409	63.748	2.71433	0.510644	8.74437e-09	1.80883e-07	FDR<0.01
g2418	3.4196	-4.02812	1.27597	3.6292e-05	0.000382274	FDR<0.01
g2432	94.1423	3.50427	0.677474	2.4841e-08	4.70649e-07	FDR<0.01
g2434	65.4072	-1.58585	0.28289	6.64861e-10	1.65083e-08	FDR<0.01
g2440	3.80081	-2.18782	0.793118	0.000183576	0.0015874	FDR<0.01
g2443	25.7289	3.50052	1.11017	5.01962e-05	0.000507524	FDR<0.01
g2451	153.123	3.89181	1.37482	8.49489e-05	0.000809382	FDR<0.01
g144	28.7154	4.13013	1.01239	2.14923e-06	2.92189e-05	FDR<0.01
g2501	89.1736	2.7163	0.464404	4.68001e-10	1.2001e-08	FDR<0.01
g2510	10.9002	-1.78504	0.62196	0.000142606	0.00127797	FDR<0.01
g2511	155.73	2.52906	0.410718	5.90242e-11	1.68174e-09	FDR<0.01
g2527	607.057	4.37531	0.399527	6.47642e-29	8.52423e-27	FDR<0.01
g2531	1855.76	-2.39667	0.331267	3.52027e-14	1.47901e-12	FDR<0.01
g2532	19.0667	-3.27647	0.596495	4.72227e-09	1.01495e-07	FDR<0.01
g2536	25.5733	3.71932	1.20547	5.326e-05	0.000534145	FDR<0.01
g2543	128.085	-3.12377	0.238523	7.42328e-40	1.7251e-37	FDR<0.01
g2550	16.5585	4.30992	1.00804	9.13676e-07	1.32836e-05	FDR<0.01
g2634	66.145	4.38877	0.980801	3.87272e-07	6.00615e-06	FDR<0.01
g2638	9.89764	2.44737	1.22396	0.00123438	0.00834495	FDR<0.01
g2640	30.3861	4.22239	1.01464	1.49845e-06	2.09656e-05	FDR<0.01
g2649	30.8045	3.2146	0.91152	1.86456e-05	0.000209929	FDR<0.01
g2654	3.27095	-3.74797	0.958247	4.73239e-06	6.0158e-05	FDR<0.01
g2679	68.9042	2.38657	0.40571	2.49755e-10	6.57451e-09	FDR<0.01
g2740	130.607	6.43802	0.988616	7.02734e-13	2.50642e-11	FDR<0.01
g2743	49.3813	2.24647	0.48189	1.31912e-07	2.21938e-06	FDR<0.01
g2764	34.5889	5.29912	0.997007	2.94584e-09	6.59841e-08	FDR<0.01
g2773	10.5761	3.55527	1.12492	4.80452e-05	0.000488099	FDR<0.01
g2784	360.247	-3.78699	0.257958	1.45467e-49	4.50735e-47	FDR<0.01
g2799	25.9013	2.37354	0.764031	6.36709e-05	0.000625481	FDR<0.01
g2806	14.88	4.07278	1.02558	3.26221e-06	4.28611e-05	FDR<0.01
g2828	37.6281	2.46716	0.65044	6.21052e-06	7.69742e-05	FDR<0.01
g2865	457.257	6.41822	0.632908	4.44862e-26	4.65946e-24	FDR<0.01
g2908	168.05	-3.6922	0.201872	1.8338e-75	1.51522e-72	FDR<0.01
g2923	62.2564	4.41915	0.97227	2.81098e-07	4.4762e-06	FDR<0.01
g2924	10.0471	2.38254	1.2073	0.00135529	0.00901692	FDR<0.01
g2941	158.477	3.10302	0.369711	8.55706e-18	4.99095e-16	FDR<0.01
g2942	246.895	4.23311	0.406857	2.66056e-26	2.82646e-24	FDR<0.01
g2944	29.8615	-4.44704	0.344013	2.97079e-39	6.79764e-37	FDR<0.01
g2965	265.73	2.73742	0.266349	1.41784e-25	1.40584e-23	FDR<0.01
g2974	28.6346	3.46348	1.07246	4.16005e-05	0.000430267	FDR<0.01
g2981	16.8526	3.57671	1.06237	2.72623e-05	0.000296397	FDR<0.01
g2984	5.85504	2.95719	1.21464	0.00036109	0.00287962	FDR<0.01
g3002	12.247	-3.7356	0.733064	3.42475e-08	6.35116e-07	FDR<0.01
g3033	19.0464	-3.29371	0.414028	3.18869e-16	1.62416e-14	FDR<0.01
g3043	251.998	-3.56457	0.384725	3.47374e-21	2.7336e-19	FDR<0.01
g3067	18.6063	-2.71624	0.541729	4.00773e-08	7.36797e-07	FDR<0.01
g3069	43.2473	4.26476	0.984842	7.62714e-07	1.12554e-05	FDR<0.01
g3070	46.3689	4.34465	0.970083	3.94421e-07	6.10428e-06	FDR<0.01
g3119	9.17693	3.22757	1.11731	0.000109872	0.00102581	FDR<0.01
g179	3.0559	-2.12284	1.06405	0.00146836	0.00966326	FDR<0.01
g199	588.533	4.11834	0.3927	1.23496e-26	1.33099e-24	FDR<0.01
g3150	73.5484	2.16022	0.38498	8.55733e-10	2.07623e-08	FDR<0.01
g3159	1001.34	7.84676	0.75018	5.09808e-28	6.01776e-26	FDR<0.01
g3162	31.5202	5.14586	1.01994	1.38535e-08	2.7363e-07	FDR<0.01
g3169	1.6482	-3.28257	1.53331	0.000530002	0.00403208	FDR<0.01
g3173	51.5345	2.08734	0.579202	1.05269e-05	0.000124854	FDR<0.01
g3191	176.377	-2.0759	0.297268	1.19687e-13	4.61166e-12	FDR<0.01
g3192	68.2275	-4.91393	0.401401	1.05584e-35	1.98778e-33	FDR<0.01
g3208	52.7697	5.08811	1.00449	1.3347e-08	2.64679e-07	FDR<0.01
g3218	67.9847	2.42224	0.493231	4.8612e-08	8.785e-07	FDR<0.01
g3219	90.8071	3.91957	0.581501	1.9774e-12	6.71457e-11	FDR<0.01
g3228	65.534	3.25748	0.550941	4.48874e-10	1.15304e-08	FDR<0.01
g3229	57.2675	1.55493	0.416448	7.31154e-06	8.91348e-05	FDR<0.01
g3236	43.4649	-1.77386	0.530375	2.78908e-05	0.000301468	FDR<0.01
g3272	6.16135	-2.76307	0.717757	5.85383e-06	7.2857e-05	FDR<0.01
g3294	30.9958	3.02035	0.89608	3.03292e-05	0.000326165	FDR<0.01
g3296	23.1543	2.66415	0.812006	3.8717e-05	0.000403813	FDR<0.01
g3300	6.09261	-2.97614	0.639136	2.53914e-07	4.07825e-06	FDR<0.01
g3307	8.66183	-4.02284	1.05976	6.02505e-06	7.48626e-05	FDR<0.01
transcript_id g3131.3	11.7928	3.20748	1.11259	0.000112304	0.00104474	FDR<0.01
g3335	59.9603	-2.4813	0.336039	1.36419e-14	5.98515e-13	FDR<0.01
g3353	19.3323	2.60505	1.15087	0.000624353	0.00463142	FDR<0.01
g3380	57.1408	4.38542	0.851733	1.74477e-08	3.41897e-07	FDR<0.01
g3396	14.3547	-2.84341	0.489551	6.68465e-10	1.65701e-08	FDR<0.01
g3432	15.3566	2.96974	1.14954	0.000254246	0.00211433	FDR<0.01
g3435	14.5507	-3.52668	0.566639	6.80684e-11	1.91376e-09	FDR<0.01
g3458	149.096	-2.01078	0.355501	5.46478e-10	1.37526e-08	FDR<0.01
g3460	144.278	2.37036	0.310039	1.5644e-15	7.29383e-14	FDR<0.01
g3465	27.7059	2.99313	1.09171	0.000171582	0.00150114	FDR<0.01
g3469	21.6011	-3.99954	0.593639	1.90989e-12	6.50019e-11	FDR<0.01
g201	63.7084	-2.6205	0.480151	3.72912e-09	8.20462e-08	FDR<0.01
g207	15.3458	-1.76157	0.424869	1.0828e-06	1.5575e-05	FDR<0.01
g3486	4.95	-1.92848	0.814324	0.000602845	0.00449429	FDR<0.01
g3513	100.598	1.77436	0.297229	7.03878e-11	1.97524e-09	FDR<0.01
g3515	13.9918	-1.98783	0.69023	0.000129418	0.00117923	FDR<0.01
g3524	17.8674	-1.74702	0.575539	8.41802e-05	0.000805152	FDR<0.01
g3535	6.09366	-3.19626	0.654124	9.71241e-08	1.6642e-06	FDR<0.01
g3538	93.2169	3.2177	0.523997	1.14438e-10	3.14608e-09	FDR<0.01
g3555	11.6821	3.30934	1.34406	0.000279696	0.00230537	FDR<0.01
g3584	59.6868	-2.96374	0.297989	4.93686e-24	4.50466e-22	FDR<0.01
g3609	773.003	3.19188	0.276475	1.63685e-31	2.64618e-29	FDR<0.01
g3616	39.5172	3.49546	1.03265	2.67046e-05	0.000290973	FDR<0.01
g3619	9.45396	3.28933	1.16938	0.000128907	0.00117622	FDR<0.01
g3627	32.3238	4.50442	1.02982	5.30677e-07	8.02926e-06	FDR<0.01
g3628	20.1323	2.50843	1.14453	0.000770015	0.00554866	FDR<0.01
g3678	52.7969	4.24181	0.828405	2.25786e-08	4.3108e-07	FDR<0.01
g3698	37.2859	2.20893	0.749777	0.000103704	0.000972504	FDR<0.01
g223	47.0681	-1.70332	0.379672	2.30829e-07	3.7276e-06	FDR<0.01
g230	22.6763	1.79051	0.859626	0.00140277	0.00928499	FDR<0.01
g3738	48.8128	4.13324	0.985018	1.39878e-06	1.96636e-05	FDR<0.01
g3739	71.6548	1.67702	0.386835	4.75844e-07	7.26614e-06	FDR<0.01
g3744	23.9077	3.05308	1.09932	0.000154096	0.00136178	FDR<0.01
g3774	66.613	-2.87716	0.254166	1.96353e-30	3.01068e-28	FDR<0.01
g3780	71.0123	-2.16945	0.410822	5.36106e-09	1.14432e-07	FDR<0.01
g3782	11.5724	-2.25884	0.812123	0.000170685	0.00149417	FDR<0.01
g3787	984.758	5.4731	0.348079	3.31361e-57	1.4081e-54	FDR<0.01
g3804	18.0078	-1.73863	0.591484	0.000116616	0.00107795	FDR<0.01
g3809	59.976	2.85233	0.656465	8.99393e-07	1.31144e-05	FDR<0.01
g252	74.4104	5.11054	0.975129	5.33958e-09	1.14267e-07	FDR<0.01
g273	280.705	-1.61712	0.194733	2.89698e-18	1.75149e-16	FDR<0.01
g274	135.471	-1.63835	0.323461	1.29454e-08	2.58786e-07	FDR<0.01
g283	26.6982	-1.55398	0.578386	0.000304922	0.00248363	FDR<0.01
g310	121.803	2.09415	0.936231	0.000805574	0.00576578	FDR<0.01
g311	93.8604	2.18021	0.447729	4.50895e-08	8.22842e-07	FDR<0.01
g327	34.1502	3.40521	0.768693	7.32007e-07	1.0833e-05	FDR<0.01
g334	123.549	4.28261	0.568849	5.08038e-15	2.29667e-13	FDR<0.01
g3831	129.141	3.90703	0.484438	1.01439e-16	5.42697e-15	FDR<0.01
g3849	10.818	-1.592	0.4792	3.44962e-05	0.000366212	FDR<0.01
g3853	22.5641	-1.66876	0.568486	0.000123956	0.00113872	FDR<0.01
g3893	74.2386	-2.62547	0.333407	3.98995e-16	2.01161e-14	FDR<0.01
g3907	1295.24	-2.23533	0.294379	1.80218e-15	8.2984e-14	FDR<0.01
g3910	1.92979	-3.46235	1.27146	0.000144953	0.00129405	FDR<0.01
g3916	6.09649	-2.63312	0.784952	3.04638e-05	0.000327376	FDR<0.01
g3921	45.2872	-3.64346	0.39976	1.35428e-20	1.02766e-18	FDR<0.01
g3923	76.4738	-2.12512	0.523852	1.75915e-06	2.44065e-05	FDR<0.01
g3926	23.7856	3.43757	1.0709	4.42738e-05	0.000453814	FDR<0.01
g3941	257.949	3.72545	0.327249	8.59614e-31	1.33177e-28	FDR<0.01
g393	21.3621	3.09134	1.10049	0.000140577	0.0012618	FDR<0.01
g395	68.4036	2.63509	0.433408	1.08995e-10	3.01317e-09	FDR<0.01
g3958	87.0845	3.78379	0.529595	1.27687e-13	4.86945e-12	FDR<0.01
g3966	5.49465	-2.66018	0.736716	1.30751e-05	0.000153002	FDR<0.01
g3978	66.8014	-3.74515	0.419662	7.18156e-20	5.06215e-18	FDR<0.01
g3979	1.40251	-3.3093	1.53664	0.000506564	0.00388557	FDR<0.01
g4007	40.7422	-1.60028	0.332155	4.83447e-08	8.74733e-07	FDR<0.01
g4016	53.3674	3.256	0.552571	5.04532e-10	1.28053e-08	FDR<0.01
g4057	22.8187	2.48119	0.976002	0.000323671	0.00261913	FDR<0.01
g4134	2.34337	-3.04565	1.62563	0.00102314	0.00707773	FDR<0.01
g4158	12.1119	-3.55038	0.709247	5.58078e-08	9.98833e-07	FDR<0.01
g4170	132.298	5.19669	0.833084	1.56631e-11	4.79337e-10	FDR<0.01
g4192	37.5374	-2.02897	0.320443	9.04495e-12	2.81434e-10	FDR<0.01
g4194	1.30305	-3.07863	1.37999	0.000521748	0.00397946	FDR<0.01
g4225	396.9	5.5358	0.519709	4.92096e-28	5.85516e-26	FDR<0.01
g4226	38.5281	-2.02424	0.289184	9.79414e-14	3.81002e-12	FDR<0.01
g400	41.2487	-2.1459	0.701411	7.21318e-05	0.00070073	FDR<0.01
g4235	19.4501	1.53206	0.703318	0.0013391	0.00893918	FDR<0.01
g4236	8.76759	2.84155	1.18752	0.000418434	0.00327546	FDR<0.01
g4254	13.6271	2.87381	1.15192	0.000325501	0.00262965	FDR<0.01
g4268	59.6688	5.49376	1.05545	4.20029e-09	9.14655e-08	FDR<0.01
g4288	413.068	1.98726	0.237022	1.92586e-18	1.19847e-16	FDR<0.01
g4290	25.4917	4.83731	1.01134	6.693e-08	1.18506e-06	FDR<0.01
g4310	154.757	-2.16532	0.29928	2.29565e-14	9.83955e-13	FDR<0.01
g4311	39.6436	-2.54853	0.382375	2.37051e-12	7.94066e-11	FDR<0.01
g4338	33.1997	-1.95595	0.527061	6.72519e-06	8.23918e-05	FDR<0.01
g4341	162.16	3.67538	0.405741	2.21636e-20	1.6482e-18	FDR<0.01
g4345	103.935	5.66938	1.00421	3.19488e-10	8.32179e-09	FDR<0.01
g4356	452.167	8.38273	1.01383	2.20099e-19	1.44208e-17	FDR<0.01
g4377	14.5271	2.21021	1.00227	0.000836764	0.00596319	FDR<0.01
g4385	63.1075	5.90355	1.03106	1.55735e-10	4.19609e-09	FDR<0.01
g4409	364.243	3.49381	0.274643	8.92158e-38	1.84293e-35	FDR<0.01
g4427	55.8485	6.24773	1.06501	4.69533e-11	1.36128e-09	FDR<0.01
g4441	36.4083	-4.32525	0.438123	5.61e-24	5.08765e-22	FDR<0.01
g4442	16.2412	-2.33729	0.760298	7.0163e-05	0.000684734	FDR<0.01
g4465	1.6543	-4.70363	1.19333	2.18645e-06	2.96707e-05	FDR<0.01
g4491	32.6806	5.67258	1.01119	3.8928e-10	1.00342e-08	FDR<0.01
g4498	8.08936	-1.85857	0.654919	0.000153131	0.00135405	FDR<0.01
g4502	34.3468	-2.85958	0.450545	2.65983e-11	7.97574e-10	FDR<0.01
g4527	6.2028	-4.02872	0.840724	1.25285e-07	2.11322e-06	FDR<0.01
g4532	74.7774	-1.56423	0.324334	4.89794e-08	8.82994e-07	FDR<0.01
g4535	29.014	1.74646	0.750344	0.000743889	0.00539437	FDR<0.01
g4552	39.8675	1.53804	0.556594	0.000244805	0.00204206	FDR<0.01
g4566	89.0792	2.19609	0.386397	5.95996e-10	1.49023e-08	FDR<0.01
g4576	28.5785	4.52187	1.04805	6.61649e-07	9.88023e-06	FDR<0.01
g4577	81.3028	5.00112	0.9732	1.01274e-08	2.06336e-07	FDR<0.01
g4583	31.6268	2.01551	0.69844	0.000126521	0.001158	FDR<0.01
g4604	46.4822	3.02239	0.672389	5.21703e-07	7.92573e-06	FDR<0.01
g4606	1001.25	6.74956	0.419458	3.06008e-60	1.46815e-57	FDR<0.01
g4623	1393.32	6.19669	0.487917	9.17313e-39	1.97728e-36	FDR<0.01
g4632	67.1833	2.6393	0.567946	2.09603e-07	3.40702e-06	FDR<0.01
g4633	9.94229	-2.21697	0.583504	5.25525e-06	6.60705e-05	FDR<0.01
g4654	144.737	-1.53188	0.282596	2.05285e-09	4.69725e-08	FDR<0.01
g4678	41.1562	-1.53258	0.293956	6.48501e-09	1.36811e-07	FDR<0.01
g4682	131.721	-1.55106	0.375508	1.3552e-06	1.91051e-05	FDR<0.01
g4686	20.1604	-3.71599	0.455325	5.22631e-17	2.8683e-15	FDR<0.01
g4693	25.7109	-2.36459	0.443707	5.36269e-09	1.14432e-07	FDR<0.01
g4694	103.784	-1.76627	0.229907	4.52393e-16	2.24281e-14	FDR<0.01
g4698	47.7861	-1.55757	0.256851	4.29268e-11	1.25432e-09	FDR<0.01
g4700	17.3862	-1.73548	0.387008	2.30291e-07	3.72295e-06	FDR<0.01
g4713	43.5568	2.93145	0.721219	2.82285e-06	3.75421e-05	FDR<0.01
g4714	35.9306	5.10418	1.02762	2.12661e-08	4.07592e-07	FDR<0.01
g4720	19.0605	-2.47441	0.34451	5.87112e-14	2.36003e-12	FDR<0.01
g4724	6.02479	2.59591	1.19845	0.000785848	0.00563273	FDR<0.01
g4735	14.8479	3.5127	1.10804	4.77481e-05	0.000485744	FDR<0.01
g4764	18.9414	4.55733	1.09469	1.14258e-06	1.62931e-05	FDR<0.01
g4781	233.334	4.77523	0.466383	8.59522e-26	8.69637e-24	FDR<0.01
g4782	11.5449	3.7593	1.05911	1.48543e-05	0.000171261	FDR<0.01
g4802	74.2582	1.71977	0.458795	5.97961e-06	7.43601e-05	FDR<0.01
g4832	4.73415	-1.85778	0.80548	0.000739601	0.00537114	FDR<0.01
g4844	388.528	5.94103	0.498256	1.73708e-34	3.07566e-32	FDR<0.01
g4851	93.79	-1.73293	0.240428	1.63766e-14	7.14279e-13	FDR<0.01
g4857	103.748	3.71056	0.510378	5.3459e-14	2.17835e-12	FDR<0.01
g4870	34.1058	-4.42498	0.473177	7.9147e-22	6.53974e-20	FDR<0.01
g4888	68.6159	1.83095	0.387394	7.08229e-08	1.24952e-06	FDR<0.01
g4905	268.614	-1.67689	0.170455	2.16467e-24	2.02485e-22	FDR<0.01
g4906	89.1275	2.74101	0.37735	4.71807e-14	1.95465e-12	FDR<0.01
g4913	1.531	-3.89978	1.50449	0.000136306	0.0012294	FDR<0.01
g4950	23.1132	-2.1221	0.571154	6.95375e-06	8.48425e-05	FDR<0.01
g4951	3.16596	-4.18237	1.64736	0.000112181	0.00104474	FDR<0.01
g4980	12.8996	2.76064	1.19204	0.000517419	0.0039505	FDR<0.01
g5018	10.7979	3.71599	1.09684	2.41237e-05	0.000265183	FDR<0.01
g5046	36.2941	-1.75677	0.376292	9.39476e-08	1.61535e-06	FDR<0.01
g5057	47.5494	1.98719	0.454435	4.05691e-07	6.25917e-06	FDR<0.01
g5059	4.46163	-2.03575	0.926594	0.000915429	0.00645269	FDR<0.01
g5090	102.889	-4.47679	0.306524	2.39381e-49	7.12062e-47	FDR<0.01
g5091	37.5368	-2.11623	0.420276	1.82213e-08	3.53332e-07	FDR<0.01
g5095	65.0718	4.61525	0.876501	7.80401e-09	1.62108e-07	FDR<0.01
g421	24.9636	2.536	0.964487	0.000254322	0.00211433	FDR<0.01
g467	15.7212	-2.60863	0.437897	2.19418e-10	5.8275e-09	FDR<0.01
g492	6.19937	2.3914	1.23927	0.00148809	0.00975855	FDR<0.01
g5155	77.6285	-1.53738	0.271101	4.80732e-10	1.2264e-08	FDR<0.01
g5172	10.6429	3.37196	1.17467	0.000108049	0.00100943	FDR<0.01
g5193	29.4333	-5.02856	0.530796	1.31441e-22	1.1171e-20	FDR<0.01
g5206	2143.8	-2.70165	0.303649	8.07175e-20	5.6207e-18	FDR<0.01
g5257	23.4842	4.85683	1.01197	6.08691e-08	1.0842e-06	FDR<0.01
g5269	33.1203	4.05304	1.0191	3.23585e-06	4.25524e-05	FDR<0.01
g5307	12.6114	-3.42273	0.55857	1.25098e-10	3.41391e-09	FDR<0.01
g5313	42.3135	-3.62406	0.282574	2.19945e-38	4.67319e-36	FDR<0.01
g5321	3.61551	-3.02101	0.958002	5.72239e-05	0.000570819	FDR<0.01
g5328	444.832	1.78602	0.232066	4.11141e-16	2.05198e-14	FDR<0.01
g5342	13.0616	-2.91617	0.502728	7.38689e-10	1.81595e-08	FDR<0.01
g5343	96.5006	-3.44477	0.238648	6.45669e-48	1.84674e-45	FDR<0.01
g5345	12.7462	-1.51399	0.532171	0.000194575	0.00167375	FDR<0.01
g5357	30.2862	3.8052	1.01416	7.79904e-06	9.44585e-05	FDR<0.01
g5364	52.0358	2.22202	0.468711	8.83453e-08	1.52964e-06	FDR<0.01
g5428	109.812	1.86861	0.369493	1.32423e-08	2.62953e-07	FDR<0.01
g5453	3.76421	-2.31796	0.944542	0.000423552	0.0033103	FDR<0.01
g5478	71.8849	6.42103	1.01108	2.02385e-12	6.85666e-11	FDR<0.01
g5490	181.176	6.06814	0.970879	5.5769e-12	1.76856e-10	FDR<0.01
g5495	152.482	-4.96778	0.300029	7.72694e-63	4.42011e-60	FDR<0.01
g5496	1033.38	-4.83966	0.170168	4.09696e-179	6.09341e-175	FDR<0.01
g5515	66.7057	1.98447	0.575776	1.8554e-05	0.000209214	FDR<0.01
g5534	37.4372	3.49421	0.725451	1.36437e-07	2.28774e-06	FDR<0.01
g5541	69.6611	6.3485	0.9981	2.0527e-12	6.93858e-11	FDR<0.01
g5568	35.2063	3.91098	0.987143	3.69236e-06	4.78783e-05	FDR<0.01
g5578	16.3078	-2.00155	0.526092	4.68059e-06	5.96014e-05	FDR<0.01
g5580	21.3119	-1.66485	0.742798	0.00100131	0.00694288	FDR<0.01
g5581	18.3224	-1.67469	0.432732	3.71498e-06	4.80878e-05	FDR<0.01
g5620	7.09833	-3.33106	0.668805	6.36694e-08	1.13272e-06	FDR<0.01
g5624	15.6192	4.2359	1.04085	2.07215e-06	2.83004e-05	FDR<0.01
g5629	41.3113	1.54099	0.513628	0.000113182	0.00105144	FDR<0.01
g504	2.19743	-2.76515	1.24306	0.00063461	0.00469814	FDR<0.01
g516	29.7402	2.25379	0.664146	2.38832e-05	0.000263122	FDR<0.01
g5644	22.9363	-2.11855	0.388745	2.00297e-09	4.60436e-08	FDR<0.01
g5659	9.88201	-4.89377	0.62535	2.72392e-16	1.40669e-14	FDR<0.01
g5660	1.23141	-3.7925	1.46771	0.000152316	0.00134765	FDR<0.01
g5670	84.8721	4.62463	0.727996	1.38811e-11	4.26558e-10	FDR<0.01
g5685	10.7841	2.63157	1.20002	0.000726842	0.00529918	FDR<0.01
g5702	57.5455	4.62567	1.00909	1.99029e-07	3.25649e-06	FDR<0.01
g5706	18.2016	-5.96814	0.8451	2.68197e-14	1.13644e-12	FDR<0.01
g5732	62.4296	1.86071	0.423702	3.54712e-07	5.54163e-06	FDR<0.01
g5736	43.0011	4.17734	1.01094	1.72178e-06	2.39328e-05	FDR<0.01
g5778	39.7306	2.97272	0.668388	6.2371e-07	9.35124e-06	FDR<0.01
g5779	17.8761	2.58744	1.16371	0.000690975	0.00508253	FDR<0.01
g5834	8.06114	-1.858	0.56011	3.00121e-05	0.000323222	FDR<0.01
g526	12.2576	3.56547	1.09077	3.58823e-05	0.000379032	FDR<0.01
g530	188.155	5.23607	0.584011	1.1846e-20	9.03513e-19	FDR<0.01
g5835	6.96655	-1.69125	0.556408	8.59905e-05	0.000817212	FDR<0.01
g5859	23.5887	-1.9062	0.674931	0.000157334	0.00138709	FDR<0.01
g5889	407.693	7.28844	0.973452	3.25623e-16	1.6529e-14	FDR<0.01
g5890	31.279	-4.21293	0.362367	3.53093e-32	5.90062e-30	FDR<0.01
g5901	41.1586	3.10815	0.689657	5.11505e-07	7.77874e-06	FDR<0.01
g5945	48.2888	1.99849	0.524668	4.59248e-06	5.85797e-05	FDR<0.01
g5961	19.5409	3.93334	1.05375	7.7624e-06	9.40915e-05	FDR<0.01
g5972	285.921	-4.54402	0.281554	1.16669e-59	5.42254e-57	FDR<0.01
g5985	25.9354	-2.82856	0.516454	4.13875e-09	9.03901e-08	FDR<0.01
g6007	44.7838	-4.03011	0.668643	1.76733e-10	4.74467e-09	FDR<0.01
g6027	35.3312	-3.56026	0.3856	4.6981e-21	3.67763e-19	FDR<0.01
g6036	646.819	8.38358	0.999639	8.3128e-20	5.75053e-18	FDR<0.01
g6049	1.38588	-3.50102	1.73	0.000514435	0.00393176	FDR<0.01
g14	15.1351	3.16652	1.13041	0.000139538	0.00125323	FDR<0.01
g15	77.4404	-2.62445	0.255112	1.11205e-25	1.11753e-23	FDR<0.01
g29	462.885	3.74851	0.268552	4.86045e-45	1.29088e-42	FDR<0.01
g33	71.102	-2.19392	0.338134	4.24176e-12	1.3685e-10	FDR<0.01
g39	25.7684	-4.37	0.80847	4.66541e-09	1.00418e-07	FDR<0.01
g40	59.6089	-5.15894	0.513912	4.39486e-25	4.24447e-23	FDR<0.01
g69	10.0963	3.56896	1.10849	4.08639e-05	0.000423237	FDR<0.01
g83	33.5832	5.26201	1.03371	9.74447e-09	1.98806e-07	FDR<0.01
g37	50.3524	2.08612	0.510927	1.53816e-06	2.15009e-05	FDR<0.01
g91	17.4753	4.33431	1.01146	8.64014e-07	1.26606e-05	FDR<0.01
g104	23.2643	2.21968	0.839574	0.000255478	0.00212275	FDR<0.01
g6061	72.088	1.67286	0.772169	0.00121922	0.00824997	FDR<0.01
g6071	16.0771	-3.44408	0.796038	1.1071e-06	1.58326e-05	FDR<0.01
g6081	9.83018	-2.5434	1.10573	0.00058594	0.00439027	FDR<0.01
g6096	8.54265	-2.28957	0.550199	1.27528e-06	1.80986e-05	FDR<0.01
g6110	25.1567	-2.94733	0.643059	3.45093e-07	5.41871e-06	FDR<0.01
g542	2.01221	-2.77904	1.46903	0.00124667	0.00842041	FDR<0.01
g570	176.314	-3.29194	0.185614	4.93216e-71	3.6678e-68	FDR<0.01
g577	218.529	-4.96484	0.315206	3.70121e-57	1.52911e-54	FDR<0.01
g578	1050.91	-4.83844	0.214351	5.14013e-114	1.91123e-110	FDR<0.01
g595	24.5401	-1.69093	0.609521	0.000205186	0.00175185	FDR<0.01
g6145	23.1742	2.70541	0.83255	4.29514e-05	0.000442087	FDR<0.01
g6165	413.088	-4.94285	0.231502	2.16074e-102	5.35611e-99	FDR<0.01
g6167	309.166	5.01133	0.400579	3.36779e-37	6.67856e-35	FDR<0.01
g6171	49.1581	3.3562	0.656754	3.40387e-08	6.32032e-07	FDR<0.01
g6175	60.2952	1.83596	0.475287	3.61137e-06	4.69719e-05	FDR<0.01
g6179	28.494	-2.67841	0.419423	1.72816e-11	5.27782e-10	FDR<0.01
g6223	70.4308	-2.63375	0.281346	1.05044e-21	8.58419e-20	FDR<0.01
g6224	56.6928	-2.32395	0.295747	2.73729e-16	1.40871e-14	FDR<0.01
g6237	23.7991	3.23119	1.05484	7.01266e-05	0.000684734	FDR<0.01
g6267	12.0691	-2.54243	0.581302	6.40987e-07	9.60061e-06	FDR<0.01
g6270	34.8185	3.20549	1.21167	0.000198506	0.00170264	FDR<0.01
g6271	78.0085	-2.48978	0.31401	2.10612e-16	1.09623e-14	FDR<0.01
g6275	46.3606	-3.20046	0.378655	5.27917e-18	3.10345e-16	FDR<0.01
g6277	12.6303	-2.94789	0.491863	2.46517e-10	6.5008e-09	FDR<0.01
g6317	7.02646	2.60451	1.22667	0.00086222	0.00612407	FDR<0.01
g6347	494.051	-1.976	0.245997	3.50076e-17	1.94279e-15	FDR<0.01
g6367	4.38238	-2.51697	0.869423	0.000121919	0.00112279	FDR<0.01
g6384	42.9104	2.39993	0.535535	3.52093e-07	5.5123e-06	FDR<0.01
g6397	55.4864	1.69272	0.437933	3.74703e-06	4.83764e-05	FDR<0.01
g6399	429.244	5.22612	0.460462	2.99568e-31	4.73986e-29	FDR<0.01
g6401	74.0907	-2.2009	0.283459	4.4896e-16	2.23324e-14	FDR<0.01
g6403	91.5237	-2.59606	0.345097	5.78264e-15	2.59834e-13	FDR<0.01
g6415	38.1491	5.32888	0.996135	2.37361e-09	5.38151e-08	FDR<0.01
g6448	7.9206	-2.84222	1.11207	0.000284454	0.00233739	FDR<0.01
g6482	8.262	-1.54335	0.546693	0.000201443	0.00172274	FDR<0.01
g625	33.3548	4.79325	1.03858	1.483e-07	2.46443e-06	FDR<0.01
g6498	30.6091	-1.85093	0.738813	0.000422547	0.00330591	FDR<0.01
g6514	46.7507	-2.29823	0.454991	2.08622e-08	4.00884e-07	FDR<0.01
g6531	26.4241	2.25105	0.734506	7.15527e-05	0.000695558	FDR<0.01
g6547	1.2897	-2.76537	1.50799	0.00140099	0.00927738	FDR<0.01
g6556	621.987	2.03936	0.709638	0.000130959	0.00118938	FDR<0.01
g6573	8.65715	2.7616	1.28329	0.00074515	0.00540088	FDR<0.01
g6574	31.3256	5.11918	1.02452	1.81108e-08	3.51648e-07	FDR<0.01
g6618	10.9429	-2.2226	0.603445	8.23311e-06	9.94729e-05	FDR<0.01
g6622	98.9025	5.33981	0.997662	2.31064e-09	5.25477e-08	FDR<0.01
g640	6.13959	-2.08555	0.695241	8.7398e-05	0.00082847	FDR<0.01
g658	17.2079	-2.99705	0.444201	2.16479e-12	7.3009e-11	FDR<0.01
g682	6.79491	-1.75592	0.821633	0.00124287	0.00839852	FDR<0.01
g709	549.014	6.91326	0.612944	1.41175e-31	2.30736e-29	FDR<0.01
g718	204.985	-2.78822	0.327893	2.76639e-18	1.67961e-16	FDR<0.01
g6638	59.0423	6.07465	1.00315	1.84048e-11	5.6093e-10	FDR<0.01
g6639	32.285	-4.7058	0.447013	4.52824e-27	5.1411e-25	FDR<0.01
g6655	19.7794	2.95287	1.1155	0.000219443	0.00185993	FDR<0.01
g6656	41.5718	1.82812	0.481494	4.7449e-06	6.0214e-05	FDR<0.01
g6669	7.96584	3.34761	1.18005	0.000118501	0.0010947	FDR<0.01
g6717	2.92134	-2.42676	1.14133	0.000930962	0.00654977	FDR<0.01
g6730	730.395	-2.11968	0.148504	1.77346e-47	4.88457e-45	FDR<0.01
g6742	20.3943	-4.03632	0.563938	9.81132e-14	3.81002e-12	FDR<0.01
g6743	274.569	8.1993	1.00063	5.04519e-19	3.26248e-17	FDR<0.01
g6750	122.043	2.28398	0.451012	1.919e-08	3.69706e-07	FDR<0.01
g6752	64.8184	1.51816	0.508641	0.000122587	0.00112755	FDR<0.01
g6788	6.18688	-3.08806	1.00532	7.10135e-05	0.000690768	FDR<0.01
g6799	68.7154	3.54774	0.53508	4.98065e-12	1.58285e-10	FDR<0.01
g6825	38.0215	4.76021	1.01091	1.0119e-07	1.7279e-06	FDR<0.01
g6843	77.8649	2.00464	0.452562	3.16065e-07	4.99557e-06	FDR<0.01
g6859	42.1391	3.33658	0.67984	8.97894e-08	1.55103e-06	FDR<0.01
g6878	69.2491	2.32449	0.515581	2.8967e-07	4.60777e-06	FDR<0.01
g6880	85.3791	5.41348	0.973922	6.93572e-10	1.71639e-08	FDR<0.01
g6881	7.97523	2.83961	1.31227	0.000695016	0.0051072	FDR<0.01
g6922	104.597	-5.3998	0.471101	6.84898e-32	1.13183e-29	FDR<0.01
g6936	14.1625	-2.22099	0.430583	1.09335e-08	2.21243e-07	FDR<0.01
g6945	64.679	-1.59459	0.336431	7.21475e-08	1.26988e-06	FDR<0.01
g6964	419.864	-1.50258	0.19079	1.11583e-16	5.94832e-15	FDR<0.01
g6980	20.6432	-1.56757	0.37917	1.30686e-06	1.84765e-05	FDR<0.01
g6990	48.1445	3.3387	0.67206	6.76925e-08	1.19714e-06	FDR<0.01
g6996	34.4629	-1.584	0.469199	2.85192e-05	0.000307813	FDR<0.01
g6998	14.3976	-2.67198	0.455326	3.98523e-10	1.02547e-08	FDR<0.01
g7001	28.3482	-2.03582	0.363684	7.86801e-10	1.91523e-08	FDR<0.01
g7066	14.9722	3.87221	1.04743	8.97616e-06	0.000108187	FDR<0.01
g7067	65.8654	2.55427	0.45877	1.89248e-09	4.39108e-08	FDR<0.01
g7068	173.432	7.27972	0.999976	1.50821e-15	7.05398e-14	FDR<0.01
g7069	51.3003	4.89199	1.00233	4.01804e-08	7.36872e-07	FDR<0.01
g7073	63.7215	4.23914	0.722264	3.85647e-10	9.95786e-09	FDR<0.01
g7084	81.3455	3.13953	0.621933	4.42803e-08	8.09067e-07	FDR<0.01
g7103	23.3348	-1.53341	0.537854	0.000186379	0.00160976	FDR<0.01
g7105	67.6542	2.82367	0.478382	3.8118e-10	9.85963e-09	FDR<0.01
g7112	8.16989	-2.06202	0.814271	0.000362478	0.00288759	FDR<0.01
g7113	30.3436	-3.63476	0.356618	3.79859e-25	3.69258e-23	FDR<0.01
g7115	30.8216	-3.8652	0.349158	2.7144e-29	3.68229e-27	FDR<0.01
g7121	537.472	-2.29848	0.342374	1.13977e-12	3.97931e-11	FDR<0.01
g7153	7.4641	-3.32255	0.662601	5.41237e-08	9.71028e-07	FDR<0.01
g7163	15.9499	3.18187	1.12023	0.000125998	0.00115392	FDR<0.01
g7182	2.92832	-4.04941	1.3337	4.75044e-05	0.000483595	FDR<0.01
g7185	30.0421	3.23802	0.879823	1.14277e-05	0.000134892	FDR<0.01
g7192	25.728	-1.75866	0.498679	1.41437e-05	0.000164087	FDR<0.01
g7204	43.9187	5.52406	0.999417	7.28204e-10	1.79314e-08	FDR<0.01
g7210	45.2529	3.90832	0.826551	1.78202e-07	2.93835e-06	FDR<0.01
g7232	75.0893	4.67932	0.826661	8.57775e-10	2.0778e-08	FDR<0.01
g7253	49.2278	1.86013	0.456375	1.46202e-06	2.04945e-05	FDR<0.01
g7272	22.902	2.21696	0.923896	0.000502558	0.00386082	FDR<0.01
g7281	19.9108	4.32655	1.00818	8.48327e-07	1.24552e-05	FDR<0.01
g7283	63.322	6.50309	1.0314	2.47323e-12	8.2476e-11	FDR<0.01
g7284	35.5368	5.65875	1.03507	8.70527e-10	2.10526e-08	FDR<0.01
g7298	17.5296	-1.88696	0.920751	0.00144575	0.00952708	FDR<0.01
g7315	211.248	5.0269	0.529727	1.13014e-22	9.66011e-21	FDR<0.01
g7322	19.1679	3.03494	1.13166	0.000195926	0.0016844	FDR<0.01
g7328	16.3175	4.17921	1.02708	2.16048e-06	2.93451e-05	FDR<0.01
g7362	39.3738	4.83764	1.01894	7.86338e-08	1.37107e-06	FDR<0.01
g7363	61.0532	1.87585	0.354385	3.74734e-09	8.23252e-08	FDR<0.01
g7377	5.69984	-2.98193	0.630359	1.82943e-07	3.00986e-06	FDR<0.01
g7379	56.1197	2.22357	0.591088	6.10079e-06	7.57405e-05	FDR<0.01
g7386	12.2574	-2.78799	0.680433	2.33704e-06	3.15989e-05	FDR<0.01
g7463	161.123	4.02331	0.417301	7.13798e-23	6.17227e-21	FDR<0.01
g7480	27.1677	1.58908	0.660842	0.000677442	0.00499039	FDR<0.01
g7488	13.9595	3.00408	1.15753	0.000243895	0.00203789	FDR<0.01
g7500	30.7115	3.79963	1.00071	6.76771e-06	8.28446e-05	FDR<0.01
g7504	45.5109	3.4963	0.654446	1.04612e-08	2.12553e-07	FDR<0.01
g7509	29.1635	1.82288	0.760628	0.000585491	0.00438912	FDR<0.01
g7534	5.03614	2.52595	1.20323	0.000946271	0.00663582	FDR<0.01
g7551	14.2029	-1.74612	0.837904	0.0014403	0.00949539	FDR<0.01
g7563	89.446	4.66879	0.724567	7.37588e-12	2.31438e-10	FDR<0.01
g7564	30.3237	2.08033	0.632192	3.28634e-05	0.000350881	FDR<0.01
g7569	134.884	4.14948	0.488542	2.32639e-18	1.42977e-16	FDR<0.01
g798	223.788	1.7756	0.20651	2.35841e-19	1.53845e-17	FDR<0.01
g805	279.489	2.78541	0.312098	6.91419e-20	4.89689e-18	FDR<0.01
g7606	118.266	-2.45421	0.343785	7.76424e-14	3.06306e-12	FDR<0.01
g7607	4.58106	-2.86012	0.909233	5.91255e-05	0.00058691	FDR<0.01
g7638	81.9362	-2.86073	0.361934	4.09959e-16	2.05198e-14	FDR<0.01
g7654	10.0685	-3.43063	0.718536	1.66006e-07	2.74335e-06	FDR<0.01
g7655	34.1503	3.80206	1.03667	1.0184e-05	0.00012127	FDR<0.01
g7656	352.435	4.38592	0.404413	2.05332e-28	2.58805e-26	FDR<0.01
g7676	93.4017	-2.5705	0.310504	1.39824e-17	7.99847e-16	FDR<0.01
g7695	43.6302	2.41321	0.53561	3.20178e-07	5.04985e-06	FDR<0.01
g7720	116.851	6.83231	1.00302	6.35217e-14	2.53967e-12	FDR<0.01
g7730	8.67422	-1.86412	0.568761	3.45819e-05	0.000366859	FDR<0.01
g835	29.8713	1.75046	0.602806	0.00013016	0.00118402	FDR<0.01
g837	14.1961	-2.03462	0.808428	0.000381835	0.00302559	FDR<0.01
g7773	742.908	-5.22141	0.254315	4.75681e-95	7.86089e-92	FDR<0.01
g7791	212.757	7.61685	0.996982	7.40981e-17	4.00749e-15	FDR<0.01
g7814	31.1779	2.81684	0.779352	1.3574e-05	0.000158466	FDR<0.01
g7815	10.6813	2.41427	1.20559	0.00124756	0.00842261	FDR<0.01
g7818	36.7248	4.1381	0.983005	1.32519e-06	1.87175e-05	FDR<0.01
g7823	22.7492	4.68709	0.998598	1.16158e-07	1.96544e-06	FDR<0.01
g7824	455.645	8.88054	0.981602	1.41307e-22	1.19413e-20	FDR<0.01
g7825	248.819	5.07567	0.44963	7.07764e-31	1.10806e-28	FDR<0.01
g7827	69.5275	6.28404	0.995596	2.99662e-12	9.90415e-11	FDR<0.01
g7829	239.183	7.26619	0.992107	1.10959e-15	5.28941e-14	FDR<0.01
g7830	1247.66	10.1751	1.00319	2.83285e-28	3.51108e-26	FDR<0.01
g7831	21.5561	3.29043	1.05364	5.87808e-05	0.000584597	FDR<0.01
g7834	31.4759	1.80624	0.609402	0.000103863	0.000972771	FDR<0.01
g7947	50.4639	4.11861	0.841625	7.39738e-08	1.29589e-06	FDR<0.01
g7954	219.774	-2.92307	0.267484	1.61701e-28	2.07325e-26	FDR<0.01
g7969	168.246	1.64359	0.296116	8.75284e-10	2.11333e-08	FDR<0.01
g7975	2.49244	-4.05065	1.02944	3.74475e-06	4.83764e-05	FDR<0.01
g7981	22.4501	2.29375	0.735549	6.05805e-05	0.000599876	FDR<0.01
g7983	78.5425	2.80397	0.395636	1.78648e-13	6.72666e-12	FDR<0.01
g7984	303.05	5.61531	0.504277	2.24861e-30	3.37814e-28	FDR<0.01
g7989	30.5905	3.17706	0.877646	1.39195e-05	0.000161991	FDR<0.01
g8001	1.93136	-4.35967	1.12	3.47366e-06	4.53191e-05	FDR<0.01
g8002	3.53797	-3.10594	0.910209	2.66622e-05	0.000290724	FDR<0.01
g8035	68.9295	3.5443	0.620582	1.40734e-09	3.31193e-08	FDR<0.01
g8055	96.666	1.57161	0.302204	6.63568e-09	1.39396e-07	FDR<0.01
g8075	81.6426	4.04248	0.611493	4.32782e-12	1.38723e-10	FDR<0.01
g8087	35.3688	3.38569	0.904392	9.15507e-06	0.00011014	FDR<0.01
g8220	1136.3	6.55571	0.436357	6.09956e-53	2.21265e-50	FDR<0.01
g8223	82.2552	2.14561	0.390883	1.66676e-09	3.87945e-08	FDR<0.01
g8237	11.7547	3.59062	1.11402	4.00888e-05	0.000416079	FDR<0.01
g8255	38.7764	3.48792	0.868779	3.56132e-06	4.6422e-05	FDR<0.01
g8272	23.2798	4.07722	1.02231	3.06734e-06	4.05516e-05	FDR<0.01
g8273	38.5108	4.74298	0.991658	7.35068e-08	1.28923e-06	FDR<0.01
g8291	15.6278	3.06404	1.18683	0.000245533	0.00204698	FDR<0.01
g8340	32.4758	-3.30518	0.452785	4.84169e-14	2.00029e-12	FDR<0.01
g8351	107.284	1.65229	0.33673	2.93795e-08	5.50328e-07	FDR<0.01
g8356	110.803	-2.67668	0.317074	4.12087e-18	2.47136e-16	FDR<0.01
g8357	108.103	-3.22526	0.363872	1.46787e-19	9.70296e-18	FDR<0.01
g8375	67.1932	6.20466	1.00491	7.71368e-12	2.41528e-10	FDR<0.01
g8385	6795.45	5.36836	0.280247	3.1052e-83	3.07891e-80	FDR<0.01
g8392	27.9757	-2.10243	0.448252	9.98617e-08	1.70718e-06	FDR<0.01
g8398	18.2928	2.63813	1.21297	0.000754833	0.00545777	FDR<0.01
g8411	133.756	4.90563	0.691092	6.50669e-14	2.58754e-12	FDR<0.01
g8438	149.77	3.12459	0.426927	4.1092e-14	1.71194e-12	FDR<0.01
g8450	73.9902	2.46458	0.392719	2.58381e-11	7.77915e-10	FDR<0.01
g8458	6.51069	-3.07258	0.742417	2.22592e-06	3.01513e-05	FDR<0.01
g8470	56.2344	2.12006	0.509753	1.13614e-06	1.62167e-05	FDR<0.01
g8479	96.8372	-1.66036	0.215469	3.71998e-16	1.88188e-14	FDR<0.01
g8503	16.3257	3.13094	1.12343	0.000146441	0.00130499	FDR<0.01
g8507	42.4671	2.46569	0.872489	0.000148764	0.00132409	FDR<0.01
g8510	31.4661	1.99275	0.719702	0.000182896	0.00158244	FDR<0.01
g8514	72.097	-2.87643	0.39822	7.20384e-14	2.85714e-12	FDR<0.01
g8538	37.8146	3.88564	1.11144	1.6233e-05	0.000185862	FDR<0.01
g853	18.0783	2.68999	1.12507	0.000446433	0.00346726	FDR<0.01
g8560	186	4.87154	0.562563	2.68345e-19	1.74284e-17	FDR<0.01
g8573	32.195	5.40415	1.00903	2.11165e-09	4.80958e-08	FDR<0.01
g8605	5.24844	2.42551	1.24147	0.00138386	0.00918026	FDR<0.01
g8610	200.499	1.81369	0.366006	2.21219e-08	4.22904e-07	FDR<0.01
g8616	106.147	4.9621	0.767999	4.83296e-12	1.5392e-10	FDR<0.01
g8652	26.7767	1.5443	0.636419	0.00066555	0.00491003	FDR<0.01
g8653	62.2779	5.33805	0.99224	1.99941e-09	4.60329e-08	FDR<0.01
g8660	312.941	-1.73032	0.246494	6.4091e-14	2.55556e-12	FDR<0.01
g8676	13.9081	3.91465	1.06464	9.32914e-06	0.000111987	FDR<0.01
g8677	43.7968	5.72079	0.999181	1.91399e-10	5.10158e-09	FDR<0.01
g881	83.9958	-1.92895	0.409147	7.7886e-08	1.35962e-06	FDR<0.01
g897	17.8855	3.66354	1.08712	2.60094e-05	0.000284022	FDR<0.01
g900	574.079	3.72149	0.820528	4.44902e-07	6.81465e-06	FDR<0.01
g919	30.0155	-1.83179	0.715881	0.000364535	0.00290243	FDR<0.01
g8698	15.1768	2.72723	1.12575	0.000408281	0.0032078	FDR<0.01
g8728	8.3655	2.92752	1.17559	0.000321956	0.00260902	FDR<0.01
g8740	119.747	4.00198	0.557979	9.04387e-14	3.54906e-12	FDR<0.01
g8810	201.699	5.16768	0.561533	1.45037e-21	1.17876e-19	FDR<0.01
g8816	18.2142	-4.63189	0.634819	2.05504e-14	8.8593e-13	FDR<0.01
g8830	183.955	2.00001	0.3275	3.61164e-11	1.07004e-09	FDR<0.01
g8867	251.049	5.87075	0.665733	2.28001e-20	1.6871e-18	FDR<0.01
g8868	31.6319	2.00762	0.645568	6.09183e-05	0.000601619	FDR<0.01
g8885	104.611	-2.05046	0.321042	6.53275e-12	2.05851e-10	FDR<0.01
g8892	4.27123	-2.8223	0.808835	2.0536e-05	0.000228788	FDR<0.01
g8941	41.5267	1.98308	0.495416	2.05541e-06	2.80975e-05	FDR<0.01
g8987	135.09	-1.6292	0.412229	2.71672e-06	3.63035e-05	FDR<0.01
g9003	20.7783	4.52525	1.01126	3.45387e-07	5.41871e-06	FDR<0.01
g9013	53.8067	1.69574	0.395153	5.7652e-07	8.67872e-06	FDR<0.01
g9015	19.8894	3.99685	1.04112	5.32274e-06	6.66934e-05	FDR<0.01
g9018	9.42808	-1.98503	0.548281	9.6275e-06	0.000115104	FDR<0.01
g9022	23.9641	-1.58802	0.490622	4.72392e-05	0.000481555	FDR<0.01
g9034	762.984	5.60871	0.381811	2.06887e-50	6.83785e-48	FDR<0.01
g9055	16.0613	-4.37058	0.751435	4.69543e-10	1.20198e-08	FDR<0.01
g9057	626.881	3.29293	0.29228	3.96089e-30	5.71944e-28	FDR<0.01
g9058	192.679	4.94866	0.594313	4.29475e-18	2.56529e-16	FDR<0.01
g9059	317.748	4.18025	0.342317	3.24823e-35	5.96431e-33	FDR<0.01
g9064	10.1064	-4.7139	0.823112	5.67451e-10	1.42562e-08	FDR<0.01
g9069	14.6024	-2.01223	0.506957	2.39318e-06	3.22407e-05	FDR<0.01
g9071	40.2584	4.28876	0.987148	7.08562e-07	1.05279e-05	FDR<0.01
g9083	58.1198	-4.52031	0.402119	2.19109e-30	3.32531e-28	FDR<0.01
g9099	17.2824	-1.58078	0.447227	1.56584e-05	0.000179697	FDR<0.01
g9156	376.575	2.19301	0.849419	0.000306065	0.00249157	FDR<0.01
g9172	102.93	-1.77732	0.398077	2.50713e-07	4.03119e-06	FDR<0.01
g9173	54.8258	2.53071	0.531055	1.0967e-07	1.85988e-06	FDR<0.01
g9174	139.273	5.27696	0.873203	4.78771e-11	1.38083e-09	FDR<0.01
g9180	43.9751	3.66375	0.838401	8.93451e-07	1.30533e-05	FDR<0.01
g9189	59.6405	-4.31165	0.390268	2.36119e-29	3.28206e-27	FDR<0.01
g9201	29.1337	1.96599	0.759582	0.000316915	0.00257286	FDR<0.01
g9222	34.4701	2.47686	0.751368	3.53764e-05	0.000373954	FDR<0.01
g9231	25.9833	3.80064	1.08471	1.66295e-05	0.000189962	FDR<0.01
g937	52.7074	5.84563	1.01171	1.23008e-10	3.36405e-09	FDR<0.01
g9278	49.2013	3.72246	1.04376	1.43715e-05	0.00016634	FDR<0.01
g9310	135.474	-2.89241	0.186974	1.1466e-54	4.48773e-52	FDR<0.01
g9314	98.131	3.50413	0.517021	1.87584e-12	6.39893e-11	FDR<0.01
g9315	1045.07	4.5052	0.267508	1.09047e-64	6.75771e-62	FDR<0.01
g9339	15.9602	3.11509	1.1543	0.000182437	0.00157939	FDR<0.01
g9367	192.308	4.97038	0.542518	2.63068e-21	2.10355e-19	FDR<0.01
g9381	18.5525	-3.7084	0.431511	1.35618e-18	8.5832e-17	FDR<0.01
g9441	1.81004	-2.86467	1.43616	0.0009626	0.00672148	FDR<0.01
g9457	36.2034	5.46742	1.00173	1.13441e-09	2.70387e-08	FDR<0.01
g9470	9.60702	2.96673	1.15139	0.000258664	0.00214802	FDR<0.01
g9501	103.833	6.83224	1.0067	7.52402e-14	2.97619e-12	FDR<0.01
g9502	51.181	5.50658	1.10344	1.21366e-08	2.43272e-07	FDR<0.01
g9560	71.5052	4.09201	0.65351	3.99301e-11	1.17368e-09	FDR<0.01
g9573	28.3389	-1.96238	0.462163	7.10017e-07	1.05387e-05	FDR<0.01
g9613	43.8523	2.92812	0.624755	2.16324e-07	3.50859e-06	FDR<0.01
g9624	40.5008	1.55918	0.612824	0.000465599	0.00360482	FDR<0.01
g9632	900.689	9.79283	0.992136	1.12562e-26	1.22199e-24	FDR<0.01
g9633	108.43	6.45419	1.01282	1.70018e-12	5.83991e-11	FDR<0.01
g9635	624.511	9.6293	1.02859	2.02367e-24	1.90494e-22	FDR<0.01
g9636	97.8507	7.14244	1.04242	3.5122e-14	1.47901e-12	FDR<0.01
g9637	122.604	6.39179	1.00174	1.72459e-12	5.91011e-11	FDR<0.01
g9650	8.12637	2.58015	1.24408	0.000974567	0.00679229	FDR<0.01
g9666	9.08136	-2.2897	0.680272	2.65763e-05	0.000289999	FDR<0.01
g9720	7.34639	-3.60868	0.540057	3.45616e-12	1.12727e-10	FDR<0.01
g9721	22.4297	-2.81735	0.362274	1.07241e-15	5.12859e-14	FDR<0.01
g9746	2.59527	-3.3471	1.36338	0.000276889	0.00228407	FDR<0.01
g9752	5.92396	-2.83782	0.584162	9.33235e-08	1.60806e-06	FDR<0.01
g9825	128.925	4.8007	0.61633	4.01394e-16	2.01687e-14	FDR<0.01
g9826	451.205	4.77441	0.588905	3.20392e-17	1.79819e-15	FDR<0.01
g9840	90.8342	3.46049	0.552919	5.55839e-11	1.58981e-09	FDR<0.01
g1022	202.324	6.66988	1.01681	4.04237e-13	1.48084e-11	FDR<0.01
g1061	79.2075	2.89027	0.573783	4.11314e-08	7.53383e-07	FDR<0.01
g1083	63.1252	4.09921	0.87524	1.95112e-07	3.19945e-06	FDR<0.01
g9849	57.837	3.79216	0.649892	6.35003e-10	1.58198e-08	FDR<0.01
g9879	139.403	2.59715	0.292243	7.69525e-20	5.39866e-18	FDR<0.01
g9892	9.09299	-1.52569	0.618941	0.000608232	0.00452765	FDR<0.01
g9893	56.0469	-1.54653	0.381721	1.93218e-06	2.65841e-05	FDR<0.01
g9903	4.56095	-2.85576	1.46269	0.00104987	0.00723574	FDR<0.01
g9904	5.61684	-2.82612	1.10317	0.000281803	0.00231946	FDR<0.01
g9908	85.7641	3.46978	0.578672	2.74369e-10	7.17169e-09	FDR<0.01
g9911	16.3879	4.29146	1.01774	1.15987e-06	1.65237e-05	FDR<0.01
g9915	5.84869	-2.83463	1.48691	0.0011621	0.00790299	FDR<0.01
g9942	2.92426	-2.54911	1.31204	0.00131832	0.00883212	FDR<0.01
g9947	90.0025	2.16677	0.619583	1.60516e-05	0.000183925	FDR<0.01
g9948	91.6698	4.3459	0.651345	2.22477e-12	7.48621e-11	FDR<0.01
g9970	72.1159	5.13582	1.01967	1.4608e-08	2.87387e-07	FDR<0.01
g9974	86.2727	-3.53832	0.238343	1.47109e-50	4.97263e-48	FDR<0.01
g9981	16.8555	-2.34099	0.51328	2.32161e-07	3.74505e-06	FDR<0.01
g9997	16.2544	3.61362	1.06277	2.44302e-05	0.000267958	FDR<0.01
g9998	68.4108	3.55509	0.562872	3.79892e-11	1.11884e-09	FDR<0.01
g10005	151.42	1.7523	0.504112	1.72188e-05	0.000195642	FDR<0.01
g10018	63.3875	-1.51356	0.278885	2.03257e-09	4.658e-08	FDR<0.01
g10042	19.6004	3.50337	1.15084	6.62703e-05	0.000649728	FDR<0.01
g10051	2.2265	-3.64179	1.10741	3.28444e-05	0.000350881	FDR<0.01
g10058	41.3378	1.531	0.449954	2.74978e-05	0.000298459	FDR<0.01
g10076	33.7668	-3.67893	0.357655	1.4059e-25	1.40335e-23	FDR<0.01
g10102	1787.52	4.2472	0.308061	3.50448e-44	9.14302e-42	FDR<0.01
g10109	59.0797	2.47584	0.475148	1.15189e-08	2.31827e-07	FDR<0.01
g10135	36.9005	5.24332	0.990971	3.55392e-09	7.85401e-08	FDR<0.01
g10144	110.978	2.59814	0.379091	7.12373e-13	2.53472e-11	FDR<0.01
g10152	55.5122	2.6453	0.486155	4.18727e-09	9.13157e-08	FDR<0.01
g10153	11.6987	2.45343	1.20962	0.00115325	0.00785979	FDR<0.01
g10159	98.7203	2.33431	0.372029	2.11646e-11	6.43724e-10	FDR<0.01
g10182	26.8913	4.76593	0.995905	7.10163e-08	1.25145e-06	FDR<0.01
g10184	183.944	-3.42352	0.284662	5.19584e-34	8.98578e-32	FDR<0.01
g10190	186.058	2.92808	0.276197	5.55241e-27	6.20909e-25	FDR<0.01
g10198	459.499	-4.38969	0.341556	8.30491e-39	1.81645e-36	FDR<0.01
g10200	116.953	-2.80727	0.357369	5.74132e-16	2.8369e-14	FDR<0.01
g10212	18.433	-4.02378	0.604549	3.24993e-12	1.06467e-10	FDR<0.01
g1167	12.5102	-3.96196	0.716482	3.22271e-09	7.17368e-08	FDR<0.01
g1169	104.991	-6.13155	0.491157	1.50415e-37	3.06454e-35	FDR<0.01
g1171	11.4337	-2.9243	0.579439	4.01474e-08	7.36872e-07	FDR<0.01
g10233	247.742	2.12818	0.296918	3.50572e-14	1.47901e-12	FDR<0.01
g10235	504.695	2.01547	0.22102	3.06724e-21	2.42654e-19	FDR<0.01
g10253	51.6432	1.82354	0.40405	1.9926e-07	3.2567e-06	FDR<0.01
g10254	10.2927	2.87555	1.15369	0.000327074	0.00263881	FDR<0.01
g10278	3.90759	-2.42701	0.965345	0.00035249	0.00281615	FDR<0.01
g10294	13.7069	-2.65837	0.483456	3.11892e-09	6.96511e-08	FDR<0.01
g10295	3.44406	-1.89486	0.862657	0.00097814	0.006814	FDR<0.01
g10301	28.1263	-2.40929	0.44329	3.22678e-09	7.17368e-08	FDR<0.01
g10303	21.8024	4.68733	1.02725	2.05767e-07	3.35567e-06	FDR<0.01
g10312	71.4499	3.17072	0.670169	1.96012e-07	3.21066e-06	FDR<0.01
g10316	39.3555	5.32893	1.01057	3.55049e-09	7.85401e-08	FDR<0.01
g10321	3.74786	-2.29589	1.13426	0.00125898	0.008492	FDR<0.01
g10337	8.32769	3.28033	1.13322	0.000106044	0.000992565	FDR<0.01
g10370	16.6675	-2.07103	0.514764	1.96222e-06	2.69226e-05	FDR<0.01
g10385	9.53617	2.85426	1.18031	0.000392466	0.00309827	FDR<0.01
g10411	36.6471	-4.1007	0.681456	1.7806e-10	4.77169e-09	FDR<0.01
g10412	73.8902	-5.26435	0.471651	2.42575e-30	3.60782e-28	FDR<0.01
g10413	7.73953	2.99347	1.26355	0.000410417	0.00322118	FDR<0.01
g10414	155.701	3.75007	0.456765	3.42252e-17	1.90648e-15	FDR<0.01
g10415	4.49694	-1.76577	0.705065	0.000443338	0.00344502	FDR<0.01
g10418	54.7387	3.94857	0.727174	5.56586e-09	1.18428e-07	FDR<0.01
g10445	12.2596	3.38567	1.11232	6.98718e-05	0.000682788	FDR<0.01
g10452	14.9098	-2.87555	0.458377	4.27184e-11	1.25069e-09	FDR<0.01
g10475	32.68	2.25392	0.741173	7.71778e-05	0.000743918	FDR<0.01
g10478	85.6106	2.56493	0.437054	3.48548e-10	9.04705e-09	FDR<0.01
g10485	6.64865	-1.82043	0.668792	0.000223821	0.00188712	FDR<0.01
g10500	1.68149	-3.02327	1.11152	0.000179298	0.00155634	FDR<0.01
g10527	351.394	5.75137	0.552013	4.6712e-27	5.26324e-25	FDR<0.01
g10528	6.1611	2.77846	1.20538	0.000526167	0.004007	FDR<0.01
g10529	59.3296	-4.38721	0.483565	1.09913e-20	8.42649e-19	FDR<0.01
g10540	14.7224	-4.37875	0.682229	1.1531e-11	3.56551e-10	FDR<0.01
g10545	9.52956	-2.18906	0.618886	1.39807e-05	0.000162577	FDR<0.01
g10546	24.9808	-2.73655	0.401714	1.12272e-12	3.92898e-11	FDR<0.01
g10573	12.9752	-2.76272	0.417552	4.27659e-12	1.37377e-10	FDR<0.01
g10618	1.774	-2.85177	1.195	0.000422768	0.00330591	FDR<0.01
g10626	7.96196	2.81108	1.20882	0.000494844	0.00380943	FDR<0.01
g10629	23.3252	3.34517	1.09879	7.08761e-05	0.000690051	FDR<0.01
g10636	134.124	1.92471	0.270724	3.88338e-14	1.62697e-12	FDR<0.01
g10637	89.5931	3.36086	0.478646	3.55584e-13	1.30906e-11	FDR<0.01
g10642	98.0327	2.436	0.421239	4.79344e-10	1.22496e-08	FDR<0.01
g10658	75.9299	3.59984	0.588279	1.26835e-10	3.45497e-09	FDR<0.01
g10665	506.789	-1.87803	0.258417	1.16043e-14	5.12137e-13	FDR<0.01
g10666	388.701	-3.89844	0.170453	1.44102e-116	7.1441e-113	FDR<0.01
g10668	520.519	-1.77626	0.261252	3.08664e-13	1.14198e-11	FDR<0.01
g10670	363.076	-1.88649	0.278101	3.72649e-13	1.36849e-11	FDR<0.01
g10709	51.59	3.19545	0.91878	2.16991e-05	0.000240844	FDR<0.01
g10710	43.7244	3.31931	1.07477	6.38072e-05	0.000626406	FDR<0.01
g10717	1150.77	-2.53962	0.220893	1.74347e-31	2.78823e-29	FDR<0.01
g10719	19.2812	-2.83956	0.408636	4.86816e-13	1.76166e-11	FDR<0.01
g10727	83.1352	3.56166	1.1612	6.07794e-05	0.000601232	FDR<0.01
g10734	6.73543	-2.02836	0.648636	5.74436e-05	0.000572243	FDR<0.01
g10749	20.0747	3.79935	1.0636	1.36174e-05	0.000158724	FDR<0.01
g10753	65.1953	1.70848	0.479332	1.2537e-05	0.000147168	FDR<0.01
g1179	20.3763	-3.72973	0.420124	1.10047e-19	7.406e-18	FDR<0.01
g10775	11.6539	3.82574	1.05967	1.19853e-05	0.000141138	FDR<0.01
g10808	59.9281	4.76806	1.00289	8.17372e-08	1.42184e-06	FDR<0.01
g10821	814.673	-2.8104	0.299498	1.04091e-21	8.55325e-20	FDR<0.01
g10846	16.1528	-2.01902	0.466133	4.98628e-07	7.59846e-06	FDR<0.01
g10912	8.31882	3.44749	1.11257	5.91527e-05	0.00058691	FDR<0.01
g10925	20.2088	-1.88734	0.698526	0.000231536	0.00194555	FDR<0.01
g10968	639.874	-2.56758	0.415892	5.64407e-11	1.61122e-09	FDR<0.01
g10988	51.4531	2.3896	0.48763	4.92777e-08	8.87297e-07	FDR<0.01
g11008	21.5975	2.48405	1.00571	0.000390459	0.00308407	FDR<0.01
g11024	32.5728	4.81067	0.998084	5.79699e-08	1.03504e-06	FDR<0.01
g11032	8.50145	-3.17926	0.65819	1.25318e-07	2.11322e-06	FDR<0.01
g11055	244.481	1.90163	0.256158	3.71413e-15	1.6893e-13	FDR<0.01
g11073	33.3841	3.02587	0.854715	1.79075e-05	0.000202385	FDR<0.01
g11097	75.5355	5.7766	0.997323	1.22428e-10	3.35955e-09	FDR<0.01
g11118	69.8086	3.02426	0.559196	6.80953e-09	1.42445e-07	FDR<0.01
g11143	2.98988	-3.56764	1.30736	0.000133987	0.00121142	FDR<0.01
g11164	16.1763	-1.61717	0.457544	1.50959e-05	0.000173644	FDR<0.01
g11166	61.453	3.49102	0.61755	1.9684e-09	4.55303e-08	FDR<0.01
g11172	28.4883	1.58502	0.633529	0.000513722	0.00392833	FDR<0.01
g11180	16.7164	2.28732	1.15603	0.0014072	0.00930607	FDR<0.01
g11189	3.25036	-2.78607	1.03547	0.000206394	0.00176015	FDR<0.01
g11192	19.369	3.51778	1.0868	3.99096e-05	0.000414797	FDR<0.01
g11196	262.753	2.50447	0.276368	1.36962e-20	1.03402e-18	FDR<0.01
g11200	96.7375	1.80799	0.513094	1.40608e-05	0.00016338	FDR<0.01
g11228	7.71795	-1.88105	0.675373	0.000179356	0.00155634	FDR<0.01
g11255	14.4149	-2.28475	0.999352	0.000662758	0.00489191	FDR<0.01
g11256	27.8641	2.13396	0.981828	0.000934715	0.00656995	FDR<0.01
g11260	13.3716	-2.54868	0.482077	8.47268e-09	1.75507e-07	FDR<0.01
g11266	331.072	-4.65451	0.225476	8.73226e-96	1.62344e-92	FDR<0.01
g11292	70.9557	2.7212	0.779492	1.99616e-05	0.000223225	FDR<0.01
g11322	55.0499	5.89328	0.99386	4.79063e-11	1.38083e-09	FDR<0.01
g11330	32.2568	4.21493	1.04521	2.39807e-06	3.22774e-05	FDR<0.01
g11331	183.999	-3.97674	0.248574	1.93786e-58	8.47698e-56	FDR<0.01
g11335	132.535	-1.75491	0.249614	5.96873e-14	2.3928e-12	FDR<0.01
g11339	41.5457	-2.06627	0.318549	3.49058e-12	1.13601e-10	FDR<0.01
g11358	1.80542	-3.18999	1.59013	0.000723103	0.00527768	FDR<0.01
g11361	21.4864	-2.45165	0.412115	1.85794e-10	4.96999e-09	FDR<0.01
g11367	41.2857	4.62127	1.11055	1.08697e-06	1.56185e-05	FDR<0.01
g11371	11.1604	3.41728	1.10031	5.88016e-05	0.000584597	FDR<0.01
g11384	28.4101	-3.25237	0.695846	2.5715e-07	4.1169e-06	FDR<0.01
g11402	202.51	-2.93924	0.427712	8.9394e-13	3.17317e-11	FDR<0.01
g11403	150.41	-3.48702	0.478169	4.96799e-14	2.04679e-12	FDR<0.01
g11420	39.0307	2.15339	0.632001	2.20978e-05	0.000244903	FDR<0.01
g11426	195.563	3.31424	0.303353	1.77382e-28	2.25488e-26	FDR<0.01
g11480	21.906	4.38586	1.01871	7.67624e-07	1.1315e-05	FDR<0.01
g11528	70.8919	4.18077	0.743586	1.66037e-09	3.87063e-08	FDR<0.01
g11548	27.8576	-1.93585	0.349485	9.91523e-10	2.37853e-08	FDR<0.01
g11552	50.898	-5.26119	0.514981	6.41267e-26	6.57763e-24	FDR<0.01
g11583	22.9002	4.23102	1.09	3.96839e-06	5.11455e-05	FDR<0.01
g11584	2.93328	-2.239	0.935865	0.000509157	0.00390345	FDR<0.01
g11605	82.4103	6.64869	1.0143	4.26057e-13	1.55313e-11	FDR<0.01
g11662	8.38931	2.60108	1.26565	0.0010044	0.00696104	FDR<0.01
g11663	123.854	4.04457	0.596835	1.41295e-12	4.89857e-11	FDR<0.01
g11664	15.2072	2.87413	1.19065	0.000393016	0.00309932	FDR<0.01
g11667	29.2338	4.69566	1.01054	1.4193e-07	2.36661e-06	FDR<0.01
g11682	45.0102	3.01044	0.782779	6.41495e-06	7.89814e-05	FDR<0.01
g11683	30.7719	5.10392	1.06389	4.74892e-08	8.64513e-07	FDR<0.01
g11684	83.3938	4.55943	0.800064	7.75742e-10	1.89141e-08	FDR<0.01
g11690	56.0428	4.85261	1.0003	4.80465e-08	8.73552e-07	FDR<0.01
g11708	59.0435	1.84113	0.534422	1.87956e-05	0.000211458	FDR<0.01
g11710	55.5262	2.68406	0.560565	1.14243e-07	1.93524e-06	FDR<0.01
g11711	2133.31	3.23559	0.185635	1.09223e-68	7.38396e-66	FDR<0.01
g11716	56.4378	-2.38199	0.387874	5.23635e-11	1.50348e-09	FDR<0.01
g11717	11.2388	-2.96819	0.835484	1.71169e-05	0.000194781	FDR<0.01
g11718	10.6083	-3.42383	0.514102	4.20732e-12	1.3633e-10	FDR<0.01
g11719	20.0971	-2.82523	0.559324	3.66472e-08	6.76245e-07	FDR<0.01
g11735	40.3619	-2.01035	0.490307	1.37352e-06	1.93451e-05	FDR<0.01
g11752	40.8276	4.65284	1.03801	2.98569e-07	4.73413e-06	FDR<0.01
g11775	28.9876	5.23171	1.03224	1.12494e-08	2.27148e-07	FDR<0.01
g11784	11.2856	-1.67872	0.554992	9.12551e-05	0.000862286	FDR<0.01
g11790	7.22358	-1.56258	0.725766	0.00139015	0.00921787	FDR<0.01
g11817	62.8752	4.303	0.846232	2.56897e-08	4.84877e-07	FDR<0.01
g11826	24.1971	4.03725	1.02168	3.56574e-06	4.64389e-05	FDR<0.01
g11845	7.93378	2.78901	1.17496	0.000447273	0.0034705	FDR<0.01
g11862	49.4916	2.46707	0.568794	7.01962e-07	1.04507e-05	FDR<0.01
g11863	19.8359	3.20356	1.14167	0.000135923	0.00122669	FDR<0.01
g11870	42.4438	-1.75548	0.390988	2.23272e-07	3.61735e-06	FDR<0.01
g11919	34.2176	3.6072	0.864325	1.94197e-06	2.66693e-05	FDR<0.01
g11920	23.5798	4.65938	1.00496	1.53616e-07	2.54708e-06	FDR<0.01
g11924	81.2715	2.70822	0.490345	2.88152e-09	6.47385e-08	FDR<0.01
g11925	761.08	5.08461	0.333355	7.57687e-54	2.88951e-51	FDR<0.01
g11951	4.54816	-2.82881	0.839648	3.01359e-05	0.000324321	FDR<0.01
g11970	7.82962	2.9496	1.16381	0.000287718	0.00236161	FDR<0.01
g12010	120.937	4.23738	0.628209	1.49613e-12	5.16287e-11	FDR<0.01
g12018	295.436	1.78845	0.53045	2.50995e-05	0.000274691	FDR<0.01
g12032	49.6392	-2.06373	0.61814	2.76919e-05	0.000299754	FDR<0.01
g12041	37.9515	1.78511	0.554957	4.40589e-05	0.000451922	FDR<0.01
g12049	16.3429	4.04449	1.05233	5.09911e-06	6.42941e-05	FDR<0.01
g12078	74.6522	1.95121	0.426131	1.52044e-07	2.52384e-06	FDR<0.01
g12082	171.419	3.19347	0.320852	4.87283e-24	4.47368e-22	FDR<0.01
g12087	30.1159	2.6045	0.760763	2.41484e-05	0.000265258	FDR<0.01
g12106	58.2563	1.75725	0.462759	4.81557e-06	6.10068e-05	FDR<0.01
g12130	201.93	3.79191	0.474827	2.08132e-16	1.08998e-14	FDR<0.01
g12131	11.2223	2.90441	1.21323	0.000405798	0.00318998	FDR<0.01
g12132	71.2259	5.55676	1.01085	8.28723e-10	2.01399e-08	FDR<0.01
g12136	388.589	-5.42861	0.260832	1.12214e-97	2.38423e-94	FDR<0.01
g12145	8.15152	3.12854	1.14779	0.000170072	0.00148968	FDR<0.01
g12159	366.469	7.09948	0.959329	7.46377e-16	3.6516e-14	FDR<0.01
g12175	30.2901	-2.09832	0.391359	3.17014e-09	7.0689e-08	FDR<0.01
g12189	1.47418	-3.68146	1.67045	0.000326826	0.00263881	FDR<0.01
g12195	8.82269	-1.88648	0.774936	0.000509706	0.00390565	FDR<0.01
g12197	19.6784	4.45055	1.00132	4.16833e-07	6.4045e-06	FDR<0.01
g12199	62.318	4.15434	0.731207	1.21597e-09	2.88439e-08	FDR<0.01
g12218	66.9949	2.90107	0.683586	1.38859e-06	1.95387e-05	FDR<0.01
g12219	8.78528	2.67912	1.21958	0.000704473	0.00515631	FDR<0.01
g12258	5.28981	2.38176	1.23949	0.00152352	0.00994702	FDR<0.01
g12259	19.5709	-1.846	0.703679	0.000298751	0.00244005	FDR<0.01
g12277	57.4972	-3.43487	0.279287	1.85661e-35	3.45167e-33	FDR<0.01
g12299	37.0648	4.04509	1.01796	3.28911e-06	4.31765e-05	FDR<0.01
g12306	31.4758	2.04674	0.696905	0.000107156	0.00100234	FDR<0.01
g12325	724.785	5.46906	0.42615	3.34699e-39	7.54239e-37	FDR<0.01
g12377	23.4043	4.77843	1.00629	8.30606e-08	1.44318e-06	FDR<0.01
g12379	14.511	3.15483	1.13644	0.000149034	0.00132492	FDR<0.01
g12382	13.4009	3.03396	1.15489	0.000223513	0.0018856	FDR<0.01
g12388	62.5873	5.63311	1.10123	5.65788e-09	1.20214e-07	FDR<0.01
g12394	53.7289	-1.50728	0.419305	1.35921e-05	0.000158554	FDR<0.01
g12396	61.9537	2.26677	0.527908	7.10702e-07	1.05387e-05	FDR<0.01
g12429	8.08935	-3.39633	0.797122	1.43783e-06	2.01744e-05	FDR<0.01
g12439	58.8581	-2.97897	0.380242	7.70211e-16	3.75585e-14	FDR<0.01
g12447	22.7656	2.73642	1.16076	0.000474765	0.00367005	FDR<0.01
g12455	7.37578	3.27643	1.19104	0.000150222	0.00133468	FDR<0.01
g12499	2.4005	-2.652	1.15905	0.000578107	0.00434436	FDR<0.01
g12512	17.4398	-3.04077	0.688527	7.30237e-07	1.08175e-05	FDR<0.01
g12516	18.3777	-1.58865	0.54518	0.000142936	0.00127911	FDR<0.01
g12521	87.0279	2.47128	1.29658	0.00149538	0.00979768	FDR<0.01
g12524	64.2074	-1.58184	0.311909	1.31493e-08	2.61456e-07	FDR<0.01
g12567	461.594	-1.94979	0.152432	6.92022e-39	1.53619e-36	FDR<0.01
g12587	50.3447	1.54055	0.429183	1.32594e-05	0.000154915	FDR<0.01
g12596	92.396	-1.89852	0.251309	1.36844e-15	6.4612e-14	FDR<0.01
g1211	7.67588	-4.52752	0.951887	1.01325e-07	1.72822e-06	FDR<0.01
g12628	87.899	5.65615	0.995511	2.643e-10	6.93287e-09	FDR<0.01
g12639	38.0439	-2.0674	0.305172	5.04985e-13	1.81856e-11	FDR<0.01
g12649	4.08145	-3.59145	0.89316	3.40331e-06	4.45969e-05	FDR<0.01
g12659	36.8644	4.19138	1.07784	3.98789e-06	5.13522e-05	FDR<0.01
g12701	53.5425	2.20932	0.62545	1.43323e-05	0.000166145	FDR<0.01
g12750	9.7845	2.45442	1.21306	0.00116564	0.00792351	FDR<0.01
g12765	40.6752	3.98092	0.993237	3.03032e-06	4.00979e-05	FDR<0.01
g12783	38.968	-2.6346	0.341457	1.39802e-15	6.57999e-14	FDR<0.01
g12801	9.68653	-1.84794	0.539678	2.0298e-05	0.000226646	FDR<0.01
g12836	107.69	3.73192	0.610206	1.23045e-10	3.36405e-09	FDR<0.01
g12838	54.2816	5.00157	1.02798	3.85328e-08	7.10158e-07	FDR<0.01
g12850	11.4408	2.74677	1.19258	0.000535975	0.00407128	FDR<0.01
g12858	7.70888	3.02303	1.15445	0.000229038	0.00192784	FDR<0.01
g12874	42.1698	-1.58004	0.575155	0.000246024	0.00204993	FDR<0.01
g12875	25.0803	-1.89593	0.570324	2.90594e-05	0.000313188	FDR<0.01
g12903	7.14981	-1.63339	0.590582	0.000220658	0.00186787	FDR<0.01
g12921	127.806	-1.94501	0.258679	1.90814e-15	8.75921e-14	FDR<0.01
g12924	27.161	3.354	1.06003	5.15893e-05	0.000519139	FDR<0.01
g12941	43.6769	2.49868	1.28221	0.00134174	0.00895274	FDR<0.01
g12948	43.9424	2.34541	0.711859	3.43637e-05	0.000365326	FDR<0.01
g12955	15.9413	-3.00788	0.548708	4.5679e-09	9.87476e-08	FDR<0.01
g12956	11.3529	-2.14396	0.592347	1.01235e-05	0.000120646	FDR<0.01
g12960	5.53322	-1.90174	0.791711	0.000554722	0.00419653	FDR<0.01
g12965	83.4864	-3.20892	0.241784	7.26537e-41	1.77144e-38	FDR<0.01
g13002	31.7398	5.24007	1.05307	1.75543e-08	3.4319e-07	FDR<0.01
g13013	191.874	-2.53757	0.517781	5.80537e-08	1.03529e-06	FDR<0.01
g13046	372.861	7.49877	1.00181	2.67389e-16	1.38567e-14	FDR<0.01
g13067	204.337	-2.36946	0.257327	2.79533e-21	2.22326e-19	FDR<0.01
g13075	18.1978	2.25467	0.969376	0.00060394	0.0045002	FDR<0.01
g13076	32.3309	2.37599	0.707156	2.78496e-05	0.000301241	FDR<0.01
g13086	75.444	2.97388	0.592439	4.7161e-08	8.5959e-07	FDR<0.01
g13107	2.44786	-2.91178	1.25585	0.000478477	0.0036949	FDR<0.01
g13113	10.4555	3.48235	1.15703	7.2953e-05	0.000706399	FDR<0.01
g13114	2.82507	-3.02436	0.935077	4.53932e-05	0.00046369	FDR<0.01
g1261	57.3983	-2.08813	0.283944	8.31685e-15	3.68144e-13	FDR<0.01
g13123	2.26487	-2.82631	0.999052	0.000142722	0.00127797	FDR<0.01
g13142	105.369	-3.50367	0.446565	7.31462e-16	3.59044e-14	FDR<0.01
g13158	87.5145	-2.11114	0.230211	2.30522e-21	1.85327e-19	FDR<0.01
g13163	78.5699	1.678	0.329262	1.07122e-08	2.17357e-07	FDR<0.01
g13172	458.572	3.88257	0.358042	3.2491e-28	3.97329e-26	FDR<0.01
g13183	9.8285	3.36151	1.13562	8.71836e-05	0.000826965	FDR<0.01
g13208	56.7244	3.19625	0.533172	2.73465e-10	7.16065e-09	FDR<0.01
g13228	93.8033	5.4822	1.00364	1.08982e-09	2.60174e-08	FDR<0.01
g13247	49.0112	-1.92481	0.42838	2.25211e-07	3.64479e-06	FDR<0.01
g13278	13.1806	-3.88243	0.686867	1.71385e-09	3.98283e-08	FDR<0.01
g135	2.1202	-3.08105	1.48843	0.000709805	0.00519278	FDR<0.01
g13282	152.301	-1.61157	0.31362	8.91929e-09	1.84245e-07	FDR<0.01
g13293	42.4469	-2.72438	0.406141	2.23559e-12	7.50564e-11	FDR<0.01
g13294	96.2971	-2.5161	0.303488	1.15949e-17	6.71013e-16	FDR<0.01
g13326	28.8358	2.69435	0.9372	0.000128144	0.00117141	FDR<0.01
g13375	4.53191	-5.84394	1.11748	2.47943e-09	5.61286e-08	FDR<0.01
g13386	1920.26	5.75793	0.295416	3.17124e-86	3.62814e-83	FDR<0.01
g13404	4.82244	-2.75765	0.701244	4.30598e-06	5.53047e-05	FDR<0.01
g13454	23.3792	2.41606	0.88544	0.00019666	0.00168876	FDR<0.01
g13455	129.009	2.81151	0.349959	1.39154e-16	7.39155e-15	FDR<0.01
g13465	20.9576	4.36902	1.03605	1.092e-06	1.56468e-05	FDR<0.01
g13495	28.5272	-3.59372	0.350859	2.31282e-25	2.27805e-23	FDR<0.01
g13518	306.238	4.1349	0.421489	1.23777e-23	1.10236e-21	FDR<0.01
g13526	14.0175	2.63613	1.18316	0.000669226	0.00493231	FDR<0.01
g13547	2.39362	-2.18398	1.05488	0.00118584	0.00804243	FDR<0.01
g13555	783.709	-5.28153	0.269338	5.07102e-87	6.28511e-84	FDR<0.01
g13573	77.9684	2.28977	0.434529	6.65831e-09	1.39674e-07	FDR<0.01
g13575	1.94886	-2.94764	1.18549	0.000322071	0.00260902	FDR<0.01
g13619	10.3964	-2.79722	0.602875	2.45571e-07	3.95278e-06	FDR<0.01
g13646	216.636	7.65824	0.999235	5.90556e-17	3.22917e-15	FDR<0.01
g13666	30.5879	-1.60556	0.504561	5.63763e-05	0.00056312	FDR<0.01
g13675	16.3263	2.79199	1.25638	0.00062904	0.00466196	FDR<0.01
g13682	37.8679	4.8567	1.00138	4.81032e-08	8.73552e-07	FDR<0.01
g13688	34.9799	4.12833	1.03016	2.77723e-06	3.70123e-05	FDR<0.01
g13700	43.4832	3.87658	1.03521	7.70578e-06	9.35422e-05	FDR<0.01
g13750	331.954	8.40107	1.00991	1.42445e-19	9.45794e-18	FDR<0.01
g1271	6.31234	-2.45754	0.652998	6.89723e-06	8.42221e-05	FDR<0.01
g1316	3.32997	-2.39472	1.20995	0.00132914	0.00888062	FDR<0.01
g1326	1856.64	-4.47672	0.230742	6.99e-85	7.42587e-82	FDR<0.01
g1339	40.7635	2.25911	0.551823	1.65131e-06	2.29747e-05	FDR<0.01
g1353	80.2808	3.58187	0.515651	5.7305e-13	2.04879e-11	FDR<0.01
g1471	62.581	4.39487	0.833717	9.24501e-09	1.89916e-07	FDR<0.01
g1486	57.4943	3.57105	0.649789	4.58522e-09	9.89781e-08	FDR<0.01
g1515	378.452	5.29885	0.484122	2.59524e-29	3.57398e-27	FDR<0.01
g1517	46.9145	4.19013	0.978751	9.74425e-07	1.41116e-05	FDR<0.01
g13812	9.16321	-2.33415	1.07567	0.000871237	0.00617337	FDR<0.01
g13855	14.4952	-1.72299	0.528242	3.86875e-05	0.000403813	FDR<0.01
g13866	129.511	-2.85238	0.3874	2.54984e-14	1.08664e-12	FDR<0.01
g13867	18.4172	-3.00676	0.45348	4.73578e-12	1.51474e-10	FDR<0.01
g13869	245.201	-2.29744	0.223464	6.54435e-26	6.66673e-24	FDR<0.01
g13898	82.7303	6.97718	1.03656	9.42823e-14	3.68047e-12	FDR<0.01
g13900	283.146	8.47214	0.998772	3.33482e-20	2.43132e-18	FDR<0.01
g13973	8.69794	-3.05547	0.781826	5.19155e-06	6.53801e-05	FDR<0.01
g13984	5.81225	-3.93031	2.26712	0.000307391	0.002501	FDR<0.01
g14001	341.295	-2.99092	0.182727	7.01313e-61	3.47688e-58	FDR<0.01
g14026	19.5102	2.1909	1.02306	0.000990461	0.0068837	FDR<0.01
g14044	18.5408	-1.7039	0.533031	4.94154e-05	0.000500992	FDR<0.01
g14055	1.81074	-2.95443	1.01398	0.000111381	0.00103795	FDR<0.01
g14062	27.1901	2.03692	0.781964	0.000295901	0.00241942	FDR<0.01
g14070	229.853	3.50663	0.344524	4.66985e-25	4.48095e-23	FDR<0.01
g14085	12.5367	2.38176	1.21532	0.00139847	0.00926893	FDR<0.01
g14154	127.02	2.97702	0.446986	3.82171e-12	1.24106e-10	FDR<0.01
g14159	15.4908	-1.89088	0.459248	1.22547e-06	1.74415e-05	FDR<0.01
g14160	18.5195	-1.91303	0.444013	5.26326e-07	7.97154e-06	FDR<0.01
g14161	11.915	-3.23529	0.487259	4.81094e-12	1.53547e-10	FDR<0.01
g14283	113.54	6.57851	1.02595	1.15719e-12	4.03066e-11	FDR<0.01
g14296	69.1047	-1.54646	0.26571	1.95091e-10	5.19067e-09	FDR<0.01
g14311	20.2901	4.27112	1.04145	1.80429e-06	2.4963e-05	FDR<0.01
g14334	26.8136	1.90166	0.867319	0.000985168	0.00685012	FDR<0.01
g14342	25.9073	-2.34989	0.741474	5.1939e-05	0.000522305	FDR<0.01
g14386	15.6932	-1.78887	0.497002	1.05479e-05	0.000125003	FDR<0.01
g14437	148.66	-2.39234	0.297028	6.48575e-17	3.53343e-15	FDR<0.01
g14446	5.48202	2.78029	1.21155	0.00053806	0.00408502	FDR<0.01
g14475	16.1455	3.81611	1.10845	1.96381e-05	0.000219938	FDR<0.01
g14484	16.2722	2.52791	1.15629	0.000773465	0.00556274	FDR<0.01
g1525	53.1884	1.54457	0.439855	1.78654e-05	0.000202216	FDR<0.01
g1554	57.559	2.36013	0.728335	4.12856e-05	0.000427308	FDR<0.01
g1567	23.3669	-3.66116	0.473861	1.75067e-15	8.11141e-14	FDR<0.01
g1570	1.20163	-3.15139	1.87234	0.00115363	0.00785979	FDR<0.01
g1581	29.5724	2.23587	0.805201	0.000173265	0.0015132	FDR<0.01
g1592	26.381	2.75507	0.801756	2.40492e-05	0.000264559	FDR<0.01
g14514	36.3639	5.2894	1.05239	1.30119e-08	2.59418e-07	FDR<0.01
g14542	179.061	-1.56772	0.42134	7.59105e-06	9.22399e-05	FDR<0.01
g14546	36.3964	3.69913	0.85727	1.09849e-06	1.57246e-05	FDR<0.01
g14549	47.6816	5.53009	1.01173	1.01249e-09	2.42493e-08	FDR<0.01
g14614	17.9642	-1.96937	0.516073	4.4297e-06	5.67956e-05	FDR<0.01
g14621	33.6205	-2.05493	0.482045	6.92186e-07	1.03155e-05	FDR<0.01
g14694	23.3467	-3.60685	0.444547	8.16939e-17	4.4023e-15	FDR<0.01
g14712	12.9801	3.17326	1.19796	0.000200009	0.00171355	FDR<0.01
g14713	12.1387	3.69693	1.18773	5.04308e-05	0.000509327	FDR<0.01
g14737	78.4805	-1.75033	0.294876	8.62501e-11	2.40224e-09	FDR<0.01
g14761	11.409	2.74016	1.20138	0.000565784	0.0042737	FDR<0.01
g14794	145.355	5.22975	0.759163	2.01371e-13	7.54406e-12	FDR<0.01
g14841	129.677	2.09578	0.417311	1.90748e-08	3.67964e-07	FDR<0.01
g14842	3.45865	-2.82332	0.89802	5.94303e-05	0.000589271	FDR<0.01
g14843	6.72192	2.95866	1.29626	0.00050458	0.00387435	FDR<0.01
g14904	3.10568	-2.31578	0.91162	0.000335867	0.00269991	FDR<0.01
g14906	41.3901	-1.51076	0.281101	2.74795e-09	6.20186e-08	FDR<0.01
g14943	206.655	4.85621	0.542759	2.11293e-20	1.57917e-18	FDR<0.01
g14944	89.046	4.36613	0.710623	6.60261e-11	1.86339e-09	FDR<0.01
g14953	1.69215	-3.51273	1.25955	0.000121321	0.00111798	FDR<0.01
g14955	4.12131	-2.52334	1.08325	0.000549606	0.00416418	FDR<0.01
g14981	50.1801	3.42426	0.653885	1.81003e-08	3.51648e-07	FDR<0.01
g14996	19.595	2.17093	0.868757	0.000387803	0.00306798	FDR<0.01
g14998	9.46202	-3.27644	0.717186	4.07818e-07	6.28548e-06	FDR<0.01
g14999	40.6433	-1.57307	0.354617	3.24643e-07	5.11484e-06	FDR<0.01
g15026	7.29203	3.14866	1.13379	0.000149006	0.00132492	FDR<0.01
g15027	20.9254	3.75183	1.12564	2.75375e-05	0.000298517	FDR<0.01
g15032	38.2353	1.53495	0.526364	0.000150615	0.00133657	FDR<0.01
g15036	9.19715	3.17388	1.12317	0.00013099	0.00118938	FDR<0.01
g15062	22.4897	-5.30857	0.652227	1.38284e-17	7.94093e-16	FDR<0.01
g15063	17.9652	2.97155	1.12186	0.000217161	0.00184246	FDR<0.01
g15107	181.809	-3.86138	0.21649	6.00604e-72	4.70147e-69	FDR<0.01
g15108	70.6611	2.35856	0.451937	9.51515e-09	1.94662e-07	FDR<0.01
g15111	1281.38	5.29969	0.340632	5.33038e-56	2.14267e-53	FDR<0.01
g15112	10.9341	-2.13043	0.695207	7.08934e-05	0.000690051	FDR<0.01
g15123	3.78426	-1.9808	0.980129	0.0014784	0.00971638	FDR<0.01
g15130	16.9159	-2.04475	0.415982	3.11999e-08	5.80771e-07	FDR<0.01
g15181	378.567	4.59486	0.409984	2.97179e-30	4.37618e-28	FDR<0.01
g15184	943.495	-2.72276	0.193632	1.14764e-45	3.10342e-43	FDR<0.01
g15195	12.0189	-1.7222	0.589377	0.000124734	0.00114375	FDR<0.01
g15199	88.2657	4.78432	0.844894	7.62152e-10	1.86133e-08	FDR<0.01
g15213	3.18126	-1.95894	0.943022	0.00129488	0.00870209	FDR<0.01
g15239	1.37755	-3.39991	1.90679	0.000760987	0.00549692	FDR<0.01
g15241	22.1359	-2.11905	0.634163	2.76725e-05	0.000299754	FDR<0.01
g15242	78.6248	-1.75155	0.420825	1.0111e-06	1.45859e-05	FDR<0.01
g15243	149.743	-2.83419	0.277878	3.47634e-25	3.40156e-23	FDR<0.01
g15270	14.1736	-3.70549	0.602415	1.00375e-10	2.78522e-09	FDR<0.01
g15277	101.232	3.01272	0.420417	1.18901e-13	4.59328e-12	FDR<0.01
g15280	21.3427	2.18327	1.00788	0.000933581	0.00656508	FDR<0.01
g15288	141.38	2.44775	0.326038	5.12283e-15	2.30884e-13	FDR<0.01
g15289	256.554	-5.3738	0.30823	1.6072e-69	1.13828e-66	FDR<0.01
g15333	44.916	-3.10941	0.34857	8.70748e-20	5.99567e-18	FDR<0.01
g15335	36.4677	3.10647	0.76087	2.76995e-06	3.69484e-05	FDR<0.01
g15361	15.4316	3.04963	1.14705	0.000206021	0.00175797	FDR<0.01
g15371	3.83301	-2.95578	1.0438	0.000137972	0.00124141	FDR<0.01
g1605	21.7614	-1.5698	0.431726	1.06423e-05	0.000126022	FDR<0.01
g1614	121.912	-2.82592	0.36473	1.35269e-15	6.40719e-14	FDR<0.01
g1619	8.02563	-1.77892	0.75993	0.000702181	0.00514612	FDR<0.01
g15404	26.8393	-2.17623	0.501781	5.44955e-07	8.22855e-06	FDR<0.01
g15410	39.2167	-3.11743	0.407213	3.27437e-15	1.49386e-13	FDR<0.01
g15429	32.5708	-1.76255	0.464833	4.91773e-06	6.21422e-05	FDR<0.01
g15431	7.04412	-1.85181	0.765593	0.000541563	0.00410929	FDR<0.01
g15440	33.7768	-2.33978	0.368237	1.29105e-11	3.98376e-10	FDR<0.01
g15453	47.9888	5.91068	0.99353	4.18431e-11	1.22748e-09	FDR<0.01
g15469	2.42153	-4.29367	1.63268	8.5069e-05	0.000810007	FDR<0.01
g15513	4.82933	2.42381	1.26141	0.00148738	0.00975855	FDR<0.01
g15516	10.8885	2.92442	1.15753	0.000296152	0.00242015	FDR<0.01
g15523	134.99	4.08929	0.500105	3.52053e-17	1.9465e-15	FDR<0.01
g15528	12.9294	-1.73432	0.758385	0.000839728	0.00598146	FDR<0.01
g15529	11.0695	-2.6487	0.867647	7.72484e-05	0.000744116	FDR<0.01
g15530	10.1279	-2.76235	0.711812	5.22381e-06	6.57308e-05	FDR<0.01
g15540	14.0289	2.43004	1.20674	0.00120644	0.00817094	FDR<0.01
g15573	403.932	-3.44448	0.225749	3.0142e-53	1.12075e-50	FDR<0.01
g15606	8.92415	3.13326	1.12222	0.000144502	0.00129079	FDR<0.01
g15607	39.9267	5.3029	1.01141	4.27542e-09	9.29654e-08	FDR<0.01
g15630	43.3835	-2.80908	0.610143	2.90219e-07	4.61156e-06	FDR<0.01
g15633	47.6484	2.68504	0.58626	2.94176e-07	4.66946e-06	FDR<0.01
g15646	41.9011	-4.09989	0.374138	7.75394e-29	1.01162e-26	FDR<0.01
g15672	8.51192	-3.67672	0.800983	3.57623e-07	5.58124e-06	FDR<0.01
g15673	6.98752	-2.22771	0.721939	6.67145e-05	0.000653223	FDR<0.01
g15695	110.445	5.71957	0.960731	5.04425e-11	1.45112e-09	FDR<0.01
g15699	192.364	-4.83549	0.325869	5.17017e-51	1.78828e-48	FDR<0.01
g15703	3.87512	-3.89407	1.15162	2.22586e-05	0.000246319	FDR<0.01
g15715	43.9703	5.1523	1.00121	8.30204e-09	1.72212e-07	FDR<0.01
g15781	41.4801	3.8838	0.85572	4.11043e-07	6.32206e-06	FDR<0.01
g15810	15.1725	-1.62045	0.583896	0.000216631	0.00183901	FDR<0.01
g15824	17.1995	-2.45137	0.613545	2.82726e-06	3.75445e-05	FDR<0.01
g15830	8.74516	3.12224	1.20421	0.00023312	0.00195555	FDR<0.01
g15839	13.9408	2.99098	1.1682	0.00026622	0.00220093	FDR<0.01
g15843	10.7475	2.54401	1.20853	0.000925787	0.00651644	FDR<0.01
g15853	3.34209	-2.89228	1.15313	0.000313094	0.00254601	FDR<0.01
g15862	13.6843	-3.33926	0.643401	2.28868e-08	4.36404e-07	FDR<0.01
g15864	20.2329	-4.03876	0.607521	3.38855e-12	1.10765e-10	FDR<0.01
g1630	45.8406	3.79932	0.840128	4.5686e-07	6.99061e-06	FDR<0.01
g15884	3.02364	-2.39058	1.01715	0.000544345	0.00412642	FDR<0.01
g15887	174.152	-3.41893	0.305135	7.70449e-30	1.09132e-27	FDR<0.01
g15888	21.1424	3.60643	1.10973	3.70631e-05	0.000389019	FDR<0.01
g15895	68.3874	-2.65305	0.340365	7.75833e-16	3.7709e-14	FDR<0.01
g15902	11.4148	-2.50719	0.659471	6.14664e-06	7.6246e-05	FDR<0.01
g15906	47.8207	-2.64144	0.309636	1.84386e-18	1.15226e-16	FDR<0.01
g15907	165.556	-3.31575	0.249429	5.36188e-41	1.32912e-38	FDR<0.01
g15930	80.2455	2.02191	0.356994	5.29931e-10	1.3427e-08	FDR<0.01
g1637	345.716	4.08872	0.336435	7.22845e-35	1.31108e-32	FDR<0.01
g1638	39.0446	4.04768	1.00545	2.73993e-06	3.65808e-05	FDR<0.01
g15959	4.4639	-5.17445	1.00287	7.56292e-09	1.5754e-07	FDR<0.01
g16031	74.2377	3.36866	1.18185	0.000113595	0.00105462	FDR<0.01
g16044	14.5254	2.72378	1.20339	0.000593133	0.004433	FDR<0.01
g16048	490.352	1.75295	0.192101	2.05453e-21	1.66071e-19	FDR<0.01
g16075	6.46075	-3.31681	0.642749	2.64915e-08	4.98744e-07	FDR<0.01
g16076	6.57227	-4.16757	0.591861	2.02357e-13	7.56196e-12	FDR<0.01
g16079	38.7966	3.50865	0.8916	4.69304e-06	5.97088e-05	FDR<0.01
g16097	21.3127	-2.61794	0.536616	7.01455e-08	1.23904e-06	FDR<0.01
g16098	228.723	3.94557	0.398652	6.10513e-24	5.50313e-22	FDR<0.01
g16104	48.5785	3.71804	0.836768	6.52871e-07	9.76876e-06	FDR<0.01
g16113	17.331	2.73077	1.13523	0.000424777	0.00331812	FDR<0.01
g16117	22.4354	2.98338	1.09475	0.000179325	0.00155634	FDR<0.01
g16125	283.194	4.65402	0.419401	9.66955e-30	1.35675e-27	FDR<0.01
g16155	75.1666	-2.19405	0.348125	1.40676e-11	4.31398e-10	FDR<0.01
g16160	3.46235	-2.38215	1.12999	0.000991253	0.00688599	FDR<0.01
g16298	35.9361	5.22206	1.00132	5.40119e-09	1.15089e-07	FDR<0.01
g16303	32.4944	1.90406	0.591953	4.2613e-05	0.000439212	FDR<0.01
g16328	22.8051	4.96941	0.99595	2.19769e-08	4.20672e-07	FDR<0.01
g16330	94.323	6.85894	1.00462	5.55623e-14	2.25171e-12	FDR<0.01
g16331	16.2212	3.39684	1.12729	7.51551e-05	0.000726304	FDR<0.01
g16338	34.9904	-2.05207	0.411039	2.12468e-08	4.07592e-07	FDR<0.01
g16349	35.5632	3.35578	1.12702	8.36522e-05	0.000800617	FDR<0.01
g16370	87.0671	1.59939	0.382827	1.03846e-06	1.49661e-05	FDR<0.01
g16401	2.62832	-2.29872	0.997363	0.000629096	0.00466196	FDR<0.01
g16432	3.28743	-3.04176	1.13262	0.000193682	0.001668	FDR<0.01
g16458	40.4469	-3.96167	0.523345	4.84522e-15	2.19704e-13	FDR<0.01
g16470	18.0332	-2.12863	0.77201	0.00018537	0.00160198	FDR<0.01
g16474	125.017	2.9644	0.393831	8.13598e-15	3.61213e-13	FDR<0.01
g16499	42.8824	1.90119	0.542227	1.48113e-05	0.000170899	FDR<0.01
g16506	50.4001	3.67254	0.695953	1.40839e-08	2.77811e-07	FDR<0.01
g16512	32.3198	1.84129	0.852914	0.00111332	0.00763058	FDR<0.01
g16515	24.5269	1.51478	0.568704	0.000342267	0.00274422	FDR<0.01
g16523	29.2287	5.07785	0.997081	1.17725e-08	2.36612e-07	FDR<0.01
g16534	22.1243	-1.63269	0.444667	8.661e-06	0.000104473	FDR<0.01
g16583	11.3182	3.4497	1.08593	4.81728e-05	0.000489061	FDR<0.01
g16627	136.582	-1.98923	0.188012	1.45661e-27	1.69251e-25	FDR<0.01
g16672	11.678	-2.48121	0.834437	9.67812e-05	0.000911029	FDR<0.01
g16674	41.2201	-5.58842	0.503422	3.40208e-30	4.96069e-28	FDR<0.01
g16679	259.04	4.88188	0.454918	4.2125e-28	5.0937e-26	FDR<0.01
g16717	31.2525	-4.07645	0.454339	3.64402e-20	2.64378e-18	FDR<0.01
g16740	48.9192	3.15117	0.907099	2.20429e-05	0.000244477	FDR<0.01
g16745	45.9527	4.91463	0.989008	2.56834e-08	4.84877e-07	FDR<0.01
g16773	12.5987	3.45304	1.16832	8.45625e-05	0.000807252	FDR<0.01
g16799	20.0409	-4.54956	0.44128	5.22162e-26	5.43085e-24	FDR<0.01
g16804	5.70576	-2.51551	0.77909	4.43708e-05	0.000454495	FDR<0.01
g16821	11.6883	3.47594	1.11202	5.44771e-05	0.000545248	FDR<0.01
g16822	22.3409	2.62603	1.12473	0.00052289	0.00398613	FDR<0.01
g16823	11.6662	3.21532	1.11855	0.000114333	0.00105948	FDR<0.01
g16848	35.8589	-1.75137	0.319871	1.30613e-09	3.08351e-08	FDR<0.01
g16860	7.0396	-3.33405	0.572399	7.52283e-10	1.84632e-08	FDR<0.01
g16864	32.7835	5.11999	1.00739	1.18436e-08	2.3772e-07	FDR<0.01
g16865	12.0065	3.69687	1.05394	1.72938e-05	0.000196194	FDR<0.01
g16919	58.3294	1.54396	0.501841	8.70569e-05	0.00082629	FDR<0.01
g16964	35.8524	-6.02243	0.413251	7.68823e-50	2.43292e-47	FDR<0.01
g16973	17.9532	3.72331	1.06025	1.68833e-05	0.000192418	FDR<0.01
g17024	11.5996	3.27446	1.27949	0.00023229	0.00195079	FDR<0.01
g17025	15.8507	2.84621	1.32866	0.000724647	0.00528577	FDR<0.01
g17027	96.0086	6.40415	1.00331	1.67652e-12	5.77197e-11	FDR<0.01
g17031	9.15016	-3.44518	0.621851	3.67683e-09	8.10156e-08	FDR<0.01
g17040	10.0011	-1.61404	0.506932	5.55535e-05	0.000555647	FDR<0.01
g17042	17.3399	3.64162	1.05145	2.01491e-05	0.000225152	FDR<0.01
g17044	12.807	3.92819	1.03595	6.4486e-06	7.933e-05	FDR<0.01
g17049	20.9943	2.25766	0.822584	0.000190155	0.00164048	FDR<0.01
g17052	27.9168	2.85355	0.660794	1.00382e-06	1.44949e-05	FDR<0.01
g17064	26.0896	-4.0748	0.572481	1.26598e-13	4.85282e-12	FDR<0.01
g17081	27.6084	-1.58223	0.457452	2.09215e-05	0.00023256	FDR<0.01
g17087	14.4238	-2.10406	0.650422	3.99847e-05	0.000415288	FDR<0.01
g17104	72.4599	2.64092	1.0509	0.000336014	0.00269991	FDR<0.01
g17109	146.894	-3.06987	0.287859	2.99869e-27	3.45732e-25	FDR<0.01
g17114	10.4174	-3.78803	0.604725	4.78876e-11	1.38083e-09	FDR<0.01
g17133	83.2288	-3.37008	0.450682	1.28622e-14	5.65974e-13	FDR<0.01
g17138	104.472	2.61132	0.789344	3.51609e-05	0.000372205	FDR<0.01
g17175	15.0559	-3.52575	0.649832	6.72751e-09	1.40927e-07	FDR<0.01
g17181	35.6352	-2.98075	0.54421	4.60848e-09	9.93361e-08	FDR<0.01
g17209	23.8181	3.12807	1.10615	0.00013248	0.00120072	FDR<0.01
g17216	53.7475	1.72941	0.42119	1.30688e-06	1.84765e-05	FDR<0.01
g17225	32.0837	3.07594	0.903791	2.74325e-05	0.00029803	FDR<0.01
g17227	14.6268	-2.46591	0.578939	9.76034e-07	1.41212e-05	FDR<0.01
g17255	44.8936	2.49573	0.54041	2.08858e-07	3.39864e-06	FDR<0.01
g17263	9.80349	-3.51714	0.64914	7.00938e-09	1.46419e-07	FDR<0.01
g17302	56.675	1.96318	0.651377	8.42387e-05	0.000805194	FDR<0.01
g17338	137.633	6.93984	1.06778	4.50144e-13	1.63293e-11	FDR<0.01
g17342	199.32	3.56087	0.429067	1.79701e-17	1.02402e-15	FDR<0.01
g17348	110.286	4.6807	1.00292	1.31533e-07	2.21551e-06	FDR<0.01
g17375	1.91618	-3.91496	1.49713	0.000128744	0.00117617	FDR<0.01
g17387	12.827	3.71095	1.07905	2.09398e-05	0.00023259	FDR<0.01
g17396	68.3642	-1.82159	0.309003	1.13e-10	3.11809e-09	FDR<0.01
g17424	35.8606	1.72321	0.832644	0.00151958	0.0099344	FDR<0.01
g17426	108.143	1.95864	0.48493	1.74855e-06	2.42821e-05	FDR<0.01
g17432	204.773	-1.50072	0.352914	8.40403e-07	1.23511e-05	FDR<0.01
g17434	81.5261	-5.47553	0.369762	4.10023e-51	1.45197e-48	FDR<0.01
g17469	90.9816	2.12528	0.730664	0.000116601	0.00107795	FDR<0.01
g17503	34.5713	3.15565	1.16357	0.000173789	0.00151656	FDR<0.01
g17510	126.295	-2.95389	0.354462	1.32482e-17	7.63723e-16	FDR<0.01
g17513	249.877	5.19329	0.529666	4.38893e-24	4.07979e-22	FDR<0.01
g17518	2.08105	-4.84093	1.42496	9.43266e-06	0.000113047	FDR<0.01
g17536	9.25115	2.52391	1.27835	0.00125082	0.00844076	FDR<0.01
g17538	719.704	5.67825	0.418065	1.3051e-43	3.28996e-41	FDR<0.01
g17549	2.04539	-3.10547	1.27399	0.000332807	0.00267704	FDR<0.01
g17567	39.1289	1.88166	0.623584	8.46526e-05	0.000807594	FDR<0.01
g17575	38.5516	-2.13447	0.676584	5.26344e-05	0.000528583	FDR<0.01
g17578	53.4384	-3.13871	0.507391	8.4971e-11	2.37106e-09	FDR<0.01
g17579	4.80511	-3.36391	0.807717	2.07997e-06	2.83811e-05	FDR<0.01
g17616	52.1094	-3.35135	0.338102	7.22396e-24	6.47241e-22	FDR<0.01
g17641	8.13366	-3.39965	0.655816	2.3648e-08	4.50341e-07	FDR<0.01
g17643	7.28044	-3.0934	0.584943	1.31139e-08	2.61102e-07	FDR<0.01
g17669	3.25746	-2.41967	1.07455	0.000689782	0.00507626	FDR<0.01
g17670	5.85828	2.55509	1.22121	0.000947679	0.00663598	FDR<0.01
g17673	6.75105	-4.66159	0.895651	1.02199e-08	2.07936e-07	FDR<0.01
g17692	7.9401	2.84535	1.17609	0.000392947	0.00309932	FDR<0.01
g17695	40.7061	3.42315	1.09643	5.62203e-05	0.000561939	FDR<0.01
g17731	41.147	-1.5109	0.427246	1.69763e-05	0.000193329	FDR<0.01
g17755	66.1104	1.60273	0.452002	1.4648e-05	0.000169277	FDR<0.01
g17776	27.7118	2.41934	0.733096	3.44283e-05	0.000365752	FDR<0.01
g17785	97.9727	2.97561	0.54907	6.24807e-09	1.31999e-07	FDR<0.01
g17788	8.51468	3.12326	1.15425	0.000178738	0.00155369	FDR<0.01
g17790	34.9033	3.13693	0.888858	1.85833e-05	0.000209386	FDR<0.01
g17824	18.1775	-1.87439	0.555706	2.44111e-05	0.000267946	FDR<0.01
g17825	81.3274	2.68254	0.530208	3.10708e-08	5.79092e-07	FDR<0.01
g17827	8.63327	2.54904	1.24188	0.00103887	0.00716989	FDR<0.01
g17828	37.9221	2.87079	0.864579	3.51567e-05	0.000372205	FDR<0.01
g17830	35.6891	3.98782	1.05894	6.77462e-06	8.2861e-05	FDR<0.01
g17831	88.3723	5.77493	1.01792	2.4263e-10	6.40965e-09	FDR<0.01
g17874	97.3429	5.42948	1.03435	3.596e-09	7.9352e-08	FDR<0.01
g17876	380.907	3.84868	0.349282	4.85814e-29	6.50947e-27	FDR<0.01
g1661	18.1155	-1.5428	0.543319	0.000191203	0.0016476	FDR<0.01
g1669	99.961	-2.17233	0.455858	7.44322e-08	1.30239e-06	FDR<0.01
g1674	38.5692	-2.73361	0.349445	6.87627e-16	3.38645e-14	FDR<0.01
g1682	17.2988	-3.03383	0.522202	7.54653e-10	1.84908e-08	FDR<0.01
g1689	2.51365	-2.64003	1.19487	0.000697172	0.00511799	FDR<0.01
g1695	14.4304	4.00853	1.04506	5.34354e-06	6.68977e-05	FDR<0.01
g1697	8.07	2.68531	1.18006	0.000586835	0.00439476	FDR<0.01
g1703	164.944	4.334	0.483887	3.32504e-20	2.43132e-18	FDR<0.01
g1710	55.1286	-5.89568	0.682486	1.08473e-19	7.33329e-18	FDR<0.01
g1730	13.9058	-1.69851	0.518793	3.75869e-05	0.00039396	FDR<0.01
g17888	3.63401	-2.92761	0.893483	4.02195e-05	0.000416854	FDR<0.01
g17890	38.9438	5.31748	1.00759	3.51674e-09	7.79501e-08	FDR<0.01
g17891	322.629	3.98498	0.315419	1.97006e-37	3.95955e-35	FDR<0.01
g17904	22.7959	-2.26236	0.56472	2.37356e-06	3.20344e-05	FDR<0.01
g17941	22.9406	2.0944	0.880464	0.000551058	0.00417093	FDR<0.01
g17948	6.60657	3.1693	1.21684	0.000221901	0.00187412	FDR<0.01
g1746	222.661	6.33499	0.856914	1.65957e-15	7.71337e-14	FDR<0.01
g1747	22.5106	3.24418	1.08643	8.5378e-05	0.000812136	FDR<0.01
g1765	12.7439	3.05217	1.25001	0.000339249	0.00272247	FDR<0.01
g18028	15.9291	-4.89353	0.822553	1.28028e-10	3.4811e-09	FDR<0.01
g18052	20.0498	-1.73451	0.388964	2.5945e-07	4.14925e-06	FDR<0.01
g18053	21.0651	-2.74893	0.412473	3.06793e-12	1.01174e-10	FDR<0.01
g18056	13.7288	-2.16884	0.468438	1.41738e-07	2.36661e-06	FDR<0.01
g18058	182.328	2.83601	0.281062	1.05794e-24	1.00221e-22	FDR<0.01
g18066	30.1364	5.28262	1.00765	4.38533e-09	9.52162e-08	FDR<0.01
g18071	730.808	-2.26995	0.287134	1.68918e-16	8.87747e-15	FDR<0.01
g18104	70.2203	6.4239	1.00048	1.28865e-12	4.47807e-11	FDR<0.01
g18128	22.0512	2.91274	1.12697	0.000258939	0.00214911	FDR<0.01
g18136	10.7414	-2.30203	0.707064	3.87125e-05	0.000403813	FDR<0.01
g18155	27.5591	-1.93923	0.496968	3.09228e-06	4.0845e-05	FDR<0.01
g18162	44.8982	3.63152	0.916132	4.11419e-06	5.2887e-05	FDR<0.01
g18206	39.2709	1.53726	0.483151	6.08912e-05	0.000601619	FDR<0.01
g18207	42.1058	5.57828	0.998946	4.99669e-10	1.27035e-08	FDR<0.01
g18224	1.23384	-3.16565	1.76435	0.00100844	0.00698257	FDR<0.01
g18226	9.14757	3.22616	1.12017	0.00011232	0.00104474	FDR<0.01
g18241	26.5647	3.33899	1.06042	5.40165e-05	0.000541002	FDR<0.01
g18242	29.5302	5.17674	1.0046	7.80194e-09	1.62107e-07	FDR<0.01
g18243	30.8365	5.15368	0.992956	6.61679e-09	1.39196e-07	FDR<0.01
g18244	43.0601	5.5964	1.0055	5.42385e-10	1.36959e-08	FDR<0.01
g18260	48.8905	-1.70397	0.40652	9.03018e-07	1.31544e-05	FDR<0.01
g18304	49.4466	1.55714	0.482388	5.0443e-05	0.000509327	FDR<0.01
g18322	23.7576	3.05255	0.909145	3.15187e-05	0.000337979	FDR<0.01
g18338	973.23	4.75444	0.289356	7.90469e-62	4.35431e-59	FDR<0.01
g18345	39.991	3.02478	0.674977	5.53294e-07	8.33754e-06	FDR<0.01
g18352	37.6913	3.35313	0.857838	5.26168e-06	6.60954e-05	FDR<0.01
g18361	99.0517	2.8088	0.38688	5.19671e-14	2.12337e-12	FDR<0.01
g18364	27.4103	2.93068	1.12931	0.00025085	0.0020878	FDR<0.01
g18365	21.351	2.27964	0.994713	0.000654529	0.00483597	FDR<0.01
g18374	27.5188	-2.19773	0.560113	3.17701e-06	4.18245e-05	FDR<0.01
g18375	332.762	5.08293	0.421505	8.22602e-35	1.47404e-32	FDR<0.01
g18386	199.129	5.20719	0.666307	2.108e-16	1.09623e-14	FDR<0.01
g18394	56.1281	-4.37464	0.374331	1.48844e-32	2.51564e-30	FDR<0.01
g18396	19.2557	4.71243	1.04202	2.38821e-07	3.8483e-06	FDR<0.01
g18403	172.881	-3.70491	0.25457	9.92984e-49	2.89581e-46	FDR<0.01
g18409	46.7811	-4.93926	0.495051	1.03565e-24	9.8739e-23	FDR<0.01
g18426	75.4671	1.58466	0.52564	0.000102662	0.000963949	FDR<0.01
g18446	31.055	-2.619	0.348052	5.88211e-15	2.62717e-13	FDR<0.01
g18454	38.3138	-3.91079	0.376005	3.63659e-26	3.83595e-24	FDR<0.01
g18460	28.4792	-2.41719	0.422181	6.4863e-10	1.61322e-08	FDR<0.01
g18467	24.9848	2.38386	0.742085	4.54845e-05	0.000464304	FDR<0.01
g18475	131.627	-2.02313	0.522729	3.61298e-06	4.69719e-05	FDR<0.01
g18477	7.63244	2.61535	1.25617	0.000939634	0.00659829	FDR<0.01
g18481	11.4407	2.76986	1.16526	0.000447359	0.0034705	FDR<0.01
g18490	23.1385	3.50329	1.11081	5.00459e-05	0.000506468	FDR<0.01
g18502	13.9275	-3.87753	0.613194	3.13009e-11	9.31076e-10	FDR<0.01
g18516	76.7963	2.07694	0.502783	1.2473e-06	1.77353e-05	FDR<0.01
g18524	45.8227	-2.23596	0.27124	1.01268e-17	5.88345e-16	FDR<0.01
g18531	35.7203	-4.95685	0.718991	2.61184e-13	9.71148e-12	FDR<0.01
g18534	23.3545	2.85736	1.14234	0.000322513	0.00261117	FDR<0.01
g18545	285.002	4.07651	0.324096	3.69858e-37	7.23803e-35	FDR<0.01
g18546	20.3273	1.63082	0.706553	0.00085615	0.00608968	FDR<0.01
g18550	1716.21	6.24364	0.28695	8.99887e-107	2.67681e-103	FDR<0.01
g18552	182.482	-1.65052	0.300772	1.2505e-09	2.96158e-08	FDR<0.01
g18570	16.0563	4.29658	1.04224	1.63892e-06	2.28236e-05	FDR<0.01
g18576	1.20702	-2.91958	1.54573	0.00111821	0.00765353	FDR<0.01
g18607	795.143	4.86674	0.389789	5.36862e-37	1.03698e-34	FDR<0.01
g18611	16.4746	3.50144	1.1316	5.84304e-05	0.000581683	FDR<0.01
g1771	167.151	2.21651	0.480871	1.63628e-07	2.70704e-06	FDR<0.01
g1789	702.341	-3.27536	0.17176	1.0114e-81	9.40164e-79	FDR<0.01
g18615	112.736	1.91595	0.319554	6.54584e-11	1.85088e-09	FDR<0.01
g18628	113.841	-3.6139	0.419384	1.16615e-18	7.41201e-17	FDR<0.01
g18639	33.6738	2.16219	0.585467	7.7108e-06	9.35422e-05	FDR<0.01
g18661	33.4512	-2.27898	0.424725	3.92524e-09	8.59796e-08	FDR<0.01
g18684	44.5193	-1.5743	0.552016	0.00017751	0.00154483	FDR<0.01
g18711	27.1744	2.37464	0.955762	0.000385553	0.00305342	FDR<0.01
g18714	97.3548	5.09119	0.839912	5.24652e-11	1.5035e-09	FDR<0.01
g18725	115.777	-3.1713	0.445251	1.71931e-13	6.49017e-12	FDR<0.01
g18726	61.5733	-2.8682	0.558265	2.46834e-08	4.68261e-07	FDR<0.01
g18728	24.0581	2.02363	0.775083	0.000291741	0.00238936	FDR<0.01
g18754	43.6606	-3.52339	0.370382	3.39955e-22	2.82466e-20	FDR<0.01
g18759	17.1369	3.55202	1.07465	3.26646e-05	0.000349763	FDR<0.01
g18767	103.842	1.86327	0.31549	1.08421e-10	3.00288e-09	FDR<0.01
g18787	30.264	3.37429	1.12437	7.82524e-05	0.000752812	FDR<0.01
g18789	252.202	2.0884	0.290237	2.66922e-14	1.13427e-12	FDR<0.01
g18796	345.186	4.57624	0.349808	3.41859e-40	8.20076e-38	FDR<0.01
g18803	30.0698	4.91705	1.01899	5.07482e-08	9.11568e-07	FDR<0.01
g18833	48.6154	-4.73714	0.502579	2.84321e-22	2.37568e-20	FDR<0.01
g18846	15.7115	4.32756	1.01008	8.713e-07	1.27422e-05	FDR<0.01
g18877	23.96	3.27674	1.19339	0.000152033	0.001346	FDR<0.01
g18900	28.4659	5.02155	1.03015	3.6144e-08	6.67788e-07	FDR<0.01
g18903	131.111	1.95195	0.29979	2.53589e-12	8.43765e-11	FDR<0.01
g18908	18.3584	-1.88852	0.617024	7.3103e-05	0.000707392	FDR<0.01
g18916	105.128	-1.63056	0.258559	8.57163e-12	2.67828e-10	FDR<0.01
g18929	25.2299	4.8751	1.07137	1.80965e-07	2.98061e-06	FDR<0.01
g18932	6.75806	-2.64222	1.04217	0.000317505	0.00257624	FDR<0.01
g18933	12.122	-2.44886	0.924527	0.000244542	0.00204178	FDR<0.01
g18941	305.032	4.67369	0.39061	3.978e-34	6.96056e-32	FDR<0.01
g18976	5.38728	-4.09222	0.991541	1.85341e-06	2.55949e-05	FDR<0.01
g18999	92.6576	3.99129	0.877279	3.71304e-07	5.76605e-06	FDR<0.01
g19000	32.1474	2.22229	0.713598	6.07983e-05	0.000601232	FDR<0.01
g19007	73.2632	-4.35149	0.315822	3.56549e-44	9.14302e-42	FDR<0.01
g19016	27.4555	-1.58546	0.345759	1.56181e-07	2.58673e-06	FDR<0.01
g19043	442.176	1.73419	0.266953	2.39576e-12	8.00723e-11	FDR<0.01
g19059	45.7803	-3.19622	0.431329	2.1268e-14	9.14218e-13	FDR<0.01
g19060	12.3947	-3.31071	0.67679	9.65883e-08	1.65693e-06	FDR<0.01
g19074	2.34325	-2.46045	1.19899	0.00108852	0.00747093	FDR<0.01
g19081	8.07172	2.60634	1.2117	0.00080923	0.0057836	FDR<0.01
g19084	33.7945	2.44122	0.737646	3.35858e-05	0.000357568	FDR<0.01
g19105	16.9107	3.05586	1.12604	0.000179939	0.00156048	FDR<0.01
g19112	118.09	1.78358	0.265232	5.17922e-13	1.86064e-11	FDR<0.01
g19113	79.0026	3.817	0.703232	6.04105e-09	1.27989e-07	FDR<0.01
g19116	107.788	-2.63607	0.235703	7.14907e-30	1.02239e-27	FDR<0.01
g19123	48.4344	2.2057	0.56198	3.17768e-06	4.18245e-05	FDR<0.01
g19141	58.4686	-1.61617	0.319999	1.42236e-08	2.80196e-07	FDR<0.01
g19146	33.3157	-2.8556	0.448545	2.34512e-11	7.10367e-10	FDR<0.01
g19147	11.9296	-2.71684	0.85378	5.28056e-05	0.000529944	FDR<0.01
g19162	35.1111	-2.50695	0.435063	5.96172e-10	1.49023e-08	FDR<0.01
g19196	1.78401	-3.3476	1.63071	0.000578269	0.00434436	FDR<0.01
g19205	191.964	3.10841	0.765719	3.02283e-06	4.00344e-05	FDR<0.01
g19206	22.8526	4.40191	1.02283	7.62821e-07	1.12554e-05	FDR<0.01
g19223	68.1204	-1.82171	0.379524	4.89515e-08	8.82994e-07	FDR<0.01
g19224	3.65806	-2.56875	0.915466	0.000156611	0.00138213	FDR<0.01
g19248	15.4435	4.10691	1.08394	5.84432e-06	7.27995e-05	FDR<0.01
g19249	52.7587	2.23309	0.494565	2.56959e-07	4.1169e-06	FDR<0.01
g19263	451.367	1.89778	0.251136	1.34375e-15	6.38515e-14	FDR<0.01
g19289	455.828	-2.40483	0.342623	1.67179e-13	6.32687e-12	FDR<0.01
g19297	93.8173	5.55372	0.773732	1.8115e-14	7.85493e-13	FDR<0.01
g19307	20.5192	-1.56841	0.527741	0.000120576	0.0011118	FDR<0.01
g19325	54.4078	2.20819	0.454183	4.82819e-08	8.74733e-07	FDR<0.01
g19329	284.25	1.91013	0.358925	3.27497e-09	7.26995e-08	FDR<0.01
g19331	29.5517	1.5709	0.740892	0.00150471	0.00984727	FDR<0.01
g19339	26.8951	3.83063	1.12016	2.07798e-05	0.000231158	FDR<0.01
g19369	33.3418	-2.36915	0.277024	9.74014e-19	6.24418e-17	FDR<0.01
g19397	52.7334	3.46564	0.733673	2.07984e-07	3.38812e-06	FDR<0.01
g19422	3.86415	-2.97405	0.754611	4.52247e-06	5.77858e-05	FDR<0.01
g19452	18.8248	-1.8262	0.426519	5.85094e-07	8.79889e-06	FDR<0.01
g19468	33.0737	3.87991	1.02023	6.38217e-06	7.87081e-05	FDR<0.01
g19484	10.4901	-1.56412	0.609967	0.000436576	0.00340136	FDR<0.01
g19499	55.9119	1.5828	0.418515	5.81223e-06	7.24604e-05	FDR<0.01
g19513	9.31076	-4.22703	0.626414	1.48106e-12	5.12276e-11	FDR<0.01
g19520	117.385	-1.61482	0.185439	8.87985e-20	6.08618e-18	FDR<0.01
g19533	155.082	-2.18587	0.306573	5.10324e-14	2.0967e-12	FDR<0.01
g19537	31.4534	-2.04733	0.3073	1.05079e-12	3.69464e-11	FDR<0.01
g19550	31.1377	-2.36348	0.414998	7.13224e-10	1.75917e-08	FDR<0.01
g19554	431.76	7.28795	0.961621	1.63755e-16	8.63665e-15	FDR<0.01
g19574	3854.08	-2.57362	0.634071	2.39148e-06	3.22408e-05	FDR<0.01
g19577	81.9407	-4.30257	0.527272	3.34538e-17	1.87052e-15	FDR<0.01
g19627	27.9247	-1.88461	0.410033	1.35754e-07	2.27887e-06	FDR<0.01
g19629	29.3136	1.7949	0.702214	0.000374551	0.0029758	FDR<0.01
g19643	72.6932	5.55945	0.997624	5.44078e-10	1.37154e-08	FDR<0.01
g19658	342.042	1.60058	0.320062	1.87526e-08	3.62217e-07	FDR<0.01
g19660	286.273	1.99223	0.285964	1.18031e-13	4.57154e-12	FDR<0.01
g19661	142.001	5.83029	0.973674	3.62603e-11	1.07004e-09	FDR<0.01
g19662	71.9719	4.80865	0.970726	3.08403e-08	5.76241e-07	FDR<0.01
g19671	65.1192	-2.29678	0.297869	8.22235e-16	3.98342e-14	FDR<0.01
g19694	43.0579	2.03126	0.525557	3.70378e-06	4.79846e-05	FDR<0.01
g19708	450.689	8.16736	1.01894	2.19204e-18	1.35279e-16	FDR<0.01
g19709	88.0838	5.90196	1.02539	1.3122e-10	3.55488e-09	FDR<0.01
g19715	75.6957	4.13028	0.822537	3.987e-08	7.33895e-07	FDR<0.01
g19722	13.7132	3.36126	1.16345	0.000103841	0.000972771	FDR<0.01
g19723	8.54259	3.10848	1.14182	0.000172794	0.00150997	FDR<0.01
g19732	31.0592	1.72245	0.701257	0.000524364	0.00399532	FDR<0.01
g19739	33.2884	2.16971	0.814866	0.00024372	0.00203758	FDR<0.01
g19756	90.8772	1.85677	0.494453	5.60376e-06	6.99788e-05	FDR<0.01
g19757	5.97714	-2.73911	0.820185	3.26175e-05	0.00034951	FDR<0.01
g19778	43.7902	2.71263	0.692437	4.45598e-06	5.70833e-05	FDR<0.01
g19780	5.03848	-2.98858	1.03928	0.000122184	0.00112453	FDR<0.01
g19781	6.4242	-3.31394	1.09529	7.52554e-05	0.00072633	FDR<0.01
g19792	69.8803	-1.73808	0.339468	9.27043e-09	1.89916e-07	FDR<0.01
g19831	27.4667	-4.11878	0.49986	2.03737e-17	1.15656e-15	FDR<0.01
g19852	29.3828	5.02474	1.00024	1.75599e-08	3.4319e-07	FDR<0.01
g19868	46.2072	-3.8725	0.423955	9.74363e-21	7.53004e-19	FDR<0.01
g19900	1081.5	-1.51834	0.145789	6.57755e-27	7.24651e-25	FDR<0.01
g19905	1.218	-3.20259	1.9716	0.00111699	0.00764874	FDR<0.01
g19922	38.1928	-3.99161	0.493997	8.41724e-17	4.51948e-15	FDR<0.01
g19924	6.00859	-2.87612	1.03443	0.000160491	0.00141241	FDR<0.01
g19928	148.565	1.68198	0.721676	0.00077165	0.00555775	FDR<0.01
g19947	8.88879	-2.73854	0.828256	3.61867e-05	0.000381435	FDR<0.01
g19973	34.8447	-1.55078	0.307098	1.52969e-08	3.00542e-07	FDR<0.01
g19974	884.938	3.01455	0.290186	5.47968e-26	5.65967e-24	FDR<0.01
g19979	89.7675	-2.6991	0.462541	4.96961e-10	1.26564e-08	FDR<0.01
g19981	7.6644	-1.87772	0.738394	0.000373962	0.00297271	FDR<0.01
g19982	27.8162	-1.72207	0.423189	1.54036e-06	2.15115e-05	FDR<0.01
g19985	31.4381	4.20716	1.03091	2.03023e-06	2.78044e-05	FDR<0.01
g20030	149.056	4.69096	0.609658	9.46458e-16	4.54086e-14	FDR<0.01
g20032	1111.81	-5.39493	0.224282	2.64621e-129	1.96786e-125	FDR<0.01
g20067	176.666	-6.16868	0.717372	1.17016e-19	7.80442e-18	FDR<0.01
g20091	70.4476	-2.45818	0.374904	4.22011e-12	1.36447e-10	FDR<0.01
g20092	20.7633	-3.36025	0.561069	2.88579e-10	7.52988e-09	FDR<0.01
g20100	87.8129	4.73577	0.74725	1.36357e-11	4.19885e-10	FDR<0.01
g20118	26.8919	-2.38335	0.405392	2.5344e-10	6.65975e-09	FDR<0.01
g20123	38.4542	4.00474	1.00879	3.41373e-06	4.46547e-05	FDR<0.01
g20124	67.6939	4.57924	0.860186	5.96078e-09	1.26469e-07	FDR<0.01
g20126	55.4044	3.3874	0.69302	9.87849e-08	1.69071e-06	FDR<0.01
g20133	106.116	3.95203	0.62713	3.42546e-11	1.01691e-09	FDR<0.01
g20135	15.2654	3.93274	1.05024	7.47932e-06	9.09566e-05	FDR<0.01
g20154	106.066	3.32954	0.456718	5.18649e-14	2.12337e-12	FDR<0.01
g20158	248.276	-1.97199	0.289196	3.22865e-13	1.19155e-11	FDR<0.01
g20159	11.5013	-4.36233	0.785004	2.0575e-09	4.70066e-08	FDR<0.01
g20169	65.2689	4.343	0.731629	2.37859e-10	6.30601e-09	FDR<0.01
g20194	117.859	5.84581	1.00938	1.13716e-10	3.13202e-09	FDR<0.01
g20195	30.6481	2.5948	0.803302	4.48421e-05	0.000458691	FDR<0.01
g20215	362.239	-1.64589	0.188811	8.08733e-20	5.6207e-18	FDR<0.01
g20218	87.1931	5.03871	0.857986	1.72728e-10	4.64554e-09	FDR<0.01
g20224	5.39648	2.86711	1.2112	0.000438702	0.00341613	FDR<0.01
g20225	47.4595	5.56189	1.00242	6.2077e-10	1.54911e-08	FDR<0.01
g20226	39.4662	5.45986	1.01855	1.935e-09	4.48275e-08	FDR<0.01
g20270	6.21522	2.48848	1.24259	0.00119906	0.00812462	FDR<0.01
g20301	18.6979	4.04486	1.01376	3.11014e-06	4.10445e-05	FDR<0.01
g20341	42.767	3.4105	0.692663	8.35276e-08	1.4496e-06	FDR<0.01
g20383	372.52	-2.53286	0.259667	2.07086e-23	1.82248e-21	FDR<0.01
g20423	87.7775	2.70166	0.728844	9.51105e-06	0.000113804	FDR<0.01
g20455	61.3333	5.098	1.01819	1.76187e-08	3.43888e-07	FDR<0.01
g20488	50.394	2.61972	0.543429	9.24348e-08	1.59488e-06	FDR<0.01
g20503	17.8599	-2.07946	0.384217	2.34829e-09	5.33223e-08	FDR<0.01
g20505	145.76	5.56904	0.806356	1.22985e-13	4.72651e-12	FDR<0.01
g20512	97.0543	1.57223	0.345539	1.88182e-07	3.09263e-06	FDR<0.01
g20529	7.00824	-3.10338	0.68067	4.08406e-07	6.28801e-06	FDR<0.01
g20532	70.4698	-1.53819	0.312703	3.08811e-08	5.7628e-07	FDR<0.01
g20533	29.7654	-3.43533	0.520113	6.04291e-12	1.91226e-10	FDR<0.01
g20534	805.826	-3.92906	0.266332	4.51911e-50	1.46115e-47	FDR<0.01
g20536	462.651	-3.43463	0.316854	4.38303e-28	5.25716e-26	FDR<0.01
g20543	25.1178	2.47002	0.995062	0.000379493	0.00301345	FDR<0.01
g20628	80.3068	-3.78775	0.357896	5.77886e-27	6.4141e-25	FDR<0.01
g20641	3.34017	-2.11121	0.9747	0.000961587	0.00671756	FDR<0.01
g20706	43.6456	-2.01356	0.405851	2.40371e-08	4.57113e-07	FDR<0.01
g20720	14.2596	-3.41605	0.574752	3.76709e-10	9.76096e-09	FDR<0.01
g20753	1.69588	-2.77916	1.29133	0.000737607	0.00536189	FDR<0.01
g20754	19.868	-1.91581	0.546395	1.48051e-05	0.000170899	FDR<0.01
g20755	36.3903	-2.30123	0.517135	3.68523e-07	5.73331e-06	FDR<0.01
g20795	1369.9	2.87576	0.17519	3.07661e-61	1.57788e-58	FDR<0.01
g20800	77.0781	4.22798	0.679702	4.63734e-11	1.34831e-09	FDR<0.01
g20818	5.34192	-2.03963	0.966872	0.00114664	0.00782291	FDR<0.01
g20819	53.8278	3.62242	0.740568	9.4424e-08	1.62167e-06	FDR<0.01
g20844	5.8114	-2.4681	0.858576	0.000129328	0.00117923	FDR<0.01
g20876	224.564	-3.5239	0.186523	2.66477e-80	2.33136e-77	FDR<0.01
g20877	95.0173	-3.99102	0.278192	1.62469e-47	4.55926e-45	FDR<0.01
g20881	59.7687	2.22799	0.531065	1.05224e-06	1.515e-05	FDR<0.01
g20896	76.6852	4.13283	0.621668	3.14817e-12	1.03361e-10	FDR<0.01
g20931	28.9356	-3.61613	0.342198	7.61193e-27	8.32443e-25	FDR<0.01
g20955	3.88799	-2.73294	1.14286	0.000438945	0.00341624	FDR<0.01
g20976	77.1421	1.83383	0.432555	7.08058e-07	1.05279e-05	FDR<0.01
g20981	21.2512	3.44698	1.09338	5.14021e-05	0.000517606	FDR<0.01
g20982	9.15658	-2.60746	0.623039	1.47825e-06	2.07024e-05	FDR<0.01
g21046	745.253	-4.01245	0.273991	2.07741e-49	6.30558e-47	FDR<0.01
g21100	82.1752	-4.50016	0.500145	1.9447e-20	1.46078e-18	FDR<0.01
g21104	129.984	4.38479	0.598076	2.0269e-14	8.76342e-13	FDR<0.01
g21107	25.7691	1.64884	0.703863	0.000766067	0.00552288	FDR<0.01
g21111	101.434	6.83394	1.00914	8.30033e-14	3.26589e-12	FDR<0.01
g21122	159.715	4.19324	0.460523	9.77138e-21	7.53004e-19	FDR<0.01
g21168	332.26	7.01183	0.857967	1.97159e-18	1.22181e-16	FDR<0.01
g21176	62.8959	6.33793	1.02463	6.23119e-12	1.96765e-10	FDR<0.01
g21190	2.9949	-3.12188	1.06018	9.86755e-05	0.000927687	FDR<0.01
g21234	167.857	1.70102	0.404052	8.32906e-07	1.2253e-05	FDR<0.01
g21241	54.2699	-2.88792	0.341352	4.35375e-18	2.59014e-16	FDR<0.01
g21291	54.8702	4.54667	1.04846	5.93966e-07	8.92329e-06	FDR<0.01
g21299	53.7352	2.09753	0.957673	0.000908382	0.00641822	FDR<0.01
g21324	173.875	4.48855	0.524914	1.02973e-18	6.57305e-17	FDR<0.01
g21332	288.627	1.7671	0.35026	1.37759e-08	2.72459e-07	FDR<0.01
g21336	41.1745	3.36428	0.873208	6.37408e-06	7.86736e-05	FDR<0.01
g21349	599.653	2.97974	0.184619	2.88957e-59	1.30232e-56	FDR<0.01
g21365	27.5741	5.15681	0.993394	6.56501e-09	1.38302e-07	FDR<0.01
g21401	26.8419	5.03841	0.999364	1.58324e-08	3.10653e-07	FDR<0.01
g21402	11.4333	-3.17815	0.436868	5.73961e-14	2.31971e-12	FDR<0.01
g21417	31.695	-4.72028	0.541412	1.88087e-19	1.2378e-17	FDR<0.01
g21421	19.4886	-1.87861	0.428664	3.71403e-07	5.76605e-06	FDR<0.01
g21424	132.054	3.91339	1.11263	1.50288e-05	0.000173005	FDR<0.01
g21426	139.992	4.1886	0.593699	1.804e-13	6.77547e-12	FDR<0.01
g21473	5.15483	-2.24086	0.938662	0.000515927	0.00394114	FDR<0.01
g21474	3.38791	-2.34686	1.15305	0.0011964	0.00811031	FDR<0.01
g21519	18.1087	3.94732	1.07703	9.50035e-06	0.000113767	FDR<0.01
g21523	26.0442	4.61692	1.03146	3.16838e-07	5.00248e-06	FDR<0.01
g21524	238.567	7.78472	0.984828	8.06506e-18	4.7225e-16	FDR<0.01
g21525	10.8132	3.81662	1.05389	1.16429e-05	0.000137215	FDR<0.01
g21545	105.391	1.89547	0.284868	9.13581e-13	3.23516e-11	FDR<0.01
g21613	30.8355	2.85129	0.955005	9.30697e-05	0.000878874	FDR<0.01
g21614	23.3194	-1.90552	0.456443	9.5566e-07	1.38533e-05	FDR<0.01
g21616	4.24353	-2.25567	1.12328	0.00133343	0.0089053	FDR<0.01
g21624	122.773	5.13526	0.770997	1.06683e-12	3.74222e-11	FDR<0.01
g21628	6.81616	-1.52622	0.681221	0.00113936	0.00778397	FDR<0.01
g21638	98.9411	4.52154	0.683469	2.75157e-12	9.11448e-11	FDR<0.01
g21657	2.0386	-3.19079	1.63171	0.00078352	0.00562147	FDR<0.01
g21692	154.35	3.21058	0.358534	6.48816e-20	4.61715e-18	FDR<0.01
g21709	105.016	2.35668	0.386438	6.53538e-11	1.85088e-09	FDR<0.01
g21717	26.0342	2.71221	0.957182	0.000143285	0.00128146	FDR<0.01
g21738	10.8922	-2.48058	0.506498	5.54404e-08	9.93451e-07	FDR<0.01
g21767	49.4368	3.87581	0.778424	5.68206e-08	1.01574e-06	FDR<0.01
g21798	46.5821	1.80029	0.518546	1.71767e-05	0.000195312	FDR<0.01
g21839	144.241	3.7427	0.990863	7.39783e-06	9.00392e-05	FDR<0.01
g21842	11.6405	2.54066	1.19654	0.000889472	0.00629358	FDR<0.01
g21862	7.87746	-3.18501	0.862078	1.09223e-05	0.000129131	FDR<0.01
g21863	46.8561	-2.19258	0.326946	9.9275e-13	3.50716e-11	FDR<0.01
g21886	15.2033	3.11057	1.17697	0.000208606	0.00177698	FDR<0.01
g21925	6.0896	2.76888	1.31104	0.000808333	0.00578116	FDR<0.01
g21927	183.572	-4.91632	0.295707	2.63361e-63	1.56679e-60	FDR<0.01
g21938	119.566	-3.09764	0.282297	1.05221e-28	1.36083e-26	FDR<0.01
g21961	184.358	5.28515	0.606231	1.02517e-19	6.96225e-18	FDR<0.01
g22040	4.68446	-1.79449	0.65738	0.000221275	0.00187203	FDR<0.01
g22045	4.89356	-3.33542	0.715982	2.77703e-07	4.42688e-06	FDR<0.01
g22062	136.167	-3.03834	0.358952	4.57451e-18	2.71063e-16	FDR<0.01
g22079	53.8271	4.02534	0.845039	1.42841e-07	2.37903e-06	FDR<0.01
g22080	88.5151	1.61977	0.342126	7.23847e-08	1.27255e-06	FDR<0.01
g22101	1.16708	-3.70845	1.62679	0.000282479	0.00232374	FDR<0.01
g22111	43.5169	2.08434	0.571918	9.00894e-06	0.000108494	FDR<0.01
g22136	31.896	-2.24048	0.39816	8.76781e-10	2.11351e-08	FDR<0.01
g22138	9.56075	-2.52211	0.66768	6.78294e-06	8.28945e-05	FDR<0.01
g22139	133.953	-3.33367	0.202271	1.08722e-61	5.77507e-59	FDR<0.01
g22144	73.4674	4.63197	0.814072	7.60894e-10	1.86131e-08	FDR<0.01
g22156	48.0181	4.33499	1.06569	1.9387e-06	2.66491e-05	FDR<0.01
g22163	13.4446	-1.63064	0.41998	3.64468e-06	4.73014e-05	FDR<0.01
g22168	20.4891	-2.77343	0.394649	2.63895e-13	9.7878e-12	FDR<0.01
g22185	6.88881	2.85613	1.2705	0.000574845	0.00432895	FDR<0.01
g22190	9.13414	2.65096	1.17901	0.000634244	0.00469776	FDR<0.01
g22191	351.021	8.31715	0.991835	9.10559e-20	6.21227e-18	FDR<0.01
g22200	111.206	3.72749	0.51022	4.08499e-14	1.70663e-12	FDR<0.01
g22221	28.1736	-1.90601	0.406746	8.85707e-08	1.53176e-06	FDR<0.01
g22246	91.7945	-1.56806	0.330558	7.27843e-08	1.27806e-06	FDR<0.01
g22260	10.3904	2.71347	1.20103	0.000601581	0.00448712	FDR<0.01
g22266	17.6266	4.56117	1.02076	3.43841e-07	5.40586e-06	FDR<0.01
g22284	35.8419	3.7708	0.855627	7.42443e-07	1.09765e-05	FDR<0.01
g22293	14.2733	-2.09694	0.653122	4.3413e-05	0.000446221	FDR<0.01
g22294	2.26307	-4.81937	1.43212	1.04622e-05	0.000124383	FDR<0.01
g22295	4.85893	-4.90138	1.01497	5.06884e-08	9.11568e-07	FDR<0.01
g22297	4.28605	-2.00655	0.758339	0.000264187	0.00218657	FDR<0.01
g22309	2.63197	-2.68462	1.17823	0.000583021	0.0043728	FDR<0.01
g22323	46.2793	3.64209	0.875903	2.03711e-06	2.78729e-05	FDR<0.01
g22367	54.7214	5.74349	1.0854	2.01726e-09	4.63004e-08	FDR<0.01
g22371	26.1974	-1.62137	0.473158	2.2712e-05	0.000251149	FDR<0.01
g22372	22.9565	-3.03543	0.38811	8.79641e-16	4.24769e-14	FDR<0.01
g22411	9.76282	-3.13211	0.57243	5.10298e-09	1.09361e-07	FDR<0.01
g22413	58.9329	2.81789	0.443405	2.43483e-11	7.36041e-10	FDR<0.01
g22426	26.6762	4.22199	1.0314	1.92138e-06	2.64599e-05	FDR<0.01
g22429	28.5594	4.86329	0.990016	3.55887e-08	6.58347e-07	FDR<0.01
g22434	15.8398	3.8289	1.09379	1.65373e-05	0.000189054	FDR<0.01
g22454	15.5349	3.67078	1.12703	3.52352e-05	0.000372726	FDR<0.01
g22455	250.951	3.73739	0.344368	3.2592e-28	3.97329e-26	FDR<0.01
g22482	25.2204	-1.52851	0.347314	4.05318e-07	6.25917e-06	FDR<0.01
g22511	62.4855	2.10775	0.45646	1.41936e-07	2.36661e-06	FDR<0.01
g22528	23.8941	-4.28374	0.438852	1.75061e-23	1.54981e-21	FDR<0.01
g22532	80.6991	2.60374	0.757328	2.30106e-05	0.000254073	FDR<0.01
g22538	23.0501	2.62998	1.14445	0.000569832	0.00429555	FDR<0.01
g22550	2.93207	-5.03209	1.18834	5.51544e-07	8.31959e-06	FDR<0.01
g22551	2.62249	-2.94679	1.18833	0.000327168	0.00263881	FDR<0.01
g22556	22.2298	2.901	1.09474	0.000221646	0.00187342	FDR<0.01
g22574	103.977	-2.44863	0.632129	4.52981e-06	5.783e-05	FDR<0.01
g22582	82.3334	3.70297	1.16939	4.38472e-05	0.000450061	FDR<0.01
g22605	28.0315	-1.81954	0.481096	5.04466e-06	6.3692e-05	FDR<0.01
g22622	43.5445	2.8392	0.620546	3.3573e-07	5.28393e-06	FDR<0.01
g22623	445.945	3.5496	0.32586	2.33509e-28	2.91847e-26	FDR<0.01
g22645	2.36063	-1.96875	0.924053	0.00112262	0.00768017	FDR<0.01
g22655	53.3264	-3.90374	0.306498	5.67331e-38	1.18844e-35	FDR<0.01
g22658	19.658	4.47484	1.01461	4.69778e-07	7.1809e-06	FDR<0.01
g22665	51.461	3.08467	0.539728	1.31977e-09	3.11076e-08	FDR<0.01
g22675	45.461	-2.3254	0.389735	1.38035e-10	3.73273e-09	FDR<0.01
g22698	7.46234	2.98457	1.21008	0.000331688	0.00267092	FDR<0.01
g22699	66.1726	4.67639	0.969914	6.55746e-08	1.16383e-06	FDR<0.01
g22755	31.6543	2.58891	1.302	0.00116828	0.00793776	FDR<0.01
g22771	35.1056	-1.68424	0.527998	5.13073e-05	0.000517001	FDR<0.01
g22775	13.6328	2.66949	1.32608	0.00105644	0.00727426	FDR<0.01
g22799	11.2249	-4.57247	0.864082	7.08961e-09	1.47887e-07	FDR<0.01
g22800	11.3366	3.21796	1.1335	0.000124701	0.00114375	FDR<0.01
g22802	5.44493	-1.83945	0.751086	0.00049981	0.00384368	FDR<0.01
g22830	103.348	6.80879	0.992451	4.66125e-14	1.9365e-12	FDR<0.01
g22836	28.6399	-4.22969	0.500083	2.93737e-18	1.76872e-16	FDR<0.01
g22842	116.24	-1.67342	0.27717	4.64153e-11	1.34831e-09	FDR<0.01
g22854	23.9858	-1.66142	0.513969	4.48313e-05	0.000458691	FDR<0.01
g22887	50.2652	4.1367	0.858428	1.03414e-07	1.76183e-06	FDR<0.01
g22891	19.2366	2.31341	0.920137	0.000360723	0.00287824	FDR<0.01
g22936	1279.43	5.52237	0.269685	1.05644e-94	1.57124e-91	FDR<0.01
g22996	853.447	-3.7672	0.187436	1.33129e-90	1.80002e-87	FDR<0.01
g22999	5.31309	-3.2784	0.81275	3.3823e-06	4.43606e-05	FDR<0.01
g23016	22.6065	-1.69465	0.38726	3.89935e-07	6.04115e-06	FDR<0.01
g23017	15.5972	-2.04859	0.590612	1.72667e-05	0.000196037	FDR<0.01
g23030	4.8493	-2.55527	0.881109	0.000120122	0.00110829	FDR<0.01
g23053	1.77267	-4.26035	1.55424	7.23865e-05	0.000701932	FDR<0.01
g23054	20.669	-3.57526	0.34197	2.55541e-26	2.73429e-24	FDR<0.01
g23070	41.1606	-2.08444	0.293721	5.41528e-14	2.20059e-12	FDR<0.01
g23095	258.58	-3.91369	0.49355	3.01066e-16	1.53875e-14	FDR<0.01
g23112	202.196	-1.64395	0.23772	1.36354e-13	5.17346e-12	FDR<0.01
g23115	142.015	7.01352	0.9901	8.02592e-15	3.57394e-13	FDR<0.01
g23129	242.149	3.94065	0.40552	3.62318e-23	3.16985e-21	FDR<0.01
g23166	66.5133	4.98533	1.03416	4.83382e-08	8.74733e-07	FDR<0.01
g23175	213.716	4.09592	0.457421	4.21384e-20	3.04236e-18	FDR<0.01
g23221	4.19628	-3.85886	0.970874	3.6261e-06	4.71013e-05	FDR<0.01
g23236	3.03247	-1.86237	0.800041	0.000695415	0.00510761	FDR<0.01
g23260	74.063	2.30173	0.423647	2.81116e-09	6.3349e-08	FDR<0.01
g23264	20.6237	1.83247	0.885711	0.00141808	0.00936548	FDR<0.01

## Sheet: Significant DEGs 12hpi v 7dpi
geneid	baseMean	log2FoldChange	lfcSE	pvalue	padj	sig
g141	27.7953	-2.5275	0.530949	1.52032e-07	2.51665e-06	FDR<0.01
g1798	28.4685	2.09416	0.967096	0.000984791	0.00657044	FDR<0.01
g1818	18.8471	-2.76717	0.394141	2.67955e-13	9.58656e-12	FDR<0.01
g1825	88.6949	-3.07206	0.397424	1.32593e-15	5.93702e-14	FDR<0.01
g1846	201.342	-2.15827	0.215614	1.84043e-24	1.6082e-22	FDR<0.01
g23282	76.6728	1.8676	0.546742	2.40107e-05	0.000254362	FDR<0.01
g23291	130.318	4.18962	0.609076	4.73246e-13	1.63236e-11	FDR<0.01
g23306	288.802	2.94445	0.251566	1.60784e-32	2.31819e-30	FDR<0.01
g23307	54.7077	2.74025	0.548856	5.28212e-08	9.53161e-07	FDR<0.01
g23314	13.808	3.4092	1.18059	9.3927e-05	0.000859834	FDR<0.01
g23322	29.9706	4.08748	1.03199	2.78178e-06	3.5525e-05	FDR<0.01
g23410	62.6698	-1.83506	0.301062	6.67092e-11	1.81817e-09	FDR<0.01
g23426	1.51093	-4.56928	1.51849	2.54334e-05	0.000268644	FDR<0.01
g23427	8.39142	-5.22451	0.647155	1.9783e-17	1.07634e-15	FDR<0.01
g23450	16.5875	2.89802	1.18759	0.000353021	0.00274872	FDR<0.01
g23557	38.6308	2.74075	0.823919	3.6138e-05	0.00036564	FDR<0.01
g23559	223.151	4.28278	0.491739	2.50358e-19	1.57627e-17	FDR<0.01
g23583	44.6682	2.95481	0.82303	1.55012e-05	0.000171657	FDR<0.01
g23597	65.4636	1.63159	0.426592	4.68255e-06	5.7166e-05	FDR<0.01
g23601	41.2854	1.66284	0.497474	2.94922e-05	0.000306575	FDR<0.01
g23602	17.7824	2.68607	1.15413	0.000510099	0.00379104	FDR<0.01
g23609	5.74689	-1.55146	0.682259	0.000940116	0.00631621	FDR<0.01
g23622	39.5761	5.78348	1.05361	4.55671e-10	1.12114e-08	FDR<0.01
g23640	5.31842	-2.80101	0.76304	1.20373e-05	0.000135589	FDR<0.01
g23642	37.4229	2.78472	0.910555	7.81134e-05	0.000727075	FDR<0.01
g23644	187.026	2.02786	0.481143	1.25473e-06	1.73116e-05	FDR<0.01
g23647	15.9353	-1.73381	0.394548	4.51034e-07	6.89608e-06	FDR<0.01
g23655	160.235	6.39806	1.00149	1.01109e-12	3.38235e-11	FDR<0.01
g23667	7.45763	2.82726	1.13937	0.000333483	0.00261455	FDR<0.01
g23668	48.3618	-1.71895	0.396454	5.77123e-07	8.63169e-06	FDR<0.01
g23673	59.5423	-2.27874	0.294366	1.21063e-15	5.48896e-14	FDR<0.01
g23693	61.558	3.36593	0.5541	1.31094e-10	3.44911e-09	FDR<0.01
g23694	31.2272	2.94349	0.68649	1.24322e-06	1.71692e-05	FDR<0.01
g23697	33.0431	4.79269	1.01238	6.59979e-08	1.16756e-06	FDR<0.01
g23708	81.9117	-6.11089	0.425327	8.77708e-49	2.69251e-46	FDR<0.01
g23711	38.417	2.65363	1.15519	0.000555662	0.00404623	FDR<0.01
g23719	29.2585	-1.60223	0.480371	3.00366e-05	0.000311112	FDR<0.01
g23721	2.80891	-5.04167	1.27624	1.14726e-06	1.60127e-05	FDR<0.01
g23735	16.6803	4.23504	1.02598	1.36191e-06	1.85245e-05	FDR<0.01
g23747	4.07358	-2.89704	0.765195	8.10894e-06	9.39829e-05	FDR<0.01
g23764	9.52191	3.19839	1.11016	0.000107301	0.00096549	FDR<0.01
g23765	654.124	2.11308	0.208611	5.34592e-25	4.75787e-23	FDR<0.01
g23784	273.296	2.01125	0.254578	2.82384e-16	1.35714e-14	FDR<0.01
g23791	62.3863	2.04869	0.481952	1.09626e-06	1.54085e-05	FDR<0.01
g23796	68.4068	2.24474	0.428709	1.31619e-08	2.66155e-07	FDR<0.01
g23797	103.771	4.58578	0.995383	1.43606e-07	2.39365e-06	FDR<0.01
g23858	54.4124	-2.61908	0.430214	1.26025e-10	3.33401e-09	FDR<0.01
g23887	54.4551	5.77916	1.01052	1.26625e-10	3.33763e-09	FDR<0.01
g23890	66.5291	1.6626	0.678354	0.000532903	0.0039201	FDR<0.01
g23891	67.1469	1.81925	0.425696	8.28105e-07	1.19923e-05	FDR<0.01
g23898	11.7869	-1.54383	0.464504	3.13185e-05	0.000322306	FDR<0.01
g23904	25.7103	-2.53628	0.426101	2.81484e-10	7.12007e-09	FDR<0.01
g23907	1098.1	4.24633	0.312512	4.47875e-43	1.11336e-40	FDR<0.01
g23915	35.4233	4.57675	1.00375	1.78004e-07	2.91312e-06	FDR<0.01
g23919	258.764	2.80585	0.542836	2.20908e-08	4.22421e-07	FDR<0.01
g23920	46.7965	2.97307	0.918055	4.50166e-05	0.000441831	FDR<0.01
g23961	63.1828	3.21653	0.659587	9.19869e-08	1.58644e-06	FDR<0.01
g23965	40.9572	2.09226	0.604897	2.22115e-05	0.000237395	FDR<0.01
g23968	11.9538	-3.50743	0.736934	1.48599e-07	2.46547e-06	FDR<0.01
g23969	5.75749	-3.26079	0.658208	6.30037e-08	1.12008e-06	FDR<0.01
g23978	501.247	7.60609	1.01705	1.37737e-16	6.84789e-15	FDR<0.01
g24004	8.72004	-2.40343	0.531629	4.25071e-07	6.55208e-06	FDR<0.01
g24013	74.6721	3.4059	0.697351	8.54817e-08	1.4867e-06	FDR<0.01
g24031	73.8945	-1.82055	0.615284	0.000109635	0.000983031	FDR<0.01
g24047	27.3109	4.44414	1.01278	4.1375e-07	6.387e-06	FDR<0.01
g24048	54.4717	5.33147	1.00912	2.40914e-09	5.42733e-08	FDR<0.01
g24049	8.64314	2.72663	1.20114	0.000567605	0.00411173	FDR<0.01
g24050	318.67	3.96352	0.292385	8.39142e-43	2.05064e-40	FDR<0.01
g24055	11.0113	3.01456	1.17086	0.000244216	0.00200404	FDR<0.01
g24089	17.9624	2.6087	1.12433	0.000538985	0.0039608	FDR<0.01
g24098	8.11762	-1.85342	0.495419	7.29159e-06	8.56806e-05	FDR<0.01
g24139	26.7195	1.89898	0.843681	0.000854169	0.00583116	FDR<0.01
g24146	52.0797	2.69686	0.577422	2.37867e-07	3.79797e-06	FDR<0.01
g24189	8.71676	2.89225	1.3348	0.000635389	0.00452397	FDR<0.01
g24206	21.541	-2.69162	0.435099	6.92015e-11	1.87546e-09	FDR<0.01
g24211	16.9917	2.30652	1.18513	0.00148595	0.00925863	FDR<0.01
g24220	11.8932	-1.7112	0.634452	0.000250994	0.00205265	FDR<0.01
g24246	3.87741	-2.77267	0.947986	0.000112686	0.00100664	FDR<0.01
g24247	7.50267	-1.81853	0.632724	0.000143227	0.00125079	FDR<0.01
g24253	47.7863	-2.01097	0.384151	1.08328e-08	2.20292e-07	FDR<0.01
g24254	318.045	-1.87837	0.309313	8.21324e-11	2.21757e-09	FDR<0.01
g24263	36.804	3.10361	0.774303	3.60818e-06	4.50024e-05	FDR<0.01
g24265	43.1927	-1.52486	0.244417	1.5796e-11	4.66695e-10	FDR<0.01
g24269	120.05	3.61274	0.693527	1.60023e-08	3.1649e-07	FDR<0.01
g24285	4.78657	-3.49541	0.927497	7.49172e-06	8.79607e-05	FDR<0.01
g24327	306.38	2.19855	0.259458	2.98438e-18	1.69404e-16	FDR<0.01
g24350	66.9567	-3.9786	0.35956	2.02026e-29	2.36814e-27	FDR<0.01
g24356	26.1148	-1.86564	0.708549	0.000295575	0.00236182	FDR<0.01
g24375	37.3739	-2.30739	0.293986	5.26184e-16	2.48738e-14	FDR<0.01
g24381	187.49	-2.11085	0.255444	1.64866e-17	9.00392e-16	FDR<0.01
g24395	252.562	1.5493	0.251378	2.64304e-11	7.66748e-10	FDR<0.01
g24397	22.6735	2.97254	1.18645	0.000292549	0.00234332	FDR<0.01
g24401	174.766	3.29542	0.937454	1.80752e-05	0.000196686	FDR<0.01
g24429	19.091	-5.91013	0.778814	3.86438e-16	1.85105e-14	FDR<0.01
g24437	2.41999	-2.03383	0.998056	0.00139193	0.00872177	FDR<0.01
g24448	58.7308	2.38114	0.64106	9.93977e-06	0.00011383	FDR<0.01
g24473	8.16067	-1.94081	0.7145	0.000228966	0.00189074	FDR<0.01
g1912	339.062	-2.87158	0.460013	4.88362e-11	1.35408e-09	FDR<0.01
g1937	28.2356	-1.67591	0.311615	3.21665e-09	7.0914e-08	FDR<0.01
g1943	4.83693	-2.77683	1.42689	0.00106552	0.00702473	FDR<0.01
g1965	8.78881	2.36804	1.1914	0.00130558	0.00827421	FDR<0.01
g1969	7.1906	-2.31196	0.627713	1.09004e-05	0.000123652	FDR<0.01
g1983	33.0904	4.60312	1.00778	1.67634e-07	2.76222e-06	FDR<0.01
g2003	27.078	2.05707	0.964387	0.00108584	0.00713307	FDR<0.01
g2017	76.8708	2.09335	0.63896	4.0828e-05	0.000407376	FDR<0.01
g2031	21.3086	-1.66898	0.585347	0.000155992	0.0013508	FDR<0.01
g2032	21.8954	-2.60939	0.547516	1.51408e-07	2.5092e-06	FDR<0.01
g2033	59.2474	-3.51965	0.325776	4.21752e-28	4.57205e-26	FDR<0.01
g2040	118.219	-2.87252	0.538888	9.59121e-09	1.9615e-07	FDR<0.01
g2058	14.7644	-2.85799	0.439357	9.04293e-12	2.76231e-10	FDR<0.01
g2066	9.80999	-2.98937	0.472047	2.74006e-11	7.9076e-10	FDR<0.01
g2071	619.622	-2.23104	0.2057	2.93406e-28	3.22926e-26	FDR<0.01
g2096	12.3966	-3.60801	0.634266	1.19416e-09	2.79958e-08	FDR<0.01
g2099	13.535	2.53591	1.22397	0.000980194	0.00654582	FDR<0.01
g2109	12.1199	-3.30141	0.578317	1.15694e-09	2.73171e-08	FDR<0.01
g2117	49.4417	-3.49156	0.352835	5.4687e-24	4.61098e-22	FDR<0.01
g2142	27.8947	3.05663	0.894303	2.60359e-05	0.000274204	FDR<0.01
g2154	38.0003	4.51256	1.03006	4.0005e-07	6.19541e-06	FDR<0.01
g2155	22.1233	1.64149	0.759817	0.00122932	0.00789855	FDR<0.01
g2158	5.53659	-2.52841	0.817215	7.32908e-05	0.000686619	FDR<0.01
g2163	34.4795	3.34242	1.27657	0.000181107	0.00153871	FDR<0.01
g2183	24.9519	-2.03977	0.342785	2.12429e-10	5.46928e-09	FDR<0.01
g2184	42.5853	-1.67732	0.260232	5.48302e-12	1.71857e-10	FDR<0.01
g2195	22.6162	4.03103	1.08472	6.52724e-06	7.72025e-05	FDR<0.01
g2215	102.373	-2.49453	0.462952	6.66889e-09	1.39959e-07	FDR<0.01
g2222	267.641	-3.2096	0.311113	7.72759e-26	7.37857e-24	FDR<0.01
g2257	2.15662	-2.94152	0.985401	9.13454e-05	0.000836733	FDR<0.01
g2258	285.246	2.22146	0.350899	2.4508e-11	7.12411e-10	FDR<0.01
g2262	49.5579	-4.29887	0.433769	3.16945e-24	2.71417e-22	FDR<0.01
g2284	160.476	5.3201	0.64898	6.31124e-18	3.54068e-16	FDR<0.01
g2304	3.11347	2.52687	1.20786	0.000943062	0.00632619	FDR<0.01
g2312	31.3412	1.94489	0.677868	0.000144932	0.00126185	FDR<0.01
g2325	17.8197	-2.04086	0.376081	4.0752e-09	8.79584e-08	FDR<0.01
g2327	7.91746	-1.62842	0.622537	0.000329271	0.00258715	FDR<0.01
g2356	402.461	5.54271	0.610021	2.05311e-21	1.43697e-19	FDR<0.01
g2366	15.1009	-2.22351	0.512185	8.39372e-07	1.21263e-05	FDR<0.01
g2367	25.2423	3.00972	0.891308	2.97768e-05	0.000308864	FDR<0.01
g2368	8.82757	2.97191	1.14596	0.000239172	0.00196489	FDR<0.01
g2377	15.909	4.13912	1.04653	2.7294e-06	3.4887e-05	FDR<0.01
g2398	134.605	5.22647	0.994568	3.17056e-09	7.00048e-08	FDR<0.01
g2399	81.2926	6.02143	1.02163	3.37985e-11	9.5738e-10	FDR<0.01
g2409	63.748	1.8277	0.548245	3.15961e-05	0.000324614	FDR<0.01
g2422	5.58663	2.80084	1.17415	0.000421055	0.00320478	FDR<0.01
g2432	94.1423	3.4137	0.679149	4.28119e-08	7.84323e-07	FDR<0.01
g2434	65.4072	-1.84405	0.268347	4.37868e-13	1.51759e-11	FDR<0.01
g2440	3.80081	-2.44177	0.711133	2.58455e-05	0.000272597	FDR<0.01
g2442	56.0375	2.87221	0.704393	2.82601e-06	3.6026e-05	FDR<0.01
g2443	25.7289	4.63827	1.02987	2.1278e-07	3.45092e-06	FDR<0.01
g2451	153.123	2.78782	1.47563	0.00117038	0.00758122	FDR<0.01
g144	28.7154	3.29674	1.08325	6.79315e-05	0.000639736	FDR<0.01
g148	20.6157	2.26787	0.749399	9.03403e-05	0.000829634	FDR<0.01
g2501	89.1736	3.19596	0.454913	2.51083e-13	9.07296e-12	FDR<0.01
g2527	607.057	4.20749	0.399522	5.73386e-27	5.90505e-25	FDR<0.01
g2531	1855.76	-2.99125	0.324832	4.25779e-21	2.93727e-19	FDR<0.01
g2532	19.0667	-4.56428	0.603546	2.35764e-15	1.02387e-13	FDR<0.01
g2538	58.0454	1.6911	0.44063	4.57606e-06	5.59133e-05	FDR<0.01
g2543	128.085	-2.45114	0.220257	1.28704e-29	1.5336e-27	FDR<0.01
g2550	16.5585	4.21344	1.01278	1.22735e-06	1.6999e-05	FDR<0.01
g2634	66.145	4.74055	0.979068	4.23715e-08	7.77242e-07	FDR<0.01
g2638	9.89764	2.8995	1.16899	0.000322147	0.00254172	FDR<0.01
g2640	30.3861	4.03294	1.02473	3.15716e-06	3.98598e-05	FDR<0.01
g2654	3.27095	-3.45134	0.813538	1.37193e-06	1.86433e-05	FDR<0.01
g2679	68.9042	1.59696	0.427324	6.54968e-06	7.74044e-05	FDR<0.01
g2740	130.607	6.00082	0.997602	1.68031e-11	4.94421e-10	FDR<0.01
g2743	49.3813	2.05827	0.479349	9.221e-07	1.32024e-05	FDR<0.01
g2764	34.5889	5.30632	1.00293	2.38818e-09	5.38854e-08	FDR<0.01
g2773	10.5761	3.01056	1.17962	0.000257659	0.00210002	FDR<0.01
g2784	360.247	-3.65337	0.247344	2.98646e-50	1.00137e-47	FDR<0.01
g2806	14.88	3.69685	1.05115	1.49325e-05	0.000165868	FDR<0.01
g2815	45.2223	1.52921	0.711889	0.00136213	0.00856484	FDR<0.01
g2828	37.6281	2.95936	0.61096	1.09399e-07	1.85785e-06	FDR<0.01
g2865	457.257	5.39781	0.633693	3.83396e-19	2.39299e-17	FDR<0.01
g2908	168.05	-4.03127	0.191374	1.9296e-99	3.09122e-96	FDR<0.01
g2923	62.2564	4.67727	0.972019	5.20151e-08	9.4097e-07	FDR<0.01
g2924	10.0471	3.67545	1.05989	1.74674e-05	0.000190503	FDR<0.01
g2941	158.477	2.93827	0.370517	2.74259e-16	1.3225e-14	FDR<0.01
g2942	246.895	3.40837	0.408382	8.58485e-18	4.77901e-16	FDR<0.01
g2944	29.8615	-3.79202	0.280461	1.46529e-42	3.4075e-40	FDR<0.01
g2959	29.1822	2.37041	0.887602	0.000243832	0.00200203	FDR<0.01
g2965	265.73	2.72214	0.265576	1.58435e-25	1.48332e-23	FDR<0.01
g2974	28.6346	4.72943	0.99761	6.84096e-08	1.20726e-06	FDR<0.01
g2981	16.8526	3.71275	1.0411	1.27713e-05	0.000143297	FDR<0.01
g2982	31.1022	1.55148	0.554505	0.000190396	0.0016091	FDR<0.01
g2984	5.85504	2.77271	1.21569	0.000539875	0.0039633	FDR<0.01
g3001	3.73789	-2.38689	1.12033	0.00093416	0.00628205	FDR<0.01
g3002	12.247	-3.62957	0.668734	5.03192e-09	1.07641e-07	FDR<0.01
g3033	19.0464	-2.09194	0.360064	5.10031e-10	1.24638e-08	FDR<0.01
g3043	251.998	-4.26513	0.382404	6.17663e-30	7.547e-28	FDR<0.01
g3067	18.6063	-3.5757	0.514851	4.10141e-13	1.42836e-11	FDR<0.01
g3069	43.2473	4.01376	0.996974	2.32832e-06	3.02976e-05	FDR<0.01
g3070	46.3689	3.71903	1.00245	8.14064e-06	9.42745e-05	FDR<0.01
g3087	7.33059	2.71511	1.34112	0.000960395	0.00642253	FDR<0.01
g3119	9.17693	2.8168	1.15116	0.000363005	0.00281085	FDR<0.01
g199	588.533	4.00446	0.392924	2.27892e-25	2.10625e-23	FDR<0.01
g3150	73.5484	2.01051	0.380277	8.25932e-09	1.70374e-07	FDR<0.01
g3159	1001.34	7.83972	0.756927	7.7048e-28	8.22873e-26	FDR<0.01
g3162	31.5202	4.14724	1.04418	2.55937e-06	3.2991e-05	FDR<0.01
g3173	51.5345	2.22023	0.559266	3.69758e-06	4.59584e-05	FDR<0.01
g3191	176.377	-2.03139	0.284973	9.68418e-14	3.67438e-12	FDR<0.01
g3192	68.2275	-5.68662	0.390388	8.14806e-50	2.66997e-47	FDR<0.01
g3200	17.5788	2.523	1.16579	0.000804834	0.00554424	FDR<0.01
g3208	52.7697	4.68407	1.01193	1.18336e-07	2.00019e-06	FDR<0.01
g3219	90.8071	3.91049	0.582527	1.76091e-12	5.75711e-11	FDR<0.01
g3228	65.534	2.51179	0.570838	7.38794e-07	1.08361e-05	FDR<0.01
g3231	32.9716	3.15344	0.886855	1.66418e-05	0.000182465	FDR<0.01
g3233	40.5227	-1.64873	0.363459	2.17804e-07	3.51424e-06	FDR<0.01
g3236	43.4649	-2.57849	0.482567	8.65269e-09	1.7789e-07	FDR<0.01
g3237	81.3795	-1.71937	0.650216	0.000294304	0.00235346	FDR<0.01
g3272	6.16135	-3.15961	0.64631	8.74705e-08	1.51763e-06	FDR<0.01
g3292	10.2326	3.04104	1.1223	0.000175668	0.00150224	FDR<0.01
g3293	4.49997	2.79942	1.17894	0.000431854	0.00326506	FDR<0.01
g3294	30.9958	3.58346	0.842997	1.26527e-06	1.7416e-05	FDR<0.01
g3296	23.1543	2.71182	0.793431	2.73499e-05	0.000286994	FDR<0.01
g3300	6.09261	-2.42206	0.596422	2.81197e-06	3.58788e-05	FDR<0.01
g3307	8.66183	-3.31918	0.926019	1.44817e-05	0.000161358	FDR<0.01
transcript_id g3131.3	11.7928	3.16644	1.1034	0.000112083	0.00100187	FDR<0.01
g3335	59.9603	-1.9821	0.318061	3.59981e-11	1.01371e-09	FDR<0.01
g3353	19.3323	2.3298	1.15274	0.00123842	0.00793358	FDR<0.01
g3355	1497.2	-1.66269	0.378706	4.30028e-07	6.61702e-06	FDR<0.01
g3380	57.1408	3.76767	0.867555	8.06445e-07	1.17211e-05	FDR<0.01
g3396	14.3547	-3.26354	0.463855	2.31393e-13	8.4036e-12	FDR<0.01
g3432	15.3566	2.90574	1.14182	0.000276853	0.00223373	FDR<0.01
g3435	14.5507	-3.28431	0.526408	4.80134e-11	1.33383e-09	FDR<0.01
g3458	149.096	-1.72409	0.350997	3.89209e-08	7.16681e-07	FDR<0.01
g3460	144.278	2.35512	0.305725	1.65899e-15	7.33719e-14	FDR<0.01
g3465	27.7059	2.7681	1.10369	0.000322254	0.00254172	FDR<0.01
g3469	21.6011	-4.07346	0.557863	2.49826e-14	9.86847e-13	FDR<0.01
g201	63.7084	-2.87224	0.46453	7.07502e-11	1.91384e-09	FDR<0.01
g3513	100.598	1.54629	0.298487	7.86962e-09	1.63493e-07	FDR<0.01
g3535	6.09366	-3.6553	0.612862	2.34465e-10	6.01516e-09	FDR<0.01
g3538	93.2169	4.0214	0.518568	8.30761e-16	3.85142e-14	FDR<0.01
g3584	59.6868	-2.41592	0.269983	4.85831e-20	3.15528e-18	FDR<0.01
g3609	773.003	2.16181	0.279606	1.22687e-15	5.54514e-14	FDR<0.01
g3616	39.5172	4.46122	0.97315	1.78319e-07	2.91497e-06	FDR<0.01
g3619	9.45396	3.12217	1.1754	0.000190852	0.00161202	FDR<0.01
g3627	32.3238	4.2509	1.04126	1.58866e-06	2.12676e-05	FDR<0.01
g3628	20.1323	2.9858	1.08281	0.00016056	0.00138537	FDR<0.01
g3631	10.0725	-3.01065	0.889249	2.8991e-05	0.0003018	FDR<0.01
g3645	6.89103	-2.04718	0.690023	0.000107669	0.000967213	FDR<0.01
g3678	52.7969	4.4464	0.829044	4.15666e-09	8.95826e-08	FDR<0.01
g3698	37.2859	2.42335	0.719321	3.17458e-05	0.000325541	FDR<0.01
g3738	48.8128	3.39313	1.04068	3.63924e-05	0.000366927	FDR<0.01
g3762	23.0555	-2.31774	0.574555	3.01068e-06	3.82112e-05	FDR<0.01
g3774	66.613	-3.31465	0.244555	1.01579e-42	2.44096e-40	FDR<0.01
g3780	71.0123	-2.36306	0.386739	1.03529e-10	2.75403e-09	FDR<0.01
g3782	11.5724	-2.31253	0.747065	7.34689e-05	0.000687394	FDR<0.01
g3787	984.758	4.86355	0.347819	9.9767e-46	2.71404e-43	FDR<0.01
g3804	18.0078	-2.00763	0.549818	1.09569e-05	0.000124195	FDR<0.01
g3809	59.976	2.92467	0.643663	4.25354e-07	6.55208e-06	FDR<0.01
g252	74.4104	4.81573	0.980626	2.82356e-08	5.3235e-07	FDR<0.01
g276	9.95412	-2.83718	0.704304	3.39858e-06	4.26464e-05	FDR<0.01
g277	17.4724	-2.04714	0.822252	0.000427253	0.0032385	FDR<0.01
g311	93.8604	1.79733	0.455889	3.21651e-06	4.04674e-05	FDR<0.01
g318	123.439	1.58937	0.380342	1.03983e-06	1.47707e-05	FDR<0.01
g327	34.1502	2.73353	0.812959	3.24123e-05	0.000331904	FDR<0.01
g334	123.549	3.87881	0.570407	9.89997e-13	3.31948e-11	FDR<0.01
g3831	129.141	2.55283	0.499034	2.77379e-08	5.24837e-07	FDR<0.01
g3843	121.51	-2.21909	0.411739	5.80297e-09	1.22787e-07	FDR<0.01
g3893	74.2386	-2.45972	0.313914	5.96933e-16	2.81261e-14	FDR<0.01
g3910	1.92979	-2.26901	1.11111	0.00122033	0.00785828	FDR<0.01
g3916	6.09649	-3.00049	0.705802	1.43724e-06	1.94573e-05	FDR<0.01
g3921	45.2872	-3.50314	0.375289	1.2552e-21	9.04875e-20	FDR<0.01
g3923	76.4738	-3.06448	0.483983	2.7421e-11	7.9076e-10	FDR<0.01
g3926	23.7856	2.54224	1.15825	0.000743112	0.00518847	FDR<0.01
g3941	257.949	3.81819	0.327039	2.04319e-32	2.88811e-30	FDR<0.01
g393	21.3621	2.961	1.10298	0.000193784	0.0016339	FDR<0.01
g395	68.4036	2.21936	0.437495	2.95083e-08	5.54695e-07	FDR<0.01
g3958	87.0845	3.20149	0.535005	2.33592e-10	6.00343e-09	FDR<0.01
g3966	5.49465	-3.5365	0.675417	1.43188e-08	2.86335e-07	FDR<0.01
g3975	34.592	1.51236	0.537933	0.000184897	0.00156631	FDR<0.01
g3978	66.8014	-5.49179	0.438429	1.20987e-37	2.32586e-35	FDR<0.01
g4016	53.3674	3.15834	0.553472	1.19729e-09	2.80237e-08	FDR<0.01
g4022	3.95372	-2.1375	0.899773	0.000565186	0.00410728	FDR<0.01
g4041	5.43815	2.50524	1.17936	0.000889095	0.0060353	FDR<0.01
g4158	12.1119	-3.39801	0.657258	2.09218e-08	4.00598e-07	FDR<0.01
g4170	132.298	4.66079	0.834759	1.02096e-09	2.42108e-08	FDR<0.01
g4192	37.5374	-2.10025	0.299765	2.47164e-13	8.95378e-12	FDR<0.01
g398	33.1007	-1.53108	0.592491	0.000377421	0.0029131	FDR<0.01
g4225	396.9	4.39475	0.51871	1.77022e-18	1.02502e-16	FDR<0.01
g400	41.2487	-2.58991	0.645529	3.52462e-06	4.41128e-05	FDR<0.01
g4236	8.76759	3.69533	1.0721	1.8344e-05	0.00019901	FDR<0.01
g4254	13.6271	2.53529	1.16754	0.000786441	0.00544093	FDR<0.01
g4268	59.6688	6.32894	1.06839	1.93605e-11	5.67358e-10	FDR<0.01
g4269	54.0024	2.41591	1.20511	0.00122123	0.00785899	FDR<0.01
g4274	9.13978	2.71427	1.1642	0.000498018	0.00370889	FDR<0.01
g4290	25.4917	4.16176	1.03154	2.0272e-06	2.6547e-05	FDR<0.01
g4341	162.16	2.94575	0.40911	7.29415e-14	2.78958e-12	FDR<0.01
g4345	103.935	5.42251	1.01083	1.40369e-09	3.25375e-08	FDR<0.01
g4352	108.941	1.58066	0.295631	3.34105e-09	7.332e-08	FDR<0.01
g4356	452.167	8.85691	1.03194	4.60188e-21	3.15952e-19	FDR<0.01
g4385	63.1075	5.13867	1.037	1.58438e-08	3.13786e-07	FDR<0.01
g4409	364.243	3.34226	0.274808	6.57476e-35	1.0417e-32	FDR<0.01
g4427	55.8485	5.94484	1.07585	3.04232e-10	7.61531e-09	FDR<0.01
g4441	36.4083	-3.38649	0.389717	4.49138e-19	2.77926e-17	FDR<0.01
g4442	16.2412	-2.72872	0.694641	4.88958e-06	5.93417e-05	FDR<0.01
g4465	1.6543	-3.20781	0.903761	1.6728e-05	0.000183271	FDR<0.01
g4491	32.6806	4.70177	1.01839	1.22529e-07	2.06381e-06	FDR<0.01
g4502	34.3468	-2.2663	0.425333	8.2669e-09	1.70374e-07	FDR<0.01
g4527	6.2028	-3.82206	0.752612	2.82458e-08	5.3235e-07	FDR<0.01
g4535	29.014	1.96008	0.742654	0.000285732	0.00229765	FDR<0.01
g4549	280.52	1.70424	0.188406	9.03529e-21	6.08742e-19	FDR<0.01
g4550	29.7525	2.34972	0.56131	1.67902e-06	2.24149e-05	FDR<0.01
g4552	39.8675	2.01279	0.541687	8.68714e-06	0.000100121	FDR<0.01
g4566	89.0792	2.05199	0.38137	5.2718e-09	1.12107e-07	FDR<0.01
g4573	2.46417	-2.91545	1.64589	0.00124723	0.00797454	FDR<0.01
g4576	28.5785	4.20167	1.06279	2.61447e-06	3.35369e-05	FDR<0.01
g4577	81.3028	4.22761	0.987909	7.68137e-07	1.11982e-05	FDR<0.01
g4604	46.4822	3.22806	0.658423	8.1081e-08	1.41529e-06	FDR<0.01
g4606	1001.25	7.01629	0.420355	6.77085e-65	3.90489e-62	FDR<0.01
g4622	10.2443	2.62253	1.20556	0.000742391	0.00518846	FDR<0.01
g4623	1393.32	6.37228	0.489219	6.90261e-41	1.44234e-38	FDR<0.01
g4632	67.1833	2.85544	0.550974	2.06682e-08	3.96268e-07	FDR<0.01
g4633	9.94229	-2.9045	0.528069	3.85097e-09	8.36193e-08	FDR<0.01
g4682	131.721	-1.82898	0.363313	2.41864e-08	4.6066e-07	FDR<0.01
g4686	20.1604	-3.50974	0.405161	5.57251e-19	3.37582e-17	FDR<0.01
g4698	47.7861	-1.66018	0.245483	6.38309e-13	2.17568e-11	FDR<0.01
g4709	18.8183	2.49253	0.991232	0.000353411	0.00274985	FDR<0.01
g4710	6.43265	2.75024	1.20919	0.00055457	0.00404041	FDR<0.01
g4713	43.5568	3.72701	0.685221	4.53807e-09	9.76565e-08	FDR<0.01
g4714	35.9306	5.46721	1.03449	2.02104e-09	4.60338e-08	FDR<0.01
g4720	19.0605	-3.03863	0.327842	2.42884e-21	1.68361e-19	FDR<0.01
g4724	6.02479	2.50757	1.18626	0.000908763	0.00614566	FDR<0.01
g4725	46.3074	1.7937	0.734793	0.000523942	0.00386404	FDR<0.01
g4735	14.8479	3.4585	1.10489	4.98935e-05	0.000485691	FDR<0.01
g4764	18.9414	2.6797	1.26949	0.000823877	0.00565381	FDR<0.01
g4781	233.334	3.77844	0.466855	6.2943e-17	3.27622e-15	FDR<0.01
g4782	11.5449	2.53802	1.18223	0.000829932	0.00568995	FDR<0.01
g4802	74.2582	1.81666	0.452881	2.4697e-06	3.19929e-05	FDR<0.01
g4844	388.528	5.41818	0.498495	3.92897e-29	4.44181e-27	FDR<0.01
g4851	93.79	-1.56502	0.229298	3.43671e-13	1.2115e-11	FDR<0.01
g4857	103.748	2.93511	0.518338	1.55946e-09	3.58029e-08	FDR<0.01
g4870	34.1058	-5.40012	0.469222	2.98953e-32	4.14453e-30	FDR<0.01
g4901	4.47816	2.67702	1.26294	0.000810043	0.00557746	FDR<0.01
g4906	89.1275	1.52142	0.406919	6.38316e-06	7.55602e-05	FDR<0.01
g4950	23.1132	-1.9358	0.554606	1.89178e-05	0.000204772	FDR<0.01
g4980	12.8996	2.92073	1.15933	0.000291414	0.00233553	FDR<0.01
g5018	10.7979	3.9838	1.06688	6.3801e-06	7.55602e-05	FDR<0.01
g5046	36.2941	-1.53182	0.365185	9.40313e-07	1.34365e-05	FDR<0.01
g5057	47.5494	1.85658	0.451797	1.70451e-06	2.27131e-05	FDR<0.01
g5059	4.46163	-2.05571	0.856874	0.000544648	0.00398413	FDR<0.01
g5090	102.889	-5.07063	0.294071	5.03104e-68	3.15381e-65	FDR<0.01
g5091	37.5368	-2.76961	0.390023	1.51004e-13	5.5399e-12	FDR<0.01
g5095	65.0718	4.49774	0.880104	1.46343e-08	2.91433e-07	FDR<0.01
g5104	58.7285	1.57459	0.683637	0.000852936	0.0058255	FDR<0.01
g421	24.9636	2.79319	0.923118	8.5271e-05	0.000786589	FDR<0.01
g467	15.7212	-1.57953	0.417462	5.40927e-06	6.51008e-05	FDR<0.01
g492	6.19937	2.82799	1.19094	0.000425091	0.00322747	FDR<0.01
g5172	10.6429	2.9844	1.20775	0.000313866	0.00248371	FDR<0.01
g5173	35.7426	1.74014	0.539133	4.47231e-05	0.000439249	FDR<0.01
g5193	29.4333	-4.32421	0.457848	2.90801e-22	2.18374e-20	FDR<0.01
g5206	2143.8	-2.72353	0.301573	2.23245e-20	1.46306e-18	FDR<0.01
g5213	64.0962	2.0662	0.803854	0.000340632	0.0026648	FDR<0.01
g5257	23.4842	4.17336	1.03191	1.93974e-06	2.55642e-05	FDR<0.01
g5269	33.1203	3.14611	1.10372	0.000118689	0.00105373	FDR<0.01
g5307	12.6114	-2.92901	0.510347	1.00703e-09	2.392e-08	FDR<0.01
g5313	42.3135	-3.33597	0.249504	1.21382e-41	2.6878e-39	FDR<0.01
g5321	3.61551	-2.7357	0.83868	4.38792e-05	0.000432434	FDR<0.01
g5328	444.832	2.13468	0.226186	4.88242e-22	3.59157e-20	FDR<0.01
g5329	662.962	1.71791	0.176969	1.82077e-23	1.48698e-21	FDR<0.01
g5333	534.336	-1.54378	0.431603	1.21105e-05	0.000136307	FDR<0.01
g5335	12.2037	-1.60167	0.496733	4.4663e-05	0.000438957	FDR<0.01
g5342	13.0616	-2.30773	0.459439	3.98437e-08	7.32737e-07	FDR<0.01
g5343	96.5006	-2.4522	0.217252	2.14611e-30	2.73828e-28	FDR<0.01
g5345	12.7462	-1.70191	0.517743	3.6137e-05	0.00036564	FDR<0.01
g5346	81.9676	1.79451	0.337108	5.15787e-09	1.09847e-07	FDR<0.01
g5357	30.2862	3.40908	1.04706	3.65816e-05	0.000368577	FDR<0.01
g5364	52.0358	1.90442	0.473317	2.50162e-06	3.23773e-05	FDR<0.01
g5413	12.7238	-1.77256	0.747166	0.000641195	0.0045608	FDR<0.01
g5414	2.45016	-3.5074	0.960049	1.08278e-05	0.000123022	FDR<0.01
g5447	2.78566	-3.40211	1.42053	0.000273333	0.00221151	FDR<0.01
g5449	1.92329	-2.69646	1.1495	0.000486514	0.00363826	FDR<0.01
g5453	3.76421	-1.96333	0.879545	0.000875125	0.0059573	FDR<0.01
g5466	8.98061	-1.64761	0.633393	0.000342062	0.00267454	FDR<0.01
g5478	71.8849	5.82856	1.01956	1.20574e-10	3.19567e-09	FDR<0.01
g5490	181.176	6.15535	0.980167	2.70763e-12	8.71396e-11	FDR<0.01
g5495	152.482	-4.19127	0.271949	1.36733e-54	5.974e-52	FDR<0.01
g5496	1033.38	-4.59537	0.163628	1.09166e-174	1.57395e-170	FDR<0.01
g5534	37.4372	3.1527	0.737773	1.29843e-06	1.77785e-05	FDR<0.01
g5541	69.6611	6.48886	1.00926	6.98272e-13	2.37445e-11	FDR<0.01
g5550	5.75894	-2.37002	1.00579	0.000547717	0.0040005	FDR<0.01
g5568	35.2063	4.1806	0.974028	7.57866e-07	1.10708e-05	FDR<0.01
g5578	16.3078	-1.9389	0.500216	4.56881e-06	5.58721e-05	FDR<0.01
g5581	18.3224	-1.75646	0.409219	7.22608e-07	1.06421e-05	FDR<0.01
g5620	7.09833	-2.78029	0.580849	1.41544e-07	2.36201e-06	FDR<0.01
g5624	15.6192	3.84466	1.06528	1.03444e-05	0.000117995	FDR<0.01
g516	29.7402	1.94946	0.675139	0.00013703	0.00120177	FDR<0.01
g5644	22.9363	-2.35273	0.358636	5.97348e-12	1.86419e-10	FDR<0.01
g5659	9.88201	-5.55737	0.59312	1.43786e-22	1.11458e-20	FDR<0.01
g5670	84.8721	4.33461	0.729657	1.77326e-10	4.59836e-09	FDR<0.01
g5678	148.101	1.52867	0.303612	1.66188e-08	3.2689e-07	FDR<0.01
g5685	10.7841	2.38393	1.19622	0.0012781	0.00812866	FDR<0.01
g5701	3.09777	2.56654	1.19811	0.000825072	0.00565932	FDR<0.01
g5702	57.5455	5.94596	1.01478	4.55286e-11	1.26969e-09	FDR<0.01
g5705	17.0282	-1.5251	0.44588	2.19214e-05	0.000234642	FDR<0.01
g5706	18.2016	-6.28292	0.759496	1.03729e-18	6.15457e-17	FDR<0.01
g5728	186.724	-1.86729	0.148924	4.73926e-37	8.76034e-35	FDR<0.01
g5732	62.4296	1.56364	0.429952	9.62927e-06	0.000110362	FDR<0.01
g5735	31.3825	1.73047	0.591951	0.000123019	0.00108949	FDR<0.01
g5736	43.0011	4.30318	1.00762	7.4747e-07	1.09411e-05	FDR<0.01
g5752	13.3095	2.924	1.19779	0.000347235	0.00270911	FDR<0.01
g5778	39.7306	3.01694	0.659177	3.67969e-07	5.72317e-06	FDR<0.01
g5779	17.8761	2.7438	1.13501	0.00040295	0.00308864	FDR<0.01
g5834	8.06114	-1.99085	0.518726	5.44544e-06	6.54815e-05	FDR<0.01
g526	12.2576	3.06592	1.1399	0.000181933	0.00154301	FDR<0.01
g530	188.155	4.70682	0.583459	3.81396e-17	2.01428e-15	FDR<0.01
g5859	23.5887	-3.66671	0.599755	9.4335e-11	2.52342e-09	FDR<0.01
g5860	7.90945	-3.27643	0.812158	3.17687e-06	4.00736e-05	FDR<0.01
g5889	407.693	7.48544	0.986735	6.97099e-17	3.58956e-15	FDR<0.01
g5890	31.279	-3.80793	0.314681	1.26239e-34	1.97839e-32	FDR<0.01
g5901	41.1586	2.85678	0.696691	2.58936e-06	3.3274e-05	FDR<0.01
g5961	19.5409	3.00308	1.14957	0.000225207	0.00186504	FDR<0.01
g5972	285.921	-5.06034	0.272131	1.41991e-78	1.4623e-75	FDR<0.01
g5985	25.9354	-3.24274	0.488707	3.6849e-12	1.17542e-10	FDR<0.01
g6000	1.41398	-2.72989	1.2266	0.000624567	0.00445572	FDR<0.01
g6007	44.7838	-5.07783	0.6665	8.65193e-16	3.99819e-14	FDR<0.01
g6027	35.3312	-3.86011	0.36765	9.94104e-27	1.00231e-24	FDR<0.01
g6036	646.819	8.03504	1.01653	3.336e-18	1.88621e-16	FDR<0.01
g14	15.1351	2.28188	1.19143	0.00161633	0.00992094	FDR<0.01
g15	77.4404	-2.89577	0.242618	1.0312e-33	1.58169e-31	FDR<0.01
g21	6.84381	2.30768	1.21002	0.00161876	0.00993163	FDR<0.01
g27	24.7814	2.95386	0.876977	3.09044e-05	0.000319183	FDR<0.01
g29	462.885	3.82542	0.268345	5.11001e-47	1.44463e-44	FDR<0.01
g33	71.102	-1.79823	0.324981	1.6543e-09	3.792e-08	FDR<0.01
g39	25.7684	-6.3437	0.861677	1.27245e-15	5.71534e-14	FDR<0.01
g40	59.6089	-6.0621	0.506652	5.97628e-35	9.574e-33	FDR<0.01
g69	10.0963	3.00243	1.16576	0.000245325	0.00200989	FDR<0.01
g83	33.5832	5.05003	1.04015	2.83381e-08	5.33393e-07	FDR<0.01
g37	50.3524	2.41346	0.484244	5.0675e-08	9.17879e-07	FDR<0.01
g91	17.4753	4.22691	1.01663	1.22586e-06	1.69947e-05	FDR<0.01
g98	4.93095	-2.88318	1.20287	0.000392149	0.00301225	FDR<0.01
g104	23.2643	2.20151	0.830215	0.000265221	0.00215434	FDR<0.01
g6061	72.088	2.46144	0.729324	3.12315e-05	0.000321639	FDR<0.01
g6071	16.0771	-3.69946	0.741161	4.60048e-08	8.3644e-07	FDR<0.01
g6072	16.1033	2.8901	1.097	0.000225659	0.00186771	FDR<0.01
g6110	25.1567	-2.82196	0.601078	2.16439e-07	3.49846e-06	FDR<0.01
g566	6.35613	-1.75293	0.76886	0.000836772	0.00572323	FDR<0.01
g570	176.314	-3.04663	0.170887	5.82051e-72	4.66223e-69	FDR<0.01
g577	218.529	-4.26684	0.288565	1.68773e-50	5.93505e-48	FDR<0.01
g578	1050.91	-4.45276	0.206731	5.51748e-104	1.32585e-100	FDR<0.01
g590	50.1081	1.57942	0.590033	0.000277217	0.00223541	FDR<0.01
g609	41.9121	1.82201	0.420938	6.54923e-07	9.76493e-06	FDR<0.01
g6165	413.088	-5.0032	0.220762	4.52219e-115	1.63002e-111	FDR<0.01
g6167	309.166	4.64082	0.400154	2.67878e-32	3.74977e-30	FDR<0.01
g6171	49.1581	2.79268	0.677746	2.39105e-06	3.10578e-05	FDR<0.01
g6179	28.494	-1.82444	0.38978	1.33872e-07	2.24177e-06	FDR<0.01
g6209	2.5295	-3.57166	1.30051	0.000116112	0.0010334	FDR<0.01
g6210	22.9463	-1.71421	0.440993	3.80821e-06	4.70899e-05	FDR<0.01
g6213	418.118	2.37792	0.617226	6.05739e-06	7.18811e-05	FDR<0.01
g6223	70.4308	-1.8661	0.264336	1.2296e-13	4.60477e-12	FDR<0.01
g6224	56.6928	-2.23809	0.276549	7.24406e-17	3.70372e-15	FDR<0.01
g6237	23.7991	3.65441	1.00161	1.02391e-05	0.000116886	FDR<0.01
g6267	12.0691	-2.0694	0.552277	7.94951e-06	9.22092e-05	FDR<0.01
g6270	34.8185	2.50095	1.26026	0.00120908	0.00779278	FDR<0.01
g6271	78.0085	-1.56147	0.304703	1.07534e-08	2.18986e-07	FDR<0.01
g6275	46.3606	-2.65391	0.349467	3.90598e-15	1.66125e-13	FDR<0.01
g6277	12.6303	-3.56252	0.469307	3.60529e-15	1.55167e-13	FDR<0.01
g6317	7.02646	2.43759	1.2173	0.00121111	0.00780238	FDR<0.01
g6367	4.38238	-2.99975	0.767796	5.26694e-06	6.35471e-05	FDR<0.01
g6384	42.9104	1.99622	0.547504	1.11187e-05	0.000125733	FDR<0.01
g6397	55.4864	1.95152	0.424516	2.24635e-07	3.60667e-06	FDR<0.01
g6399	429.244	4.42283	0.459799	4.9926e-23	3.95512e-21	FDR<0.01
g6401	74.0907	-1.66326	0.271809	4.23171e-11	1.18242e-09	FDR<0.01
g6403	91.5237	-2.18701	0.32991	3.47594e-12	1.11369e-10	FDR<0.01
g6415	38.1491	5.25279	1.00183	3.26585e-09	7.18887e-08	FDR<0.01
g6420	12.8741	3.46711	1.12623	5.67155e-05	0.000544786	FDR<0.01
g6448	7.9206	-3.18762	1.00616	5.1203e-05	0.000496132	FDR<0.01
g6457	11.1724	-2.7924	0.621476	5.25171e-07	7.92041e-06	FDR<0.01
g625	33.3548	3.97366	1.07363	7.13176e-06	8.38709e-05	FDR<0.01
g6498	30.6091	-2.26828	0.676816	3.29749e-05	0.000337186	FDR<0.01
g6529	7.6742	3.55249	1.12912	4.53428e-05	0.000444729	FDR<0.01
g6531	26.4241	2.06493	0.73788	0.000177929	0.00151708	FDR<0.01
g6573	8.65715	2.66485	1.27187	0.000859737	0.00586362	FDR<0.01
g6574	31.3256	4.38012	1.03961	8.73857e-07	1.25616e-05	FDR<0.01
g6618	10.9429	-2.3501	0.551942	1.25752e-06	1.73336e-05	FDR<0.01
g6622	98.9025	5.23919	1.00386	3.76168e-09	8.21755e-08	FDR<0.01
g6636	15.7615	2.69771	1.19021	0.000581332	0.00418949	FDR<0.01
g640	6.13959	-1.55059	0.648571	0.000669768	0.00472936	FDR<0.01
g658	17.2079	-3.01304	0.415257	4.83979e-14	1.86578e-12	FDR<0.01
g709	549.014	6.51346	0.61613	2.64909e-28	2.93804e-26	FDR<0.01
g718	204.985	-2.41545	0.319435	4.98242e-15	2.09436e-13	FDR<0.01
g6638	59.0423	5.17376	1.00794	6.31127e-09	1.32647e-07	FDR<0.01
g6639	32.285	-5.37499	0.424481	2.49931e-38	4.8696e-36	FDR<0.01
g6717	2.92134	-3.32219	1.00353	3.26681e-05	0.000334285	FDR<0.01
g6730	730.395	-1.51936	0.146576	1.3764e-26	1.36862e-24	FDR<0.01
g6742	20.3943	-4.06374	0.527076	1.14742e-15	5.23527e-14	FDR<0.01
g6743	274.569	8.18361	1.01705	9.15915e-19	5.47953e-17	FDR<0.01
g6750	122.043	2.30029	0.440365	1.45071e-08	2.89699e-07	FDR<0.01
g6752	64.8184	1.73587	0.509855	2.39999e-05	0.000254362	FDR<0.01
g6768	26.3211	1.57637	0.719363	0.00117103	0.00758122	FDR<0.01
g6788	6.18688	-3.02153	0.873436	2.31282e-05	0.000245916	FDR<0.01
g6799	68.7154	3.14636	0.539937	5.96067e-10	1.44439e-08	FDR<0.01
g6825	38.0215	3.70836	1.06147	1.58885e-05	0.000174871	FDR<0.01
g6843	77.8649	1.95657	0.445156	5.52634e-07	8.29988e-06	FDR<0.01
g6859	42.1391	2.99339	0.690715	1.03047e-06	1.46812e-05	FDR<0.01
g6878	69.2491	1.64774	0.541788	8.38188e-05	0.000774183	FDR<0.01
g6880	85.3791	4.89572	0.978796	1.66778e-08	3.27604e-07	FDR<0.01
g6881	7.97523	2.85195	1.29322	0.000603758	0.00432868	FDR<0.01
g6887	1.59018	-2.65167	1.35184	0.0011407	0.00742843	FDR<0.01
g6892	54.7822	3.2539	0.994678	3.75031e-05	0.000376808	FDR<0.01
g6922	104.597	-6.2525	0.462133	9.40026e-44	2.42023e-41	FDR<0.01
g6936	14.1625	-1.93513	0.399501	6.98459e-08	1.2281e-06	FDR<0.01
g6945	64.679	-1.91276	0.318637	1.31786e-10	3.461e-09	FDR<0.01
g6964	419.864	-1.90442	0.186259	1.56555e-25	1.4753e-23	FDR<0.01
g6988	22.2847	-1.64527	0.433288	5.25996e-06	6.35471e-05	FDR<0.01
g6990	48.1445	2.92427	0.686156	1.37969e-06	1.8731e-05	FDR<0.01
g6998	14.3976	-2.83784	0.424539	2.73844e-12	8.7935e-11	FDR<0.01
g7048	2.40201	-2.74285	1.42621	0.00114338	0.00743921	FDR<0.01
g7066	14.9722	3.56144	1.07097	2.79065e-05	0.000291774	FDR<0.01
g7067	65.8654	2.03993	0.469904	7.45295e-07	1.09204e-05	FDR<0.01
g7068	173.432	7.40734	1.01428	6.20043e-16	2.90253e-14	FDR<0.01
g7069	51.3003	5.20612	1.00734	5.08008e-09	1.08511e-07	FDR<0.01
g7073	63.7215	3.50094	0.734607	1.44694e-07	2.40623e-06	FDR<0.01
g7084	81.3455	4.27212	0.607015	1.45421e-13	5.38993e-12	FDR<0.01
g7103	23.3348	-3.06612	0.49375	5.92659e-11	1.62452e-09	FDR<0.01
g7105	67.6542	3.1582	0.470927	2.3087e-12	7.49703e-11	FDR<0.01
g7112	8.16989	-1.70145	0.771888	0.00105575	0.00698219	FDR<0.01
g7113	30.3436	-2.90721	0.316518	5.33092e-21	3.64271e-19	FDR<0.01
g7115	30.8216	-3.46076	0.313034	2.67104e-29	3.10573e-27	FDR<0.01
g7130	20.9787	2.48998	1.19264	0.000972708	0.00650185	FDR<0.01
g7153	7.4641	-3.94929	0.629411	3.02131e-11	8.64309e-10	FDR<0.01
g7162	11.231	2.91257	1.19535	0.000353075	0.00274872	FDR<0.01
g7163	15.9499	3.61688	1.05833	2.0875e-05	0.000224442	FDR<0.01
g7185	30.0421	2.87417	0.906745	5.60298e-05	0.000538558	FDR<0.01
g7192	25.728	-1.85098	0.474704	3.95492e-06	4.8862e-05	FDR<0.01
g7204	43.9187	5.46267	1.00592	9.36729e-10	2.23236e-08	FDR<0.01
g7206	4.1445	2.47181	1.1965	0.00103203	0.00684131	FDR<0.01
g7210	45.2529	3.71869	0.833181	5.03123e-07	7.63581e-06	FDR<0.01
g7232	75.0893	4.58279	0.829216	1.51077e-09	3.47405e-08	FDR<0.01
g7253	49.2278	1.52748	0.464575	3.57055e-05	0.000361901	FDR<0.01
g7265	426.62	-1.88632	0.3781	3.25631e-08	6.08943e-07	FDR<0.01
g7281	19.9108	4.31432	1.00999	7.37582e-07	1.08361e-05	FDR<0.01
g7283	63.322	5.39941	1.03822	3.40303e-09	7.45668e-08	FDR<0.01
g7284	35.5368	4.79397	1.04292	1.21573e-07	2.0501e-06	FDR<0.01
g7314	36.9054	1.67904	0.807573	0.00150154	0.00932137	FDR<0.01
g7315	211.248	5.07869	0.52995	3.41824e-23	2.72288e-21	FDR<0.01
g7322	19.1679	3.08439	1.11148	0.000146987	0.0012782	FDR<0.01
g7328	16.3175	4.57621	1.01505	2.21781e-07	3.56879e-06	FDR<0.01
g7362	39.3738	4.91193	1.02355	4.30658e-08	7.86974e-07	FDR<0.01
g7363	61.0532	1.51166	0.359968	9.12726e-07	1.30812e-05	FDR<0.01
g7377	5.69984	-3.21148	0.573526	2.17637e-09	4.92605e-08	FDR<0.01
g7379	56.1197	1.52886	0.615069	0.000510493	0.00379201	FDR<0.01
g7386	12.2574	-4.28167	0.666126	9.01481e-12	2.76181e-10	FDR<0.01
g7414	58.6777	2.61056	0.572391	3.80641e-07	5.90116e-06	FDR<0.01
g7419	63.4531	2.19738	0.466601	1.64671e-07	2.71962e-06	FDR<0.01
g7426	3.46593	-3.02849	1.41028	0.000595305	0.00427872	FDR<0.01
g7463	161.123	3.89633	0.417405	1.09975e-21	8.00817e-20	FDR<0.01
g7488	13.9595	3.24964	1.11308	9.50779e-05	0.000868716	FDR<0.01
g7500	30.7115	3.26417	1.04823	5.73605e-05	0.000550615	FDR<0.01
g7504	45.5109	3.41217	0.656061	1.77868e-08	3.46314e-07	FDR<0.01
g7509	29.1635	1.88794	0.756247	0.00043598	0.00329108	FDR<0.01
g7530	48.3208	2.52736	0.509321	5.8605e-08	1.04835e-06	FDR<0.01
g7551	14.2029	-2.45574	0.768648	5.45079e-05	0.000525682	FDR<0.01
g7563	89.446	4.24262	0.726473	3.45887e-10	8.61313e-09	FDR<0.01
g7564	30.3237	2.16242	0.616	1.90068e-05	0.000205581	FDR<0.01
g7569	134.884	3.29579	0.492257	2.44202e-12	7.91213e-11	FDR<0.01
g795	16.3456	2.05457	0.985705	0.00122777	0.00789563	FDR<0.01
g798	223.788	1.79875	0.203357	6.89544e-20	4.4186e-18	FDR<0.01
g805	279.489	3.62466	0.309459	1.39419e-32	2.03045e-30	FDR<0.01
g7602	19.6551	-1.58453	0.340423	1.17197e-07	1.98561e-06	FDR<0.01
g7606	118.266	-2.85022	0.333826	1.75252e-18	1.01886e-16	FDR<0.01
g7607	4.58106	-2.42019	0.842576	0.000139294	0.00121939	FDR<0.01
g7638	81.9362	-3.22942	0.346741	1.57644e-21	1.11966e-19	FDR<0.01
g7654	10.0685	-5.0143	0.735354	3.15662e-13	1.12376e-11	FDR<0.01
g7655	34.1503	3.09058	1.1082	0.00014172	0.00123838	FDR<0.01
g7656	352.435	3.22548	0.406627	2.63634e-16	1.27982e-14	FDR<0.01
g7676	93.4017	-2.05952	0.294503	2.59835e-13	9.31915e-12	FDR<0.01
g7695	43.6302	1.55762	0.569964	0.000234129	0.00192785	FDR<0.01
g7708	5.32041	-2.62209	0.829619	5.98498e-05	0.000571548	FDR<0.01
g7720	116.851	6.59921	1.01561	3.93458e-13	1.37358e-11	FDR<0.01
g7730	8.67422	-1.60211	0.542997	0.000114057	0.00101825	FDR<0.01
g811	18.2615	3.13865	1.15694	0.000165793	0.00142881	FDR<0.01
g837	14.1961	-3.15085	0.712149	6.99817e-07	1.037e-05	FDR<0.01
g7772	14.2921	-1.75985	0.588111	9.83589e-05	0.000895855	FDR<0.01
g7773	742.908	-5.77114	0.249513	3.80944e-120	2.74623e-116	FDR<0.01
g7784	1.81186	-2.83855	1.28562	0.000605841	0.00434146	FDR<0.01
g7786	8.37354	-1.51509	0.579438	0.000345905	0.00270165	FDR<0.01
g7791	212.757	6.92179	1.01268	2.86029e-14	1.12064e-12	FDR<0.01
g123	6.6282	-1.62915	0.755634	0.00125286	0.00800343	FDR<0.01
g7814	31.1779	2.56144	0.790592	4.7485e-05	0.000464477	FDR<0.01
g7818	36.7248	3.49494	1.02808	2.34365e-05	0.000248827	FDR<0.01
g7823	22.7492	4.97091	1.00068	1.81214e-08	3.51176e-07	FDR<0.01
g7824	455.645	9.1149	0.998818	2.64811e-23	2.14497e-21	FDR<0.01
g7825	248.819	5.24031	0.449788	7.01868e-33	1.04325e-30	FDR<0.01
g7827	69.5275	6.5173	1.00671	5.06045e-13	1.73718e-11	FDR<0.01
g7829	239.183	7.59967	1.00586	7.80223e-17	3.94711e-15	FDR<0.01
g7830	1247.66	10.5659	1.02772	1.43792e-29	1.69934e-27	FDR<0.01
g7831	21.5561	3.23442	1.04978	6.34052e-05	0.000602621	FDR<0.01
g7947	50.4639	3.56842	0.861474	1.9351e-06	2.55263e-05	FDR<0.01
g7954	219.774	-3.37299	0.261146	4.89084e-39	9.93185e-37	FDR<0.01
g7969	168.246	1.9422	0.287567	1.15423e-12	3.81689e-11	FDR<0.01
g7975	2.49244	-3.39235	0.809781	1.71808e-06	2.28729e-05	FDR<0.01
g7983	78.5425	2.34543	0.398732	4.00692e-10	9.89243e-09	FDR<0.01
g7984	303.05	5.02276	0.503928	8.33922e-25	7.33139e-23	FDR<0.01
g7989	30.5905	2.9158	0.893682	4.25256e-05	0.000421398	FDR<0.01
g8001	1.93136	-3.9635	0.879529	3.66395e-07	5.70484e-06	FDR<0.01
g8002	3.53797	-2.89758	0.784925	1.11779e-05	0.000126303	FDR<0.01
g8035	68.9295	3.08253	0.630448	8.77648e-08	1.51908e-06	FDR<0.01
g8051	6.81143	2.30848	1.2017	0.00156935	0.00970279	FDR<0.01
g8075	81.6426	3.87661	0.613357	2.35523e-11	6.86013e-10	FDR<0.01
g8087	35.3688	2.43596	0.993414	0.000421387	0.00320478	FDR<0.01
g8125	6.71304	-2.24627	0.952545	0.000570261	0.00412545	FDR<0.01
g8191	6.41683	2.46026	1.202	0.00108378	0.00712861	FDR<0.01
g8220	1136.3	5.84347	0.43704	1.30421e-42	3.08265e-40	FDR<0.01
g8223	82.2552	1.86785	0.391409	9.13084e-08	1.57663e-06	FDR<0.01
g8237	11.7547	2.9596	1.17894	0.000291327	0.00233553	FDR<0.01
g8255	38.7764	4.27709	0.839803	1.93721e-08	3.73405e-07	FDR<0.01
g8272	23.2798	4.14783	1.01856	1.78811e-06	2.37175e-05	FDR<0.01
g8273	38.5108	4.84372	0.995446	3.3921e-08	6.29438e-07	FDR<0.01
g8291	15.6278	3.04701	1.17402	0.000228828	0.00189068	FDR<0.01
g8340	32.4758	-3.27748	0.429788	2.9161e-15	1.25881e-13	FDR<0.01
g8351	107.284	2.4499	0.318686	1.90165e-15	8.2834e-14	FDR<0.01
g8356	110.803	-3.77027	0.312901	2.39311e-34	3.71009e-32	FDR<0.01
g8357	108.103	-3.37051	0.350362	8.35759e-23	6.58468e-21	FDR<0.01
g8375	67.1932	5.77374	1.01272	1.41118e-10	3.69933e-09	FDR<0.01
g8385	6795.45	4.27142	0.280008	1.4449e-53	6.11959e-51	FDR<0.01
g8398	18.2928	2.7666	1.18562	0.000482046	0.00360859	FDR<0.01
g8411	133.756	3.60751	0.69831	1.99979e-08	3.83929e-07	FDR<0.01
g8438	149.77	1.80197	0.461037	3.69421e-06	4.59561e-05	FDR<0.01
g8450	73.9902	2.25403	0.389925	6.8662e-10	1.65824e-08	FDR<0.01
g8458	6.51069	-1.51866	0.689831	0.00118033	0.00763138	FDR<0.01
g8507	42.4671	3.58855	0.775103	2.59289e-07	4.11268e-06	FDR<0.01
g8510	31.4661	2.63008	0.662005	4.10582e-06	5.05531e-05	FDR<0.01
g8514	72.097	-2.64262	0.376767	2.81912e-13	1.00609e-11	FDR<0.01
g8538	37.8146	4.99308	1.06492	6.50362e-08	1.15337e-06	FDR<0.01
g853	18.0783	2.69831	1.1099	0.000398838	0.00306038	FDR<0.01
g8560	186	4.52483	0.562252	5.38416e-17	2.83317e-15	FDR<0.01
g8573	32.195	5.20412	1.01484	6.2426e-09	1.3178e-07	FDR<0.01
g8604	72.1698	1.79369	0.378505	9.82292e-08	1.68603e-06	FDR<0.01
g8616	106.147	4.83484	0.769496	1.32668e-11	3.95209e-10	FDR<0.01
g8653	62.2779	5.00701	0.99767	1.3548e-08	2.73196e-07	FDR<0.01
g8660	312.941	-1.65568	0.241833	3.56387e-13	1.25021e-11	FDR<0.01
g8676	13.9081	3.2748	1.12631	9.66492e-05	0.00088084	FDR<0.01
g8677	43.7968	4.91315	1.00421	2.77026e-08	5.24837e-07	FDR<0.01
g880	17.1385	2.90361	1.19435	0.000359196	0.00278585	FDR<0.01
g881	83.9958	-2.98503	0.383516	8.77916e-16	4.03115e-14	FDR<0.01
g897	17.8855	3.72474	1.07445	1.70198e-05	0.000185902	FDR<0.01
g900	574.079	3.46616	0.831665	1.8237e-06	2.41673e-05	FDR<0.01
g919	30.0155	-2.74096	0.642094	1.32749e-06	1.81248e-05	FDR<0.01
g8686	238.542	-2.75787	0.367967	8.27828e-15	3.41018e-13	FDR<0.01
g8740	119.747	3.69591	0.560206	4.22511e-12	1.33591e-10	FDR<0.01
g8750	28.5468	1.82146	0.768044	0.000631715	0.00450226	FDR<0.01
g8810	201.699	4.37136	0.560821	4.68484e-16	2.22924e-14	FDR<0.01
g8816	18.2142	-4.7101	0.588902	6.64535e-17	3.43414e-15	FDR<0.01
g8867	251.049	5.3653	0.6665	2.00147e-17	1.08486e-15	FDR<0.01
g8868	31.6319	1.90615	0.644914	0.000110972	0.000993605	FDR<0.01
g8885	104.611	-1.86725	0.308339	8.93637e-11	2.39934e-09	FDR<0.01
g8892	4.27123	-1.95671	0.744682	0.000295678	0.00236182	FDR<0.01
g8904	9.75064	2.4269	1.18782	0.00111434	0.00728311	FDR<0.01
g8910	90.2915	2.03917	0.67865	9.58269e-05	0.000874451	FDR<0.01
g8954	8.09426	2.96014	1.12156	0.000215972	0.00179993	FDR<0.01
g8981	35.7621	2.01183	0.490191	1.94764e-06	2.56448e-05	FDR<0.01
g9003	20.7783	4.02669	1.03259	3.58793e-06	4.48274e-05	FDR<0.01
g9013	53.8067	1.5603	0.398191	3.10028e-06	3.92448e-05	FDR<0.01
g9015	19.8894	3.79842	1.05385	1.08064e-05	0.000122876	FDR<0.01
g9018	9.42808	-2.27594	0.501128	3.65951e-07	5.70408e-06	FDR<0.01
g9034	762.984	4.68512	0.381349	6.58039e-36	1.11619e-33	FDR<0.01
g9055	16.0613	-4.5274	0.680379	1.63242e-12	5.37358e-11	FDR<0.01
g9057	626.881	3.28286	0.292614	4.32886e-30	5.38048e-28	FDR<0.01
g9058	192.679	4.32448	0.594054	2.43737e-14	9.68098e-13	FDR<0.01
g9059	317.748	3.34045	0.343265	2.83031e-23	2.27974e-21	FDR<0.01
g9064	10.1064	-3.88261	0.702994	2.6579e-09	5.91382e-08	FDR<0.01
g9069	14.6024	-1.88728	0.479306	3.48211e-06	4.36187e-05	FDR<0.01
g9071	40.2584	3.48965	1.04074	2.68241e-05	0.000281887	FDR<0.01
g9083	58.1198	-5.14616	0.387856	1.24901e-41	2.6878e-39	FDR<0.01
g9089	22.9667	-2.26649	0.678632	3.42241e-05	0.000348723	FDR<0.01
g9099	17.2824	-1.70591	0.428222	2.56047e-06	3.2991e-05	FDR<0.01
g9154	11.888	2.30916	1.20486	0.00158421	0.00976953	FDR<0.01
g9172	102.93	-2.63699	0.37004	1.26549e-13	4.72689e-12	FDR<0.01
g9173	54.8258	2.50435	0.521205	1.22784e-07	2.0657e-06	FDR<0.01
g9174	139.273	5.30282	0.877211	3.34706e-11	9.49958e-10	FDR<0.01
g9180	43.9751	3.4313	0.848714	2.94546e-06	3.74164e-05	FDR<0.01
g9189	59.6405	-4.32572	0.356228	5.41703e-35	8.77559e-33	FDR<0.01
g9199	47.0208	-2.91257	0.588413	6.58888e-08	1.16706e-06	FDR<0.01
g9201	29.1337	2.59392	0.70211	1.10308e-05	0.000124935	FDR<0.01
g9222	34.4701	2.81311	0.709749	4.31694e-06	5.29443e-05	FDR<0.01
g9231	25.9833	2.65961	1.20344	0.000673304	0.00475169	FDR<0.01
g935	29.2512	2.0056	0.616873	4.35443e-05	0.00043031	FDR<0.01
g936	18.4552	2.48213	0.975096	0.00032796	0.00257826	FDR<0.01
g937	52.7074	5.42703	1.01792	1.66243e-09	3.80459e-08	FDR<0.01
g9278	49.2013	3.45979	1.06464	3.62689e-05	0.000366106	FDR<0.01
g9310	135.474	-2.52886	0.172542	1.74609e-49	5.47286e-47	FDR<0.01
g9314	98.131	3.55418	0.517514	7.07517e-13	2.40023e-11	FDR<0.01
g9315	1045.07	4.0457	0.267387	1.13154e-52	4.40934e-50	FDR<0.01
g9339	15.9602	2.33398	1.20537	0.00149319	0.00929968	FDR<0.01
g9344	5.18595	-2.10279	0.987329	0.00107241	0.00706353	FDR<0.01
g9367	192.308	5.2363	0.543226	1.63271e-23	1.3529e-21	FDR<0.01
g9381	18.5525	-3.50163	0.386251	1.51942e-20	1.00491e-18	FDR<0.01
g9446	60.3267	1.60468	0.641967	0.00047223	0.00354062	FDR<0.01
g9457	36.2034	5.12644	1.00709	8.27174e-09	1.70374e-07	FDR<0.01
g9470	9.60702	2.93935	1.1378	0.000248876	0.00203649	FDR<0.01
g941	33.39	-1.53952	0.620589	0.000515248	0.00381945	FDR<0.01
g9501	103.833	6.63377	1.0195	3.56179e-13	1.25021e-11	FDR<0.01
g9502	51.181	4.26504	1.1372	4.86545e-06	5.91485e-05	FDR<0.01
g9560	71.5052	4.04784	0.654972	5.13133e-11	1.41731e-09	FDR<0.01
g949	6.19631	2.53197	1.20121	0.000908024	0.00614354	FDR<0.01
g9592	7.9315	-1.6614	0.583996	0.000159394	0.00137613	FDR<0.01
g9613	43.8523	3.18922	0.610302	1.6343e-08	3.22343e-07	FDR<0.01
g9624	40.5008	1.75301	0.615051	0.000155028	0.00134327	FDR<0.01
g9632	900.689	9.54438	1.00772	5.00773e-25	4.48456e-23	FDR<0.01
g9633	108.43	5.75339	1.02104	2.10931e-10	5.44045e-09	FDR<0.01
g9635	624.511	8.77014	1.043	2.25519e-20	1.47128e-18	FDR<0.01
g9636	97.8507	6.30297	1.05647	1.55466e-11	4.60269e-10	FDR<0.01
g9637	122.604	6.13487	1.01178	1.06259e-11	3.21184e-10	FDR<0.01
g9650	8.12637	2.62793	1.22218	0.000781983	0.0054205	FDR<0.01
g9666	9.08136	-2.4597	0.617245	3.7941e-06	4.69557e-05	FDR<0.01
g9720	7.34639	-4.04619	0.506781	1.32718e-16	6.62119e-15	FDR<0.01
g9721	22.4297	-2.72401	0.336602	7.47788e-17	3.79634e-15	FDR<0.01
g9746	2.59527	-3.0751	1.23691	0.000287586	0.00231127	FDR<0.01
g9752	5.92396	-2.97054	0.532144	2.44666e-09	5.49471e-08	FDR<0.01
g9824	9.87469	-1.64508	0.537954	7.92437e-05	0.00073617	FDR<0.01
g9825	128.925	4.61851	0.616445	3.80477e-15	1.62299e-13	FDR<0.01
g9826	451.205	3.50946	0.59324	3.29143e-10	8.22457e-09	FDR<0.01
g9840	90.8342	2.41894	0.582445	1.96243e-06	2.57925e-05	FDR<0.01
g9844	1.39283	-3.56029	1.21835	7.85057e-05	0.000730255	FDR<0.01
g1022	202.324	6.56736	1.02953	8.79631e-13	2.97015e-11	FDR<0.01
g1061	79.2075	1.78606	0.632198	0.000167186	0.0014391	FDR<0.01
g1083	63.1252	2.41213	1.0101	0.000498499	0.00371056	FDR<0.01
g9849	57.837	3.45457	0.655823	1.24622e-08	2.5236e-07	FDR<0.01
g9879	139.403	2.03604	0.294138	4.14983e-13	1.44174e-11	FDR<0.01
g9892	9.09299	-2.04981	0.586302	1.9288e-05	0.000208467	FDR<0.01
g9893	56.0469	-2.26694	0.359118	2.82639e-11	8.1339e-10	FDR<0.01
g9911	16.3879	3.48796	1.07665	3.67321e-05	0.000369605	FDR<0.01
g9936	3.14835	2.40617	1.21332	0.00128817	0.00817826	FDR<0.01
g9939	15.1888	1.77545	0.871081	0.00158697	0.00977822	FDR<0.01
g9947	90.0025	2.92146	0.569113	2.65916e-08	5.05135e-07	FDR<0.01
g9948	91.6698	4.53644	0.652142	2.04382e-13	7.46019e-12	FDR<0.01
g1105	395.916	-2.00088	0.127767	3.81811e-56	1.7203e-53	FDR<0.01
g1106	1.39266	-2.57592	1.28035	0.00108593	0.00713307	FDR<0.01
g9970	72.1159	2.656	1.19195	0.000647909	0.00459722	FDR<0.01
g9974	86.2727	-3.12276	0.217693	1.5551e-47	4.57581e-45	FDR<0.01
g9981	16.8555	-3.43914	0.482937	1.21631e-13	4.57878e-12	FDR<0.01
g9997	16.2544	2.35209	1.18006	0.00130182	0.00825404	FDR<0.01
g9998	68.4108	2.16979	0.613948	1.75596e-05	0.000191363	FDR<0.01
g10005	151.42	2.24415	0.477361	1.76072e-07	2.88807e-06	FDR<0.01
g10018	63.3875	-1.60401	0.270008	1.13684e-10	3.0186e-09	FDR<0.01
g10042	19.6004	4.42085	1.07021	1.14962e-06	1.60302e-05	FDR<0.01
g10051	2.2265	-2.03358	0.934419	0.000983058	0.00656191	FDR<0.01
g10055	210.309	-2.25169	0.201832	9.52017e-30	1.14385e-27	FDR<0.01
g10057	126.495	-2.04892	0.240803	1.97008e-18	1.13166e-16	FDR<0.01
g10073	9.57633	-3.22725	0.563963	1.08231e-09	2.56236e-08	FDR<0.01
g10076	33.7668	-3.67832	0.32948	7.59767e-30	9.20531e-28	FDR<0.01
g10102	1787.52	3.16193	0.309166	1.94901e-25	1.81295e-23	FDR<0.01
g10109	59.0797	1.87422	0.494066	6.04337e-06	7.17737e-05	FDR<0.01
g10135	36.9005	5.0412	0.996167	1.05924e-08	2.16013e-07	FDR<0.01
g10144	110.978	1.85758	0.392547	1.09076e-07	1.85454e-06	FDR<0.01
g10152	55.5122	2.42994	0.484756	4.4342e-08	8.08246e-07	FDR<0.01
g10153	11.6987	2.69739	1.17689	0.000549343	0.00401035	FDR<0.01
g10159	98.7203	2.32876	0.364959	1.8888e-11	5.54638e-10	FDR<0.01
g10182	26.8913	4.96073	0.999066	1.85215e-08	3.58447e-07	FDR<0.01
g10184	183.944	-3.43517	0.275356	1.35037e-36	2.40366e-34	FDR<0.01
g10190	186.058	2.35745	0.27711	2.34573e-18	1.33679e-16	FDR<0.01
g10198	459.499	-4.76682	0.336051	6.43384e-47	1.78391e-44	FDR<0.01
g10200	116.953	-3.40742	0.348574	1.82546e-23	1.48698e-21	FDR<0.01
g10212	18.433	-3.65543	0.560756	7.21529e-12	2.23692e-10	FDR<0.01
g1140	11.4563	2.35634	1.18866	0.0013303	0.008405	FDR<0.01
g1167	12.5102	-5.60145	0.763078	3.68347e-15	1.57798e-13	FDR<0.01
g1169	104.991	-7.93768	0.528936	1.48554e-53	6.11959e-51	FDR<0.01
g1171	11.4337	-3.16308	0.541878	5.61207e-10	1.3668e-08	FDR<0.01
g10233	247.742	2.15014	0.291661	1.85391e-14	7.4249e-13	FDR<0.01
g10235	504.695	2.2621	0.217252	3.05118e-26	2.97243e-24	FDR<0.01
g10253	51.6432	1.58114	0.408256	3.76958e-06	4.67324e-05	FDR<0.01
g10254	10.2927	3.05157	1.1181	0.000166761	0.0014363	FDR<0.01
g10256	5.31941	-1.81424	0.648831	0.000182407	0.00154612	FDR<0.01
g10278	3.90759	-2.03277	0.896532	0.000777323	0.00539389	FDR<0.01
g10294	13.7069	-2.34148	0.448201	1.47834e-08	2.93591e-07	FDR<0.01
g10301	28.1263	-2.13224	0.425656	3.78372e-08	6.99405e-07	FDR<0.01
g10303	21.8024	4.01929	1.05499	4.87008e-06	5.91549e-05	FDR<0.01
g10312	71.4499	2.17807	0.734614	0.000108461	0.000973719	FDR<0.01
g10316	39.3555	4.22998	1.02983	1.47427e-06	1.99026e-05	FDR<0.01
g10326	45.646	-1.69263	0.29911	6.89083e-10	1.6614e-08	FDR<0.01
g10337	8.32769	3.04887	1.14723	0.000197897	0.00166567	FDR<0.01
g10347	17.9484	-1.63763	0.462326	1.40851e-05	0.000157182	FDR<0.01
g10370	16.6675	-2.17357	0.471647	2.55876e-07	4.07649e-06	FDR<0.01
g10385	9.53617	4.12755	1.03542	2.46874e-06	3.19929e-05	FDR<0.01
g10411	36.6471	-3.96766	0.652172	9.76571e-11	2.60744e-09	FDR<0.01
g10412	73.8902	-6.34372	0.47046	1.57982e-43	3.9961e-41	FDR<0.01
g10414	155.701	2.67725	0.465468	9.27656e-10	2.2144e-08	FDR<0.01
g10415	4.49694	-1.73666	0.663873	0.00031923	0.00252201	FDR<0.01
g10418	54.7387	2.61818	0.794476	4.00404e-05	0.000400904	FDR<0.01
g10439	336.607	-1.72327	0.384228	2.96701e-07	4.67012e-06	FDR<0.01
g10445	12.2596	4.16324	1.03381	2.07932e-06	2.72047e-05	FDR<0.01
g10452	14.9098	-2.10224	0.414577	2.72193e-08	5.16379e-07	FDR<0.01
g10475	32.68	2.12437	0.740113	0.000143645	0.00125367	FDR<0.01
g10478	85.6106	3.30745	0.424448	7.93549e-16	3.69077e-14	FDR<0.01
g10479	14.4677	2.46648	1.04416	0.000519899	0.00383815	FDR<0.01
g10527	351.394	4.94765	0.551465	1.22119e-20	8.15147e-19	FDR<0.01
g10529	59.3296	-4.9621	0.469047	1.59719e-27	1.66871e-25	FDR<0.01
g10540	14.7224	-4.47203	0.627959	6.72988e-14	2.58062e-12	FDR<0.01
g10573	12.9752	-2.75348	0.383752	8.86e-14	3.37054e-12	FDR<0.01
g10618	1.774	-3.38859	1.04012	3.67349e-05	0.000369605	FDR<0.01
g10626	7.96196	3.3457	1.12837	8.0719e-05	0.000749393	FDR<0.01
g10629	23.3252	2.37257	1.1823	0.00124779	0.00797456	FDR<0.01
g10631	22.0058	-2.12899	0.742612	0.000145074	0.00126233	FDR<0.01
g10632	8.2601	3.14396	1.11088	0.000124878	0.00110459	FDR<0.01
g10636	134.124	2.38281	0.261922	1.2533e-20	8.32723e-19	FDR<0.01
g10637	89.5931	3.27291	0.479683	1.02409e-12	3.4179e-11	FDR<0.01
g10642	98.0327	2.49263	0.412824	1.66948e-10	4.34487e-09	FDR<0.01
g10644	9.04963	-1.66907	0.477219	1.67881e-05	0.000183789	FDR<0.01
g10658	75.9299	3.70668	0.588459	2.92115e-11	8.37318e-10	FDR<0.01
g10666	388.701	-3.36879	0.157304	1.33511e-102	2.74993e-99	FDR<0.01
g10686	24.7176	1.81435	0.772428	0.000674595	0.00475847	FDR<0.01
g10688	134.315	-1.5236	0.201724	1.57771e-15	6.99919e-14	FDR<0.01
g10709	51.59	4.90115	0.856061	3.54485e-10	8.81201e-09	FDR<0.01
g10710	43.7244	4.94526	0.985397	1.45389e-08	2.89933e-07	FDR<0.01
g10717	1150.77	-2.55819	0.218804	1.95883e-32	2.79628e-30	FDR<0.01
g10719	19.2812	-2.95471	0.381365	1.16364e-15	5.29253e-14	FDR<0.01
g10727	83.1352	3.50487	1.15872	6.34795e-05	0.00060293	FDR<0.01
g10728	2.80827	-2.3284	1.02749	0.000695276	0.00489238	FDR<0.01
g10749	20.0747	4.29347	1.02865	1.09272e-06	1.53855e-05	FDR<0.01
g10768	72.852	1.8919	0.73977	0.000366142	0.00283351	FDR<0.01
g1179	20.3763	-4.61914	0.413472	3.60584e-30	4.52078e-28	FDR<0.01
g10775	11.6539	3.54759	1.08061	3.16104e-05	0.000324614	FDR<0.01
g10808	59.9281	4.20019	1.0202	1.45716e-06	1.96901e-05	FDR<0.01
g10821	814.673	-5.31399	0.302239	9.83416e-71	7.08944e-68	FDR<0.01
g10846	16.1528	-1.74849	0.43864	2.60819e-06	3.34861e-05	FDR<0.01
g10912	8.31882	3.25929	1.12325	9.88603e-05	0.000899285	FDR<0.01
g10916	32.6251	2.42668	0.643689	8.25459e-06	9.55174e-05	FDR<0.01
g10925	20.2088	-1.98202	0.655176	8.9627e-05	0.000823609	FDR<0.01
g10968	639.874	-1.88001	0.426916	4.97422e-07	7.56522e-06	FDR<0.01
g10972	58.9827	-2.24077	0.27038	1.46073e-17	8.00792e-16	FDR<0.01
g10988	51.4531	1.64265	0.515403	5.09396e-05	0.000494244	FDR<0.01
g10990	7.87769	2.34825	1.18749	0.00135133	0.00851503	FDR<0.01
g11008	21.5975	2.33037	1.00429	0.000607891	0.00434751	FDR<0.01
g11018	158.347	1.79468	0.272067	2.5625e-12	8.2839e-11	FDR<0.01
g11024	32.5728	5.1809	1.00183	5.14822e-09	1.09803e-07	FDR<0.01
g11032	8.50145	-2.82539	0.603689	2.31296e-07	3.70124e-06	FDR<0.01
g11054	48.9303	2.0679	0.470444	6.03081e-07	9.01059e-06	FDR<0.01
g11055	244.481	2.36916	0.248693	2.23715e-22	1.69764e-20	FDR<0.01
g11073	33.3841	2.27183	0.917627	0.000417918	0.00318811	FDR<0.01
g11097	75.5355	5.15161	1.00231	6.26232e-09	1.32003e-07	FDR<0.01
g11118	69.8086	3.56106	0.549201	9.35019e-12	2.85013e-10	FDR<0.01
g11164	16.1763	-1.60327	0.44349	1.05682e-05	0.000120262	FDR<0.01
g11166	61.453	2.87652	0.633618	4.32036e-07	6.63376e-06	FDR<0.01
g11189	3.25036	-1.98002	0.918553	0.00106072	0.00700451	FDR<0.01
g11190	5.35869	2.64935	1.23644	0.000784539	0.00543406	FDR<0.01
g11192	19.369	3.50906	1.07892	3.50857e-05	0.000356494	FDR<0.01
g11196	262.753	2.37457	0.274754	7.30426e-19	4.38803e-17	FDR<0.01
g11200	96.7375	2.67807	0.472476	1.493e-09	3.44417e-08	FDR<0.01
g11256	27.8641	2.42489	0.951942	0.000332234	0.0026076	FDR<0.01
g11260	13.3716	-2.37783	0.442247	6.7933e-09	1.42363e-07	FDR<0.01
g11266	331.072	-4.23307	0.204812	6.70487e-96	9.66708e-93	FDR<0.01
g11292	70.9557	2.44605	0.792248	7.50758e-05	0.000701418	FDR<0.01
g11322	55.0499	6.10949	1.00341	9.39583e-12	2.858e-10	FDR<0.01
g11330	32.2568	4.32116	1.04167	1.17536e-06	1.63575e-05	FDR<0.01
g11331	183.999	-3.06414	0.229203	1.23888e-41	2.6878e-39	FDR<0.01
g11358	1.80542	-3.27276	1.48465	0.000435599	0.00328992	FDR<0.01
g11367	41.2857	3.22857	1.2366	0.000198525	0.00166997	FDR<0.01
g11369	21.8666	1.62323	0.68983	0.00072053	0.00505282	FDR<0.01
g11384	28.4101	-3.9056	0.663932	3.3848e-10	8.44327e-09	FDR<0.01
g11402	202.51	-2.36015	0.425226	2.64358e-09	5.89105e-08	FDR<0.01
g11403	150.41	-2.60545	0.47387	3.79054e-09	8.25558e-08	FDR<0.01
g11426	195.563	3.12943	0.30364	8.60614e-26	8.16337e-24	FDR<0.01
g11454	12.9791	2.44691	1.25567	0.00135185	0.00851503	FDR<0.01
g11480	21.906	5.44631	1.01384	1.30931e-09	3.04478e-08	FDR<0.01
g11481	7.02664	3.82855	1.2137	3.68833e-05	0.000370839	FDR<0.01
g11484	7.2852	2.59618	1.18018	0.000713717	0.00501214	FDR<0.01
g11528	70.8919	4.17928	0.745351	1.37414e-09	3.1904e-08	FDR<0.01
g11548	27.8576	-1.88271	0.328755	6.33441e-10	1.53237e-08	FDR<0.01
g11552	50.898	-6.57915	0.523509	2.02092e-38	3.99145e-36	FDR<0.01
g11573	1.53184	-3.11236	1.3502	0.000410097	0.00313707	FDR<0.01
g11583	22.9002	2.90019	1.22596	0.000416005	0.00317688	FDR<0.01
g11584	2.93328	-2.72913	0.830406	4.08068e-05	0.000407376	FDR<0.01
g11605	82.4103	6.25564	1.02559	7.3505e-12	2.26937e-10	FDR<0.01
g11662	8.38931	3.56096	1.14401	4.91712e-05	0.000479345	FDR<0.01
g11663	123.854	4.12121	0.597616	4.40576e-13	1.52332e-11	FDR<0.01
g11664	15.2072	3.24894	1.13101	0.000106722	0.000961696	FDR<0.01
g11667	29.2338	3.68852	1.06155	1.69901e-05	0.000185719	FDR<0.01
g11682	45.0102	3.33868	0.753891	6.65227e-07	9.90137e-06	FDR<0.01
g11683	30.7719	4.92182	1.07136	1.07108e-07	1.82323e-06	FDR<0.01
g11684	83.3938	3.92394	0.808212	7.87268e-08	1.3792e-06	FDR<0.01
g11690	56.0428	5.2391	1.00513	3.89444e-09	8.44361e-08	FDR<0.01
g11708	59.0435	1.79824	0.532859	2.71631e-05	0.000285243	FDR<0.01
g11710	55.5262	2.70968	0.550331	7.34229e-08	1.28942e-06	FDR<0.01
g11711	2133.31	3.00509	0.185812	1.06628e-59	5.12452e-57	FDR<0.01
g11716	56.4378	-2.43433	0.369349	4.99828e-12	1.57005e-10	FDR<0.01
g11717	11.2388	-1.81736	0.833281	0.00106555	0.00702473	FDR<0.01
g11718	10.6083	-2.9744	0.459867	1.14561e-11	3.44114e-10	FDR<0.01
g11719	20.0971	-2.06424	0.55006	7.76588e-06	9.05893e-05	FDR<0.01
g11735	40.3619	-2.35379	0.45079	1.50786e-08	2.99042e-07	FDR<0.01
g11752	40.8276	4.31339	1.05145	1.40255e-06	1.90235e-05	FDR<0.01
g11775	28.9876	4.30106	1.05147	1.47982e-06	1.99589e-05	FDR<0.01
g11784	11.2856	-2.36459	0.506318	2.15851e-07	3.49678e-06	FDR<0.01
g11790	7.22358	-1.62104	0.698022	0.000788049	0.00544683	FDR<0.01
g11792	58.9687	-1.90583	0.221328	6.68559e-19	4.03318e-17	FDR<0.01
g11817	62.8752	4.01427	0.853152	1.48453e-07	2.46547e-06	FDR<0.01
g11826	24.1971	3.26392	1.09125	7.89123e-05	0.000733564	FDR<0.01
g11827	56.1201	2.90005	1.16129	0.00030986	0.0024547	FDR<0.01
g11845	7.93378	2.41001	1.1857	0.00115229	0.00748702	FDR<0.01
g11862	49.4916	2.3425	0.563082	1.85684e-06	2.45839e-05	FDR<0.01
g11863	19.8359	3.09833	1.1411	0.000168436	0.00144812	FDR<0.01
g11919	34.2176	3.60157	0.861872	1.66099e-06	2.21948e-05	FDR<0.01
g11920	23.5798	4.79537	1.00718	5.81441e-08	1.04269e-06	FDR<0.01
g11924	81.2715	1.94533	0.517341	7.1241e-06	8.38492e-05	FDR<0.01
g11925	761.08	4.18049	0.333001	3.7127e-37	6.9519e-35	FDR<0.01
g11934	28.5138	1.72284	0.764492	0.000912082	0.00616521	FDR<0.01
g11939	26.8254	1.89573	0.686081	0.000200171	0.0016799	FDR<0.01
g11951	4.54816	-1.6738	0.785406	0.00130836	0.00828821	FDR<0.01
g11970	7.82962	3.3727	1.09589	5.98583e-05	0.000571548	FDR<0.01
g12010	120.937	2.66536	0.66474	3.59791e-06	4.49131e-05	FDR<0.01
g12018	295.436	2.21364	0.504584	6.88219e-07	1.02191e-05	FDR<0.01
g12032	49.6392	-2.70584	0.557565	1.02756e-07	1.75955e-06	FDR<0.01
g12041	37.9515	2.06864	0.535504	5.1611e-06	6.24792e-05	FDR<0.01
g12049	16.3429	3.82613	1.0659	1.11057e-05	0.000125685	FDR<0.01
g12082	171.419	2.86738	0.321653	6.33233e-20	4.07587e-18	FDR<0.01
g12087	30.1159	1.79907	0.804973	0.000928485	0.00625556	FDR<0.01
g12106	58.2563	2.32718	0.434324	7.31315e-09	1.52978e-07	FDR<0.01
g12130	201.93	3.85225	0.475382	5.61076e-17	2.93101e-15	FDR<0.01
g12131	11.2223	2.45005	1.23163	0.0012366	0.00793324	FDR<0.01
g12132	71.2259	5.15316	1.0167	8.93636e-09	1.83278e-07	FDR<0.01
g12134	54.9907	-2.59096	0.326504	2.6956e-16	1.3042e-14	FDR<0.01
g12135	19.0587	-1.60642	0.519425	7.05941e-05	0.000663511	FDR<0.01
g12136	388.589	-4.17719	0.234712	7.68733e-72	5.83347e-69	FDR<0.01
g12145	8.15152	2.63964	1.18399	0.000652169	0.0046229	FDR<0.01
g12159	366.469	7.07695	0.971789	1.0214e-15	4.67509e-14	FDR<0.01
g12175	30.2901	-1.75944	0.370072	8.76733e-08	1.51908e-06	FDR<0.01
g12189	1.47418	-2.73794	1.50734	0.00138933	0.00871306	FDR<0.01
g12197	19.6784	4.53957	1.00198	2.08959e-07	3.39659e-06	FDR<0.01
g12199	62.318	4.30019	0.732133	2.71362e-10	6.8761e-09	FDR<0.01
g12218	66.9949	3.06175	0.667335	3.49589e-07	5.46087e-06	FDR<0.01
g12219	8.78528	3.34033	1.12744	8.14197e-05	0.000754925	FDR<0.01
g12277	57.4972	-2.03866	0.247901	2.13411e-17	1.14812e-15	FDR<0.01
g12288	105.492	-1.65027	0.226645	1.58477e-14	6.40033e-13	FDR<0.01
g12299	37.0648	4.22752	1.00921	1.08921e-06	1.53512e-05	FDR<0.01
g12306	31.4758	2.36035	0.663099	1.68577e-05	0.000184411	FDR<0.01
g12325	724.785	4.66126	0.425583	3.94334e-29	4.44181e-27	FDR<0.01
g12351	18.3012	-1.8376	0.572008	4.78892e-05	0.000468113	FDR<0.01
g12353	18.0798	-2.07161	0.662119	6.52739e-05	0.000616319	FDR<0.01
g12371	21.0756	1.64182	0.712015	0.000817666	0.00561921	FDR<0.01
g12373	95.7293	1.57883	0.281715	7.88975e-10	1.88961e-08	FDR<0.01
g12377	23.4043	3.43212	1.08434	4.61686e-05	0.000452521	FDR<0.01
g12379	14.511	3.51376	1.08082	3.51271e-05	0.000356664	FDR<0.01
g12396	61.9537	3.31462	0.491398	1.73376e-12	5.69415e-11	FDR<0.01
g12438	26.326	-2.20393	0.70407	6.57793e-05	0.000620278	FDR<0.01
g12439	58.8581	-3.77685	0.370488	2.47215e-25	2.27028e-23	FDR<0.01
g12447	22.7656	2.65216	1.15361	0.000553731	0.00404033	FDR<0.01
g12455	7.37578	2.50587	1.25013	0.00115492	0.00749401	FDR<0.01
g12512	17.4398	-3.87498	0.652292	2.44129e-10	6.24086e-09	FDR<0.01
g12524	64.2074	-2.0102	0.296382	1.04586e-12	3.48248e-11	FDR<0.01
g12553	62.2693	1.54123	0.666688	0.000848245	0.00579621	FDR<0.01
g12567	461.594	-1.84962	0.148839	1.84975e-36	3.21321e-34	FDR<0.01
g12596	92.396	-2.42699	0.239215	4.828e-25	4.35064e-23	FDR<0.01
g1211	7.67588	-4.15371	0.809743	1.77292e-08	3.459e-07	FDR<0.01
g12628	87.899	4.47352	1.00522	3.11775e-07	4.88605e-06	FDR<0.01
g12639	38.0439	-1.87819	0.286685	4.00646e-12	1.27236e-10	FDR<0.01
g12649	4.08145	-2.29425	0.827398	0.000186949	0.0015809	FDR<0.01
g12659	36.8644	4.13939	1.08118	4.18645e-06	5.15019e-05	FDR<0.01
g12695	9.59227	-1.55143	0.628559	0.000531762	0.0039137	FDR<0.01
g12701	53.5425	2.04398	0.625711	4.17166e-05	0.000415093	FDR<0.01
g12711	56.1109	-1.86411	0.270021	3.64919e-13	1.27704e-11	FDR<0.01
g12727	14.5194	-1.5004	0.555723	0.000266361	0.00216239	FDR<0.01
g12750	9.7845	3.4626	1.09092	4.43734e-05	0.000436707	FDR<0.01
g12764	6.98019	3.08579	1.14667	0.000179457	0.00152739	FDR<0.01
g12765	40.6752	4.27504	0.980998	5.40985e-07	8.15039e-06	FDR<0.01
g12783	38.968	-2.29186	0.314551	3.77767e-14	1.4681e-12	FDR<0.01
g12785	18.8113	-1.93831	0.495993	4.03778e-06	4.98004e-05	FDR<0.01
g12801	9.68653	-1.57845	0.513468	7.54512e-05	0.000704114	FDR<0.01
g12836	107.69	2.22519	0.673447	3.81425e-05	0.000382699	FDR<0.01
g12838	54.2816	3.55726	1.10104	3.61976e-05	0.000365987	FDR<0.01
g12850	11.4408	3.36633	1.10299	6.41353e-05	0.000607423	FDR<0.01
g12856	12.1689	2.85895	1.1541	0.00033141	0.00260254	FDR<0.01
g12921	127.806	-1.94084	0.24576	2.61651e-16	1.27449e-14	FDR<0.01
g12924	27.161	2.28645	1.15103	0.00137365	0.00862746	FDR<0.01
g12941	43.6769	2.69954	1.25458	0.000745914	0.00520551	FDR<0.01
g12955	15.9413	-2.75842	0.517897	9.73791e-09	1.98868e-07	FDR<0.01
g12956	11.3529	-1.73081	0.557974	6.84511e-05	0.000644209	FDR<0.01
g12965	83.4864	-3.36741	0.226411	6.72906e-51	2.42549e-48	FDR<0.01
g13002	31.7398	4.8044	1.06184	1.64113e-07	2.71352e-06	FDR<0.01
g13013	191.874	-3.64516	0.494617	1.86986e-14	7.46806e-13	FDR<0.01
g13014	39.325	-2.15371	0.495975	8.01806e-07	1.16654e-05	FDR<0.01
g13046	372.861	7.63648	1.01681	1.05344e-16	5.27377e-15	FDR<0.01
g13067	204.337	-1.86064	0.251341	1.01082e-14	4.15215e-13	FDR<0.01
g13075	18.1978	2.82503	0.903045	6.36619e-05	0.000604264	FDR<0.01
g13076	32.3309	2.5229	0.681014	1.05609e-05	0.000120262	FDR<0.01
g13086	75.444	2.192	0.630669	2.15519e-05	0.000230858	FDR<0.01
g13087	4.43122	2.5192	1.23431	0.00105889	0.0069968	FDR<0.01
g13107	2.44786	-2.54203	1.13284	0.000664394	0.00470031	FDR<0.01
g13113	10.4555	3.52303	1.1405	5.34358e-05	0.000516379	FDR<0.01
g1261	57.3983	-2.42668	0.268068	1.89003e-20	1.24431e-18	FDR<0.01
g13123	2.26487	-2.96249	0.870057	2.76215e-05	0.000289424	FDR<0.01
g13142	105.369	-3.28348	0.432313	3.6883e-15	1.57798e-13	FDR<0.01
g13158	87.5145	-2.68719	0.22042	4.72543e-35	7.74219e-33	FDR<0.01
g13163	78.5699	1.7606	0.323864	2.66437e-09	5.91908e-08	FDR<0.01
g13172	458.572	1.93558	0.374644	1.41266e-08	2.83279e-07	FDR<0.01
g13180	195.847	1.60943	0.254673	1.08604e-11	3.27585e-10	FDR<0.01
[truncated: 699 more rows]

## Sheet: Significant DEGs 24hpi v CM
geneid	baseMean	log2FoldChange	lfcSE	pvalue	padj	sig
[truncated: 1,303 more rows]

## Sheet: Significant DEGs 24hpi v 2dpi
geneid	baseMean	log2FoldChange	lfcSE	pvalue	padj	sig
[truncated: 264 more rows]

[truncated: 14 more sheets: Significant DEGs 24hpi v 3dpi, Significant DEGs 24hpi v 5dpi, Significant DEGs 24hpi v 7dpi, Significant DEGs 2dpi v CM, Significant DEGs 2dpi v 3dpi, Significant DEGs 2dpi v 5dpi, Significant DEGs 2dpi v 7dpi, Significant DEGs 3dpi v CM, Significant DEGs 3dpi v 5dpi, Significant DEGs 3dpi v 7dpi, Significant DEGs 5dpi v CM, Significant DEGs 5dpi v 7dpi, Significant DEGs 7dpi v CM, List of genes UP in planta]
