# Supplementary material for: The Venturia inaequalis effector repertoire is dominated by expanded families with predicted structural similarity, but unrelated sequence, to avirulence proteins from other plant-pathogenic fungi
Source: BMC Biol. 2022 Nov 3;20:246. doi: 10.1186/s12915-022-01442-9 (PMC9632046; doi:10.1186/s12915-022-01442-9)
Supplement: Supplementary file 4 — Additional file 4: List of Pfam domains in proteins encoded by genes of the five distinct temporal expression waves of Venturia inaequalis that are upregulated during colonization of susceptible apple cultivar ‘Royal Gala’, when compared to growth of the fungus in culture on the surface of cellophane membranes overlying potato dextrose agar. [file 12915_2022_1442_MOESM4_ESM.xlsx]

## Sheet: Fishers_all_wNOTES
cluster/wave	Cluster/wave count	Background count	p.value	p.adjAll	odds.ratio	PFAM	PFAM description	InterPro	InterPro description
1	3	3	0.00548014	0.613085	13.8335	PF00076	RNA recognition motif. (a.k.a. RRM, RBD, or RNP domain)	IPR000504	RNA recognition motif domain
1	2	4	0.0590148	0.613085	6.84574	PF00732	GMC oxidoreductase	IPR000172	Glucose-methanol-choline oxidoreductase, N-terminal
1	2	7	0.123802	0.613085	3.90686	PF00561	alpha/beta hydrolase fold	IPR000073	Alpha/beta hydrolase fold-1
1	2	7	0.123802	0.613085	3.90686	PF05199	GMC oxidoreductase	IPR007867	Glucose-methanol-choline oxidoreductase, C-terminal
1	1	1	0.133474	0.613085	13.5426	PF00078	Reverse transcriptase (RNA-dependent DNA polymerase)	IPR000477	Reverse transcriptase domain
1	1	1	0.133474	0.613085	13.5426	PF00180	Isocitrate/isopropylmalate dehydrogenase	IPR024084	Isopropylmalate dehydrogenase-like domain
1	1	1	0.133474	0.613085	13.5426	PF00206	Lyase	IPR022761	Fumarate lyase, N-terminal
1	1	1	0.133474	0.613085	13.5426	PF00330	Aconitase family (aconitate hydratase)	IPR001030	Aconitase/3-isopropylmalate dehydratase large subunit, alpha/beta/alpha domain
1	1	1	0.133474	0.613085	13.5426	PF00667	FAD binding domain	IPR003097	Sulfite reductase [NADPH] flavoprotein alpha-component-like, FAD-binding
1	1	1	0.133474	0.613085	13.5426	PF00840	Glycosyl hydrolase family 7	IPR001722	Glycoside hydrolase, family 7
1	1	1	0.133474	0.613085	13.5426	PF01734	Patatin-like phospholipase	IPR002641	Patatin-like phospholipase domain
1	1	1	0.133474	0.613085	13.5426	PF01916	Deoxyhypusine synthase	IPR002773	Deoxyhypusine synthase
1	1	1	0.133474	0.613085	13.5426	PF02219	Methylenetetrahydrofolate reductase	IPR003171	Methylenetetrahydrofolate reductase-like
1	1	1	0.133474	0.613085	13.5426	PF02772	S-adenosylmethionine synthetase, central domain	IPR022629	S-adenosylmethionine synthetase, central domain
1	1	1	0.133474	0.613085	13.5426	PF03031	NLI interacting factor-like phosphatase	IPR004274	FCP1 homology domain
1	1	1	0.133474	0.613085	13.5426	PF03067	Lytic polysaccharide mono-oxygenase, cellulose-degrading	IPR004302	Cellulose/chitin-binding protein, N-terminal
1	1	1	0.133474	0.613085	13.5426	PF03099	Biotin/lipoate A/B protein ligase family	IPR004143	Biotinyl protein ligase (BPL) and lipoyl protein ligase (LPL), catalytic domain
1	1	1	0.133474	0.613085	13.5426	PF03800	Nuf2 family	IPR005549	Kinetochore protein Nuf2, N-terminal
1	1	1	0.133474	0.613085	13.5426	PF03879	Cgr1 family	IPR005579	Cgr1-like
1	1	1	0.133474	0.613085	13.5426	PF04179	Rit1 DUSP-like domain	IPR033421	Rit1, DUSP-like domain
1	1	1	0.133474	0.613085	13.5426	PF04191	Phospholipid methyltransferase	IPR007318	Phospholipid methyltransferase
1	1	1	0.133474	0.613085	13.5426	PF04749	PLAC8 family	IPR006461	PLAC8 motif-containing protein
1	1	1	0.133474	0.613085	13.5426	PF05022	SRP40, C-terminal domain	IPR007718	Srp40, C-terminal
1	1	1	0.133474	0.613085	13.5426	PF05207	CSL zinc finger	IPR007872	DPH-type metal-binding domain
1	1	1	0.133474	0.613085	13.5426	PF05221	S-adenosyl-L-homocysteine hydrolase	IPR000043	Adenosylhomocysteinase-like
1	1	1	0.133474	0.613085	13.5426	PF05978	Ion channel regulatory protein UNC-93	IPR010291	Ion channel regulatory protein, UNC-93
1	1	1	0.133474	0.613085	13.5426	PF08028	Acyl-CoA dehydrogenase, C-terminal domain	IPR013107	Acyl-CoA dehydrogenase, C-terminal domain
1	1	1	0.133474	0.613085	13.5426	PF08045	Cell division control protein 14, SIN component	IPR012535	Cell division protein Cdc14
1	1	1	0.133474	0.613085	13.5426	PF08538	Protein of unknown function (DUF1749)	IPR013744	Fusarinine C esterase SidJ
1	1	1	0.133474	0.613085	13.5426	PF09347	Domain of unknown function (DUF1989)	IPR018959	Domain of unknown function DUF1989
1	1	1	0.133474	0.613085	13.5426	PF10469	AKAP7 2'5' RNA ligase-like domain	IPR019510	Protein kinase A anchor protein, nuclear localisation signal domain
1	1	1	0.133474	0.613085	13.5426	PF11563	Protoglobin	IPR044398	Globin-sensor domain
1	1	1	0.133474	0.613085	13.5426	PF12051	Protein of unknown function (DUF3533)	IPR022703	Domain of unknown function DUF3533
1	1	1	0.133474	0.613085	13.5426	PF12171	Zinc-finger double-stranded RNA-binding	IPR022755	Zinc finger, double-stranded RNA binding
1	1	1	0.133474	0.613085	13.5426	PF12740	Chlorophyllase enzyme	IPR041127	Chlorophyllase enzyme
1	1	1	0.133474	0.613085	13.5426	PF13086	AAA domain	IPR041677	DNA2/NAM7 helicase, helicase domain
1	1	1	0.133474	0.613085	13.5426	PF13920	Zinc finger, C3HC4 type (RING finger)	-	-
1	1	1	0.133474	0.613085	13.5426	PF17777	Insertion domain in 60S ribosomal protein L10P	IPR040637	60S ribosomal protein L10P, insertion domain
1	1	1	0.133474	0.613085	13.5426	PF19055	ABC-2 type transporter	IPR043926	ABC transporter family G domain
1	2	8	0.148043	0.613085	3.41694	PF00651	BTB/POZ domain	IPR000210	BTB/POZ domain
1	3	17	0.155319	0.613085	2.42316	PF00106	short chain dehydrogenase	IPR002347	Short-chain dehydrogenase/reductase SDR
1	1	2	0.193444	0.613085	6.77938	PF00098	Zinc knuckle	IPR001878	Zinc finger, CCHC-type
1	1	2	0.193444	0.613085	6.77938	PF00125	Core histone H2A/H2B/H3/H4	IPR007125	Histone H2A/H2B/H3
1	1	2	0.193444	0.613085	6.77938	PF00144	Beta-lactamase	IPR001466	Beta-lactamase-related
1	1	2	0.193444	0.613085	6.77938	PF00179	Ubiquitin-conjugating enzyme	IPR000608	Ubiquitin-conjugating enzyme E2
1	1	2	0.193444	0.613085	6.77938	PF00282	Pyridoxal-dependent decarboxylase conserved domain	IPR002129	Pyridoxal phosphate-dependent decarboxylase
1	1	2	0.193444	0.613085	6.77938	PF00487	Fatty acid desaturase	IPR005804	Fatty acid desaturase domain
1	1	2	0.193444	0.613085	6.77938	PF00892	EamA-like transporter family	IPR000620	EamA domain
1	1	2	0.193444	0.613085	6.77938	PF01070	FMN-dependent dehydrogenase	IPR000262	FMN-dependent dehydrogenase
1	1	2	0.193444	0.613085	6.77938	PF01717	Cobalamin-independent synthase, Catalytic domain	IPR002629	Cobalamin-independent methionine synthase MetE, C-terminal/archaeal
1	1	2	0.193444	0.613085	6.77938	PF05686	Glycosyl transferase family 90	IPR006598	Glycosyl transferase CAP10 domain
1	1	2	0.193444	0.613085	6.77938	PF06772	Bacterial low temperature requirement A protein (LtrA)	IPR010640	Low temperature requirement A
1	1	2	0.193444	0.613085	6.77938	PF07647	SAM domain (Sterile alpha motif)	IPR001660	Sterile alpha motif domain
1	1	2	0.193444	0.613085	6.77938	PF12505	Protein of unknown function (DUF3712)	IPR022185	Protein of unknown function DUF3712
1	2	11	0.225031	0.613085	2.48011	PF00135	Carboxylesterase family	IPR002018	Carboxylesterase, type B
1	1	3	0.249306	0.613085	4.52042	PF00474	Sodium:solute symporter family	IPR001734	Sodium/solute symporter
1	1	3	0.249306	0.613085	4.52042	PF00724	NADH:flavin oxidoreductase / NADH oxidase family	IPR001155	NADH:flavin oxidoreductase/NADH oxidase, N-terminal
1	1	3	0.249306	0.613085	4.52042	PF01179	Copper amine oxidase, enzyme domain	IPR015798	Copper amine oxidase, catalytic domain
1	1	3	0.249306	0.613085	4.52042	PF04828	Glutathione-dependent formaldehyde-activating enzyme	IPR006913	CENP-V/GFA domain
1	1	4	0.30134	0.613085	3.38949	PF00005	ABC transporter	IPR003439	ABC transporter-like
1	1	4	0.30134	0.613085	3.38949	PF00583	Acetyltransferase (GNAT) family	IPR000182	GNAT domain
1	1	4	0.30134	0.613085	3.38949	PF01328	Peroxidase, family 2	IPR000028	Chloroperoxidase
1	1	4	0.30134	0.613085	3.38949	PF08022	FAD-binding domain	IPR013112	FAD-binding 8
1	1	4	0.30134	0.613085	3.38949	PF08241	Methyltransferase domain	IPR013216	Methyltransferase type 11
1	1	5	0.349805	0.613085	2.71033	PF00722	Glycosyl hydrolases family 16	IPR000757	Glycoside hydrolase family 16
1	1	5	0.349805	0.613085	2.71033	PF00743	Flavin-binding monooxygenase-like	IPR020946	Flavin monooxygenase-like
1	1	5	0.349805	0.613085	2.71033	PF01636	Phosphotransferase enzyme family	IPR002575	Aminoglycoside phosphotransferase
1	1	5	0.349805	0.613085	2.71033	PF07992	Pyridine nucleotide-disulphide oxidoreductase	IPR023753	FAD/NAD(P)-binding domain
1	1	7	0.436981	0.619518	1.93379	PF00450	Serine carboxypeptidase	IPR001563	Peptidase S10, serine carboxypeptidase
1	1	7	0.436981	0.619518	1.93379	PF07712	Stress up-regulated Nod 19	IPR011692	Stress up-regulated Nod 19
1	1	7	0.436981	0.619518	1.93379	PF13450	NAD(P)-binding Rossmann-like domain	-	-
1	1	9	0.512582	0.672864	1.50194	PF02668	Taurine catabolism dioxygenase TauD, TfdA family	IPR003819	TauD/TfdA-like domain
1	1	10	0.546526	0.672864	1.35077	PF02133	Permease for cytosine/purines, uracil, thiamine, allantoin	IPR001248	Purine-cytosine permease
1	1	11	0.578131	0.681586	1.22706	PF03169	OPT oligopeptide transporter protein	IPR004813	Oligopeptide transporter, OPT superfamily
1	1	11	0.578131	0.681586	1.22706	PF05730	CFEM domain	IPR008427	Extracellular membrane protein, CFEM domain
1	1	12	0.607556	0.711994	1.12394	PF11807	Mycotoxin biosynthesis protein UstYa	IPR021765	Mycotoxin biosynthesis protein UstYa-like
1	1	18	0.745996	0.797922	0.745713	PF01083	Cutinase	IPR000675	Cutinase/acetylxylan esterase
1	1	27	0.868268	0.886357	0.493488	PF00067	Cytochrome P450	IPR001128	Cytochrome P450
1	2	68	0.962483	0.966202	0.382551	PF07690	Major Facilitator Superfamily	IPR011701	Major facilitator superfamily
2	11	17	0.0012942	0.613085	3.83805	PF12296	Hydrophobic surface binding protein A	IPR021054	Cell wall mannoprotein 1
2	5	7	0.0227827	0.613085	4.14723	PF07712	Stress up-regulated Nod 19	IPR011692	Stress up-regulated Nod 19
2	6	11	0.0301155	0.613085	3.17279	PF05730	CFEM domain	IPR008427	Extracellular membrane protein, CFEM domain
2	3	3	0.0461815	0.613085	5.76639	PF11327	Egh16-like virulence factor	IPR021476	Egh16-like virulence factor
2	5	10	0.0592757	0.613085	2.89697	PF00141	Peroxidase	IPR002016	Haem peroxidase
2	7	18	0.0658279	0.613085	2.26076	PF01083	Cutinase	IPR000675	Cutinase/acetylxylan esterase
2	3	4	0.072107	0.613085	4.32319	PF00296	Luciferase-like monooxygenase	IPR011251	Luciferase-like domain
2	5	11	0.0761404	0.613085	2.63162	PF06985	Heterokaryon incompatibility protein (HET)	IPR010730	Heterokaryon incompatibility
2	2	2	0.108021	0.613085	5.7435	PF00011	Hsp20/alpha crystallin family	IPR002068	Alpha crystallin/Hsp20 domain
2	2	2	0.108021	0.613085	5.7435	PF00018	SH3 domain	IPR001452	SH3 domain
2	2	2	0.108021	0.613085	5.7435	PF01137	RNA 3'-terminal phosphate cyclase	IPR023797	RNA 3'-terminal phosphate cyclase domain
2	2	2	0.108021	0.613085	5.7435	PF13632	Glycosyl transferase family group 2	IPR001173	Glycosyltransferase 2-like
2	2	3	0.162763	0.613085	3.828	PF00080	Copper/zinc superoxide dismutase (SODC)	IPR001424	Superoxide dismutase, copper/zinc binding domain
2	2	3	0.162763	0.613085	3.828	PF00394	Multicopper oxidase	IPR001117	Multicopper oxidase, type 1
2	2	3	0.162763	0.613085	3.828	PF00544	Pectate lyase	IPR002022	Pectate lyase
2	2	3	0.162763	0.613085	3.828	PF01735	Lysophospholipase catalytic domain	IPR002642	Lysophospholipase, catalytic domain
2	2	3	0.162763	0.613085	3.828	PF10021	Uncharacterized protein conserved in bacteria (DUF2263)	IPR019261	Domain of unknown function DUF2263
2	2	3	0.162763	0.613085	3.828	PF12138	Spherulation-specific family 4	IPR021986	Spherulation-specific family 4
2	2	3	0.162763	0.613085	3.828	PF12697	Alpha/beta hydrolase family	IPR000073	Alpha/beta hydrolase fold-1
2	4	11	0.173399	0.613085	2.09571	PF03169	OPT oligopeptide transporter protein	IPR004813	Oligopeptide transporter, OPT superfamily
2	2	4	0.221054	0.613085	2.86962	PF00732	GMC oxidoreductase	IPR000172	Glucose-methanol-choline oxidoreductase, N-terminal
2	1	1	0.27596	0.613085	5.72083	PF00199	Catalase	IPR011614	Catalase core domain
2	1	1	0.27596	0.613085	5.72083	PF00400	WD domain, G-beta repeat	IPR001680	WD40 repeat
2	1	1	0.27596	0.613085	5.72083	PF00505	HMG (high mobility group) box	IPR009071	High mobility group box domain
2	1	1	0.27596	0.613085	5.72083	PF00512	His Kinase A (phospho-acceptor) domain	IPR003661	Signal transduction histidine kinase, dimerisation/phosphoacceptor domain
2	1	1	0.27596	0.613085	5.72083	PF00850	Histone deacetylase domain	IPR023801	Histone deacetylase domain
2	1	1	0.27596	0.613085	5.72083	PF00884	Sulfatase	IPR000917	Sulfatase, N-terminal
2	1	1	0.27596	0.613085	5.72083	PF00924	Mechanosensitive ion channel	IPR006685	Mechanosensitive ion channel MscS
2	1	1	0.27596	0.613085	5.72083	PF01062	Bestrophin, RFP-TM, chloride channel	IPR021134	Bestrophin/UPF0187
2	1	1	0.27596	0.613085	5.72083	PF01391	Collagen triple helix repeat (20 copies)	IPR008160	Collagen triple helix repeat
2	1	1	0.27596	0.613085	5.72083	PF01507	Phosphoadenosine phosphosulfate reductase family	IPR002500	Phosphoadenosine phosphosulphate reductase
2	1	1	0.27596	0.613085	5.72083	PF01554	MatE	IPR002528	Multi antimicrobial extrusion protein
2	1	1	0.27596	0.613085	5.72083	PF01569	PAP2 superfamily	IPR000326	Phosphatidic acid phosphatase type 2/haloperoxidase
2	1	1	0.27596	0.613085	5.72083	PF01740	STAS domain	IPR002645	STAS domain
2	1	1	0.27596	0.613085	5.72083	PF01747	ATP-sulfurylase	IPR024951	Sulphate adenylyltransferase catalytic domain
2	1	1	0.27596	0.613085	5.72083	PF01758	Sodium Bile acid symporter family	IPR002657	Bile acid:sodium symporter/arsenical resistance protein Acr3
2	1	1	0.27596	0.613085	5.72083	PF01786	Alternative oxidase	IPR002680	Alternative oxidase
2	1	1	0.27596	0.613085	5.72083	PF01926	50S ribosome-binding GTPase	IPR006073	GTP binding domain
2	1	1	0.27596	0.613085	5.72083	PF02298	Plastocyanin-like domain	IPR003245	Phytocyanin domain
2	1	1	0.27596	0.613085	5.72083	PF02656	Domain of unknown function (DUF202)	IPR003807	Domain of unknown function DUF202
2	1	1	0.27596	0.613085	5.72083	PF02911	Formyl transferase, C-terminal domain	IPR005793	Formyl transferase, C-terminal
2	1	1	0.27596	0.613085	5.72083	PF03060	Nitronate monooxygenase	IPR004136	Nitronate monooxygenase
2	1	1	0.27596	0.613085	5.72083	PF03456	uDENN domain	IPR005113	uDENN domain
2	1	1	0.27596	0.613085	5.72083	PF03795	YCII-related domain	IPR005545	YCII-related
2	1	1	0.27596	0.613085	5.72083	PF04135	Nucleolar RNA-binding protein, Nop10p family	IPR007264	H/ACA ribonucleoprotein complex, subunit Nop10
2	1	1	0.27596	0.613085	5.72083	PF06687	SUR7/PalI family	IPR009571	Membrane protein SUR7/Rim9-like, fungi
2	1	1	0.27596	0.613085	5.72083	PF06742	Protein of unknown function (DUF1214)	IPR010621	Domain of unknown function DUF1214
2	1	1	0.27596	0.613085	5.72083	PF07716	Basic region leucine zipper	IPR004827	Basic-leucine zipper domain
2	1	1	0.27596	0.613085	5.72083	PF07823	Cyclic phosphodiesterase-like protein	IPR012386	2',3'-cyclic-nucleotide 3'-phosphodiesterase
2	1	1	0.27596	0.613085	5.72083	PF07883	Cupin domain	IPR013096	Cupin 2, conserved barrel
2	1	1	0.27596	0.613085	5.72083	PF08407	Chitin synthase N-terminal	IPR013616	Chitin synthase N-terminal
2	1	1	0.27596	0.613085	5.72083	PF08558	Telomere repeat binding factor (TRF)	IPR013867	Telomere repeat-binding factor, dimerisation domain
2	1	1	0.27596	0.613085	5.72083	PF09384	UTP15 C terminal	IPR018983	U3 small nucleolar RNA-associated protein 15, C-terminal
2	1	1	0.27596	0.613085	5.72083	PF09728	Myosin-like coiled-coil protein	IPR026183	Taxilin family
2	1	1	0.27596	0.613085	5.72083	PF09729	Gti1/Pac2 family	IPR018608	Gti1/Pac2 family
2	1	1	0.27596	0.613085	5.72083	PF10214	RNA polymerase I-specific transcription-initiation factor	IPR019350	RNA polymerase I-specific transcription initiation factor RRN6-like
2	1	1	0.27596	0.613085	5.72083	PF10288	Cytoplasmic tRNA 2-thiolation protein 2	IPR019407	Cytoplasmic tRNA 2-thiolation protein 2
2	1	1	0.27596	0.613085	5.72083	PF11885	Protein of unknown function (DUF3405)	IPR021822	Protein of unknown function DUF3405
2	1	1	0.27596	0.613085	5.72083	PF12814	Meiotic cell cortex C-terminal pleckstrin homology	IPR024774	Pleckstrin homology domain, Mcp5-type
2	1	1	0.27596	0.613085	5.72083	PF12861	Anaphase-promoting complex subunit 11 RING-H2 finger	IPR024991	Anaphase-promoting complex subunit 11, RING-H2 finger
2	1	1	0.27596	0.613085	5.72083	PF12898	Stc1 domain	IPR024630	Stc1 domain
2	1	1	0.27596	0.613085	5.72083	PF13523	Acetyltransferase (GNAT) domain	-	-
2	1	1	0.27596	0.613085	5.72083	PF13593	SBF-like CPA transporter family (DUF4137)	IPR016833	Putative sodium bile acid cotransporter
2	1	1	0.27596	0.613085	5.72083	PF13649	Methyltransferase domain	IPR041698	Methyltransferase domain 25
2	1	1	0.27596	0.613085	5.72083	PF14295	PAN domain	IPR003609	PAN/Apple domain
2	1	1	0.27596	0.613085	5.72083	PF14441	OTT_1508-like deaminase	IPR027796	OTT_1508-like deaminase
2	1	1	0.27596	0.613085	5.72083	PF14703	Cytosolic domain of 10TM putative phosphate transporter	IPR027815	10TM putative phosphate transporter, cytosolic domain
2	1	1	0.27596	0.613085	5.72083	PF15456	Up-regulated During Septation	IPR029191	Up-regulated during septation protein 1
2	1	1	0.27596	0.613085	5.72083	PF16363	GDP-mannose 4,6 dehydratase	IPR016040	NAD(P)-binding domain
2	1	1	0.27596	0.613085	5.72083	PF16483	Beta-1,3-glucanase	IPR032477	Beta-1,3-glucanase, N-terminal
2	2	5	0.280633	0.613085	2.29439	PF00722	Glycosyl hydrolases family 16	IPR000757	Glycoside hydrolase family 16
2	2	5	0.280633	0.613085	2.29439	PF01764	Lipase (class 3)	IPR002921	Fungal lipase-like domain
2	2	5	0.280633	0.613085	2.29439	PF03171	2OG-Fe(II) oxygenase superfamily	IPR005123	Oxoglutarate/iron-dependent dioxygenase
2	2	5	0.280633	0.613085	2.29439	PF03663	Glycosyl hydrolase family 76	IPR005198	Glycoside hydrolase, family 76
2	2	6	0.339829	0.613085	1.91068	PF03537	Glycoside-hydrolase family GH114	IPR004352	Glycoside-hydrolase family GH114, TIM-barrel domain
2	1	2	0.384026	0.613085	2.86068	PF00082	Subtilase family	IPR000209	Peptidase S8/S53 domain
2	1	2	0.384026	0.613085	2.86068	PF00170	bZIP transcription factor	IPR004827	Basic-leucine zipper domain
2	1	2	0.384026	0.613085	2.86068	PF00179	Ubiquitin-conjugating enzyme	IPR000608	Ubiquitin-conjugating enzyme E2
2	1	2	0.384026	0.613085	2.86068	PF00378	Enoyl-CoA hydratase/isomerase	IPR001753	Enoyl-CoA hydratase/isomerase
2	1	2	0.384026	0.613085	2.86068	PF00578	AhpC/TSA family	IPR000866	Alkyl hydroperoxide reductase subunit C/ Thiol specific antioxidant
2	1	2	0.384026	0.613085	2.86068	PF00891	O-methyltransferase domain	IPR001077	O-methyltransferase domain
2	1	2	0.384026	0.613085	2.86068	PF00903	Glyoxalase/Bleomycin resistance protein/Dioxygenase superfamily	IPR004360	Glyoxalase/fosfomycin resistance/dioxygenase domain
2	1	2	0.384026	0.613085	2.86068	PF00933	Glycosyl hydrolase family 3 N terminal domain	IPR001764	Glycoside hydrolase, family 3, N-terminal
2	1	2	0.384026	0.613085	2.86068	PF01053	Cys/Met metabolism PLP-dependent enzyme	IPR000277	Cys/Met metabolism, pyridoxal phosphate-dependent enzyme
2	1	2	0.384026	0.613085	2.86068	PF01184	GPR1/FUN34/yaaH family	IPR000791	Acetate transporter GPR1/FUN34/SatP family
2	1	2	0.384026	0.613085	2.86068	PF01284	Membrane-associating domain	IPR008253	Marvel domain
2	1	2	0.384026	0.613085	2.86068	PF01485	IBR domain, a half RING-finger domain	IPR002867	IBR domain
2	1	2	0.384026	0.613085	2.86068	PF01522	Polysaccharide deacetylase	IPR002509	NodB homology domain
2	1	2	0.384026	0.613085	2.86068	PF01822	WSC domain	IPR002889	Carbohydrate-binding WSC
2	1	2	0.384026	0.613085	2.86068	PF02265	S1/P1 Nuclease	IPR003154	S1/P1 nuclease
2	1	2	0.384026	0.613085	2.86068	PF03583	Secretory lipase	IPR005152	Lipase, secreted
2	1	2	0.384026	0.613085	2.86068	PF03856	Beta-glucosidase (SUN family)	IPR005556	SUN family
2	1	2	0.384026	0.613085	2.86068	PF04419	4F5 protein related disordered region	IPR007513	Uncharacterised protein family SERF, N-terminal
2	1	2	0.384026	0.613085	2.86068	PF06772	Bacterial low temperature requirement A protein (LtrA)	IPR010640	Low temperature requirement A
2	1	2	0.384026	0.613085	2.86068	PF07942	N2227-like protein	IPR012901	N2227-like
2	1	2	0.384026	0.613085	2.86068	PF08238	Sel1 repeat	IPR006597	Sel1-like repeat
2	1	2	0.384026	0.613085	2.86068	PF08592	Domain of unknown function (DUF1772)	-	-
2	1	2	0.384026	0.613085	2.86068	PF09056	Prokaryotic phospholipase A2	IPR015141	Phospholipase A2, prokaryotic/fungal
2	1	2	0.384026	0.613085	2.86068	PF10503	Esterase PHB depolymerase	IPR010126	Esterase, PHB depolymerase
2	1	2	0.384026	0.613085	2.86068	PF13668	Ferritin-like domain	-	-
2	1	2	0.384026	0.613085	2.86068	PF13921	Myb-like DNA-binding domain	-	-
2	1	2	0.384026	0.613085	2.86068	PF18132	Tyosinase C-terminal domain	IPR041640	Tyosinase, C-terminal
2	2	8	0.452619	0.632085	1.43108	PF00026	Eukaryotic aspartyl protease	IPR033121	Peptidase family A1 domain
2	1	3	0.476028	0.651319	1.90633	PF00291	Pyridoxal-phosphate dependent enzyme	IPR001926	Pyridoxal-phosphate dependent enzyme
2	1	3	0.476028	0.651319	1.90633	PF01179	Copper amine oxidase, enzyme domain	IPR015798	Copper amine oxidase, catalytic domain
2	1	3	0.476028	0.651319	1.90633	PF03198	Glucanosyltransferase	IPR004886	Glucanosyltransferase
2	2	9	0.504816	0.672864	1.27113	PF01565	FAD binding domain	IPR006094	FAD linked oxidase, N-terminal
2	2	9	0.504816	0.672864	1.27113	PF02668	Taurine catabolism dioxygenase TauD, TfdA family	IPR003819	TauD/TfdA-like domain
2	5	27	0.530977	0.672864	1.05869	PF00067	Cytochrome P450	IPR001128	Cytochrome P450
2	1	4	0.554344	0.672864	1.42901	PF07731	Multicopper oxidase	IPR011706	Multicopper oxidase, type 2
2	1	4	0.554344	0.672864	1.42901	PF08241	Methyltransferase domain	IPR013216	Methyltransferase type 11
2	1	4	0.554344	0.672864	1.42901	PF11374	Protein of unknown function (DUF3176)	IPR021514	Protein of unknown function DUF3176
2	1	4	0.554344	0.672864	1.42901	PF18271	Glycoside hydrolase 131 catalytic N-terminal domain	IPR041524	Glycoside hydrolase 131, catalytic N-terminal
2	3	17	0.59189	0.695714	1.00767	PF00106	short chain dehydrogenase	IPR002347	Short-chain dehydrogenase/reductase SDR
2	2	11	0.599068	0.703097	1.03844	PF00135	Carboxylesterase family	IPR002018	Carboxylesterase, type B
2	1	5	0.621002	0.719151	1.14244	PF00230	Major intrinsic protein	IPR000425	Major intrinsic protein
2	1	5	0.621002	0.719151	1.14244	PF00743	Flavin-binding monooxygenase-like	IPR020946	Flavin monooxygenase-like
2	1	5	0.621002	0.719151	1.14244	PF01370	NAD dependent epimerase/dehydratase family	IPR001509	NAD-dependent epimerase/dehydratase
2	1	5	0.621002	0.719151	1.14244	PF04479	RTA1 like protein	IPR007568	RTA-like protein
2	1	5	0.621002	0.719151	1.14244	PF07992	Pyridine nucleotide-disulphide oxidoreductase	IPR023753	FAD/NAD(P)-binding domain
2	1	6	0.67773	0.744174	0.951381	PF00854	POT family	IPR000109	Proton-dependent oligopeptide transporter family
2	1	6	0.67773	0.744174	0.951381	PF03443	Glycosyl hydrolase family 61	IPR005103	Glycoside hydrolase, family 61
2	1	6	0.67773	0.744174	0.951381	PF07859	alpha/beta hydrolase fold	IPR013094	Alpha/beta hydrolase fold-3
2	1	6	0.67773	0.744174	0.951381	PF08031	Berberine and berberine like	IPR012951	Berberine/berberine-like
2	1	7	0.726002	0.787255	0.814875	PF00069	Protein kinase domain	IPR000719	Protein kinase domain
2	1	7	0.726002	0.787255	0.814875	PF00561	alpha/beta hydrolase fold	IPR000073	Alpha/beta hydrolase fold-1
2	1	7	0.726002	0.787255	0.814875	PF05199	GMC oxidoreductase	IPR007867	Glucose-methanol-choline oxidoreductase, C-terminal
2	1	7	0.726002	0.787255	0.814875	PF13450	NAD(P)-binding Rossmann-like domain	-	-
2	1	8	0.767072	0.808312	0.712474	PF00651	BTB/POZ domain	IPR000210	BTB/POZ domain
2	1	8	0.767072	0.808312	0.712474	PF11951	Fungal specific transcription factor domain	IPR021858	Fungal transcription factor
2	1	8	0.767072	0.808312	0.712474	PF13561	Enoyl-(Acyl carrier protein) reductase	-	-
2	1	10	0.831731	0.856868	0.569088	PF00324	Amino acid permease	IPR004841	Amino acid permease/ SLC12A domain
2	1	10	0.831731	0.856868	0.569088	PF02133	Permease for cytosine/purines, uracil, thiamine, allantoin	IPR001248	Purine-cytosine permease
2	1	10	0.831731	0.856868	0.569088	PF13520	Amino acid permease	IPR002293	Amino acid/polyamine transporter I
2	1	12	0.878502	0.895218	0.47348	PF11807	Mycotoxin biosynthesis protein UstYa	IPR021765	Mycotoxin biosynthesis protein UstYa-like
2	2	21	0.879232	0.895218	0.53957	PF00083	Sugar (and other) transporter	IPR005828	Major facilitator, sugar transporter-like
2	6	68	0.975679	0.975679	0.48939	PF07690	Major Facilitator Superfamily	IPR011701	Major facilitator superfamily
3	3	5	0.0367946	0.613085	5.54047	PF08240	Alcohol dehydrogenase GroES-like domain	IPR013154	Alcohol dehydrogenase, N-terminal
3	2	2	0.0512437	0.613085	9.17645	PF00445	Ribonuclease T2 family	IPR001568	Ribonuclease T2-like
3	2	2	0.0512437	0.613085	9.17645	PF01145	SPFH domain / Band 7 family	IPR001107	Band 7 domain
3	3	7	0.0680622	0.613085	3.95295	PF00450	Serine carboxypeptidase	IPR001563	Peptidase S10, serine carboxypeptidase
3	12	68	0.0892308	0.613085	1.66247	PF07690	Major Facilitator Superfamily	IPR011701	Major facilitator superfamily
3	2	4	0.112269	0.613085	4.58719	PF00909	Ammonium Transporter Family	IPR024041	Ammonium transporter AmtB-like domain
3	2	4	0.112269	0.613085	4.58719	PF01757	Acyltransferase family	IPR002656	Acyltransferase 3 domain
3	2	4	0.112269	0.613085	4.58719	PF06609	Fungal trichothecene efflux pump (TRI12)	IPR010573	Major facilitator transporter Str1/Tri12-like
3	2	4	0.112269	0.613085	4.58719	PF11374	Protein of unknown function (DUF3176)	IPR021514	Protein of unknown function DUF3176
3	2	5	0.14727	0.613085	3.66798	PF00107	Zinc-binding dehydrogenase	IPR013149	Alcohol dehydrogenase, C-terminal
3	2	5	0.14727	0.613085	3.66798	PF00743	Flavin-binding monooxygenase-like	IPR020946	Flavin monooxygenase-like
3	2	5	0.14727	0.613085	3.66798	PF04479	RTA1 like protein	IPR007568	RTA-like protein
3	2	6	0.184096	0.613085	3.05489	PF00854	POT family	IPR000109	Proton-dependent oligopeptide transporter family
3	1	1	0.188579	0.613085	9.11414	PF00085	Thioredoxin	IPR013766	Thioredoxin domain
3	1	1	0.188579	0.613085	9.11414	PF00153	Mitochondrial carrier protein	IPR018108	Mitochondrial substrate/solute carrier
3	1	1	0.188579	0.613085	9.11414	PF00221	Aromatic amino acid lyase	IPR001106	Aromatic amino acid lyase
3	1	1	0.188579	0.613085	9.11414	PF00232	Glycosyl hydrolase family 1	IPR001360	Glycoside hydrolase family 1
3	1	1	0.188579	0.613085	9.11414	PF00348	Polyprenyl synthetase	IPR000092	Polyprenyl synthetase
3	1	1	0.188579	0.613085	9.11414	PF00399	Yeast PIR protein repeat	IPR000420	Yeast PIR protein repeat
3	1	1	0.188579	0.613085	9.11414	PF00485	Phosphoribulokinase / Uridine kinase family	IPR006083	Phosphoribulokinase/uridine kinase
3	1	1	0.188579	0.613085	9.11414	PF00491	Arginase family	IPR006035	Ureohydrolase
3	1	1	0.188579	0.613085	9.11414	PF00658	Poly-adenylate binding protein, unique domain	IPR002004	Polyadenylate-binding protein/Hyperplastic disc protein
3	1	1	0.188579	0.613085	9.11414	PF01205	Uncharacterized protein family UPF0029	IPR001498	Impact, N-terminal
3	1	1	0.188579	0.613085	9.11414	PF01341	Glycosyl hydrolases family 6	IPR016288	1, 4-beta cellobiohydrolase
3	1	1	0.188579	0.613085	9.11414	PF01756	Acyl-CoA oxidase	IPR002655	Acyl-CoA oxidase, C-terminal
3	1	1	0.188579	0.613085	9.11414	PF02705	K+ potassium transporter	IPR003855	Potassium transporter
3	1	1	0.188579	0.613085	9.11414	PF02801	Beta-ketoacyl synthase, C-terminal domain	IPR014031	Beta-ketoacyl synthase, C-terminal
3	1	1	0.188579	0.613085	9.11414	PF02894	Oxidoreductase family, C-terminal alpha/beta domain	IPR004104	Gfo/Idh/MocA-like oxidoreductase, C-terminal
3	1	1	0.188579	0.613085	9.11414	PF03055	Retinal pigment epithelial membrane protein	IPR004294	Carotenoid oxygenase
3	1	1	0.188579	0.613085	9.11414	PF03572	Peptidase family S41	IPR005151	Tail specific protease
3	1	1	0.188579	0.613085	9.11414	PF04389	Peptidase family M28	IPR007484	Peptidase M28
3	1	1	0.188579	0.613085	9.11414	PF04408	Helicase associated domain (HA2)	IPR007502	Helicase-associated domain
3	1	1	0.188579	0.613085	9.11414	PF05572	Pregnancy-associated plasma protein-A	IPR008754	Peptidase M43, pregnancy-associated plasma-A
3	1	1	0.188579	0.613085	9.11414	PF05630	Necrosis inducing protein (NPP1)	IPR008701	Necrosis inducing protein
3	1	1	0.188579	0.613085	9.11414	PF05637	galactosyl transferase GMA12/MNN10 family	IPR008630	Glycosyltransferase 34
3	1	1	0.188579	0.613085	9.11414	PF06249	Ethanolamine utilisation protein EutQ	IPR010424	Ethanolamine utilisation EutQ
3	1	1	0.188579	0.613085	9.11414	PF07728	AAA domain (dynein-related subfamily)	IPR011704	ATPase, dynein-related, AAA domain
3	1	1	0.188579	0.613085	9.11414	PF07885	Ion channel	IPR013099	Potassium channel domain
3	1	1	0.188579	0.613085	9.11414	PF08149	BING4CT (NUC141) domain	IPR012952	BING4, C-terminal domain
3	1	1	0.188579	0.613085	9.11414	PF10348	Domain of unknown function (DUF2427)	IPR018825	Domain of unknown function DUF2427
3	1	1	0.188579	0.613085	9.11414	PF10355	Protein of unknown function (Ytp1)	IPR018827	Uncharacterised domain YCR061W, C-terminal
3	1	1	0.188579	0.613085	9.11414	PF12273	Chitin synthesis regulation, resistance to Congo red	IPR020999	Chitin synthesis regulation, Congo red resistance, RCR protein
3	1	1	0.188579	0.613085	9.11414	PF12311	Protein of unknown function (DUF3632)	IPR022085	Protein of unknown function DUF3632
3	1	1	0.188579	0.613085	9.11414	PF12411	Choline sulfatase enzyme C terminal	IPR025863	Choline sulfatase enzyme C-terminal domain
3	1	1	0.188579	0.613085	9.11414	PF13602	Zinc-binding dehydrogenase	-	-
3	1	1	0.188579	0.613085	9.11414	PF13768	von Willebrand factor type A domain	IPR002035	von Willebrand factor, type A
3	1	1	0.188579	0.613085	9.11414	PF13826	Domain of unknown function (DUF4188)	IPR025444	Monooxygenase af470-like
3	1	2	0.269172	0.613085	4.55985	PF00098	Zinc knuckle	IPR001878	Zinc finger, CCHC-type
3	1	2	0.269172	0.613085	4.55985	PF00355	Rieske [2Fe-2S] domain	IPR017941	Rieske [2Fe-2S] iron-sulphur domain
3	1	2	0.269172	0.613085	4.55985	PF00891	O-methyltransferase domain	IPR001077	O-methyltransferase domain
3	1	2	0.269172	0.613085	4.55985	PF00903	Glyoxalase/Bleomycin resistance protein/Dioxygenase superfamily	IPR004360	Glyoxalase/fosfomycin resistance/dioxygenase domain
3	1	2	0.269172	0.613085	4.55985	PF01184	GPR1/FUN34/yaaH family	IPR000791	Acetate transporter GPR1/FUN34/SatP family
3	1	2	0.269172	0.613085	4.55985	PF01226	Formate/nitrite transporter	IPR000292	Formate/nitrite transporter
3	1	2	0.269172	0.613085	4.55985	PF01501	Glycosyl transferase family 8	IPR002495	Glycosyl transferase, family 8
3	1	2	0.269172	0.613085	4.55985	PF02265	S1/P1 Nuclease	IPR003154	S1/P1 nuclease
3	1	2	0.269172	0.613085	4.55985	PF03583	Secretory lipase	IPR005152	Lipase, secreted
3	1	2	0.269172	0.613085	4.55985	PF07110	EthD domain	IPR009799	EthD domain
3	1	2	0.269172	0.613085	4.55985	PF12796	Ankyrin repeats (3 copies)	IPR020683	Ankyrin repeat-containing domain
3	1	2	0.269172	0.613085	4.55985	PF13417	Glutathione S-transferase, N-terminal domain	IPR004045	Glutathione S-transferase, N-terminal
3	1	2	0.269172	0.613085	4.55985	PF13426	PAS domain	IPR000014	PAS domain
3	1	2	0.269172	0.613085	4.55985	PF13668	Ferritin-like domain	-	-
3	2	10	0.337349	0.613085	1.82817	PF00141	Peroxidase	IPR002016	Haem peroxidase
3	2	10	0.337349	0.613085	1.82817	PF00324	Amino acid permease	IPR004841	Amino acid permease/ SLC12A domain
3	1	3	0.341814	0.613085	3.03923	PF00012	Hsp70 protein	IPR013126	Heat shock protein 70 family
3	1	3	0.341814	0.613085	3.03923	PF00264	Common central domain of tyrosinase	IPR002227	Tyrosinase copper-binding domain
3	1	3	0.341814	0.613085	3.03923	PF00474	Sodium:solute symporter family	IPR001734	Sodium/solute symporter
3	1	3	0.341814	0.613085	3.03923	PF00657	GDSL-like Lipase/Acylhydrolase	IPR001087	GDSL lipase/esterase
3	1	3	0.341814	0.613085	3.03923	PF00857	Isochorismatase family	IPR000868	Isochorismatase-like
3	1	3	0.341814	0.613085	3.03923	PF00860	Permease family	IPR006043	Xanthine/uracil/vitamin C permease
3	1	3	0.341814	0.613085	3.03923	PF01965	DJ-1/PfpI family	IPR002818	DJ-1/PfpI
3	1	3	0.341814	0.613085	3.03923	PF04828	Glutathione-dependent formaldehyde-activating enzyme	IPR006913	CENP-V/GFA domain
3	3	18	0.3466	0.613085	1.52526	PF01083	Cutinase	IPR000675	Cutinase/acetylxylan esterase
3	4	27	0.370043	0.613085	1.35613	PF00067	Cytochrome P450	IPR001128	Cytochrome P450
3	2	11	0.374956	0.613085	1.66076	PF06985	Heterokaryon incompatibility protein (HET)	IPR010730	Heterokaryon incompatibility
3	1	4	0.407285	0.613085	2.27875	PF00005	ABC transporter	IPR003439	ABC transporter-like
3	1	4	0.407285	0.613085	2.27875	PF00096	Zinc finger, C2H2 type	IPR013087	Zinc finger C2H2-type
3	1	4	0.407285	0.613085	2.27875	PF00296	Luciferase-like monooxygenase	IPR011251	Luciferase-like domain
3	1	4	0.407285	0.613085	2.27875	PF00583	Acetyltransferase (GNAT) family	IPR000182	GNAT domain
3	1	4	0.407285	0.613085	2.27875	PF07731	Multicopper oxidase	IPR011706	Multicopper oxidase, type 2
3	3	21	0.430935	0.614279	1.30425	PF00083	Sugar (and other) transporter	IPR005828	Major facilitator, sugar transporter-like
3	1	5	0.466289	0.641352	1.82186	PF00856	SET domain	IPR001214	SET domain
3	1	5	0.466289	0.641352	1.82186	PF01370	NAD dependent epimerase/dehydratase family	IPR001509	NAD-dependent epimerase/dehydratase
3	1	5	0.466289	0.641352	1.82186	PF01764	Lipase (class 3)	IPR002921	Fungal lipase-like domain
3	1	5	0.466289	0.641352	1.82186	PF04616	Glycosyl hydrolases family 43	IPR006710	Glycoside hydrolase, family 43
3	1	5	0.466289	0.641352	1.82186	PF07992	Pyridine nucleotide-disulphide oxidoreductase	IPR023753	FAD/NAD(P)-binding domain
3	2	14	0.481741	0.657987	1.30191	PF00172	Fungal Zn(2)-Cys(6) binuclear cluster domain	IPR001138	Zn(2)-C6 fungal-type DNA-binding domain
3	1	6	0.519458	0.672864	1.51724	PF01425	Amidase	IPR023631	Amidase signature domain
3	1	6	0.519458	0.672864	1.51724	PF03537	Glycoside-hydrolase family GH114	IPR004352	Glycoside-hydrolase family GH114, TIM-barrel domain
3	1	7	0.567367	0.672864	1.29961	PF00069	Protein kinase domain	IPR000719	Protein kinase domain
3	1	7	0.567367	0.672864	1.29961	PF00561	alpha/beta hydrolase fold	IPR000073	Alpha/beta hydrolase fold-1
3	1	7	0.567367	0.672864	1.29961	PF05199	GMC oxidoreductase	IPR007867	Glucose-methanol-choline oxidoreductase, C-terminal
3	1	7	0.567367	0.672864	1.29961	PF07712	Stress up-regulated Nod 19	IPR011692	Stress up-regulated Nod 19
3	1	7	0.567367	0.672864	1.29961	PF13450	NAD(P)-binding Rossmann-like domain	-	-
3	1	8	0.610533	0.712288	1.13632	PF00026	Eukaryotic aspartyl protease	IPR033121	Peptidase family A1 domain
3	1	11	0.716007	0.780736	0.824513	PF03169	OPT oligopeptide transporter protein	IPR004813	Oligopeptide transporter, OPT superfamily
3	1	17	0.849342	0.873863	0.530957	PF00106	short chain dehydrogenase	IPR002347	Short-chain dehydrogenase/reductase SDR
4	6	7	0.0722042	0.613085	2.67264	PF00295	Glycosyl hydrolases family 28	IPR000743	Glycoside hydrolase, family 28
4	6	7	0.0722042	0.613085	2.67264	PF14273	Domain of unknown function (DUF4360)	IPR025649	Protein of unknown function DUF4360
4	5	6	0.105213	0.613085	2.59386	PF00150	Cellulase (glycosyl hydrolase family 5)	IPR001547	Glycoside hydrolase, family 5
4	4	4	0.105781	0.613085	3.1095	PF13472	GDSL-like Lipase/Acylhydrolase family	IPR013830	SGNH hydrolase-type esterase domain
4	4	5	0.154976	0.613085	2.4858	PF00856	SET domain	IPR001214	SET domain
4	4	5	0.154976	0.613085	2.4858	PF09286	Pro-kumamolisin, activation domain	IPR015366	Peptidase S53, activation domain
4	7	12	0.158849	0.613085	1.81655	PF11807	Mycotoxin biosynthesis protein UstYa	IPR021765	Mycotoxin biosynthesis protein UstYa-like
4	3	3	0.160428	0.613085	3.10406	PF00010	Helix-loop-helix DNA-binding domain	IPR011598	Myc-type, basic helix-loop-helix (bHLH) domain
4	3	3	0.160428	0.613085	3.10406	PF00701	Dihydrodipicolinate synthetase family	IPR002220	DapA-like
4	10	21	0.205318	0.613085	1.4836	PF00083	Sugar (and other) transporter	IPR005828	Major facilitator, sugar transporter-like
4	4	6	0.210812	0.613085	2.07014	PF01425	Amidase	IPR023631	Amidase signature domain
4	6	11	0.217036	0.613085	1.6957	PF00135	Carboxylesterase family	IPR002018	Carboxylesterase, type B
4	3	4	0.231884	0.613085	2.32647	PF18271	Glycoside hydrolase 131 catalytic N-terminal domain	IPR041524	Glycoside hydrolase 131, catalytic N-terminal
4	2	2	0.252309	0.613085	3.09807	PF00149	Calcineurin-like phosphoesterase	IPR004843	Calcineurin-like phosphoesterase domain, ApaH type
4	2	2	0.252309	0.613085	3.09807	PF00326	Prolyl oligopeptidase family	IPR001375	Peptidase S9, prolyl oligopeptidase, catalytic domain
4	2	2	0.252309	0.613085	3.09807	PF00328	Histidine phosphatase superfamily (branch 2)	IPR000560	Histidine phosphatase superfamily, clade-2
4	2	2	0.252309	0.613085	3.09807	PF00654	Voltage gated chloride channel	IPR001807	Chloride channel, voltage gated
4	2	2	0.252309	0.613085	3.09807	PF01532	Glycosyl hydrolase family 47	IPR001382	Glycoside hydrolase family 47
4	2	2	0.252309	0.613085	3.09807	PF01546	Peptidase family M20/M25/M40	IPR002933	Peptidase M20
4	2	2	0.252309	0.613085	3.09807	PF05577	Serine carboxypeptidase S28	IPR008758	Peptidase S28
4	2	2	0.252309	0.613085	3.09807	PF11927	Protein of unknown function (DUF3445)	IPR021848	Protein of unknown function DUF3445
4	2	2	0.252309	0.613085	3.09807	PF12222	Peptide N-acetyl-beta-D-glucosaminyl asparaginase amidase A	IPR021102	Peptide-N4-(N-acetyl-beta-glucosaminyl)asparagine amidase A
4	2	2	0.252309	0.613085	3.09807	PF13639	Ring finger domain	IPR001841	Zinc finger, RING-type
4	2	2	0.252309	0.613085	3.09807	PF14683	Polysaccharide lyase family 4, domain III	IPR029411	Rhamnogalacturonan lyase, domain III
4	2	2	0.252309	0.613085	3.09807	PF16499	Alpha galactosidase A	IPR002241	Glycoside hydrolase, family 27
4	3	5	0.307546	0.613085	1.85988	PF04616	Glycosyl hydrolases family 43	IPR006710	Glycoside hydrolase, family 43
4	4	8	0.33391	0.613085	1.55031	PF00026	Eukaryotic aspartyl protease	IPR033121	Peptidase family A1 domain
4	2	3	0.355544	0.613085	2.0646	PF00012	Hsp70 protein	IPR013126	Heat shock protein 70 family
4	2	3	0.355544	0.613085	2.0646	PF00128	Alpha amylase, catalytic domain	IPR006047	Glycosyl hydrolase, family 13, catalytic domain
4	2	3	0.355544	0.613085	2.0646	PF00202	Aminotransferase class-III	IPR005814	Aminotransferase class-III
4	2	3	0.355544	0.613085	2.0646	PF00248	Aldo/keto reductase family	IPR023210	NADP-dependent oxidoreductase domain
4	2	3	0.355544	0.613085	2.0646	PF00291	Pyridoxal-phosphate dependent enzyme	IPR001926	Pyridoxal-phosphate dependent enzyme
4	2	3	0.355544	0.613085	2.0646	PF00501	AMP-binding enzyme	IPR000873	AMP-dependent synthetase/ligase
4	2	3	0.355544	0.613085	2.0646	PF00724	NADH:flavin oxidoreductase / NADH oxidase family	IPR001155	NADH:flavin oxidoreductase/NADH oxidase, N-terminal
4	2	3	0.355544	0.613085	2.0646	PF01965	DJ-1/PfpI family	IPR002818	DJ-1/PfpI
4	2	3	0.355544	0.613085	2.0646	PF02469	Fasciclin domain	IPR000782	FAS1 domain
4	7	17	0.367648	0.613085	1.27723	PF00106	short chain dehydrogenase	IPR002347	Short-chain dehydrogenase/reductase SDR
4	3	6	0.383831	0.613085	1.54888	PF00854	POT family	IPR000109	Proton-dependent oligopeptide transporter family
4	3	6	0.383831	0.613085	1.54888	PF04082	Fungal specific transcription factor domain	IPR007219	Transcription factor domain, fungi
4	3	6	0.383831	0.613085	1.54888	PF07859	alpha/beta hydrolase fold	IPR013094	Alpha/beta hydrolase fold-3
4	4	9	0.397182	0.613085	1.37701	PF01565	FAD binding domain	IPR006094	FAD linked oxidase, N-terminal
4	10	27	0.418344	0.613085	1.14822	PF00067	Cytochrome P450	IPR001128	Cytochrome P450
4	1	1	0.429316	0.613085	3.09268	PF00002	7 transmembrane receptor (Secretin family)	IPR000832	GPCR, family 2, secretin-like
4	1	1	0.429316	0.613085	3.09268	PF00043	Glutathione S-transferase, C-terminal domain	IPR004046	Glutathione S-transferase, C-terminal
4	1	1	0.429316	0.613085	3.09268	PF00046	Homeodomain	IPR001356	Homeobox domain
4	1	1	0.429316	0.613085	3.09268	PF00071	Ras family	IPR001806	Small GTPase
4	1	1	0.429316	0.613085	3.09268	PF00092	von Willebrand factor type A domain	IPR002035	von Willebrand factor, type A
4	1	1	0.429316	0.613085	3.09268	PF00117	Glutamine amidotransferase class-I	IPR017926	Glutamine amidotransferase
4	1	1	0.429316	0.613085	3.09268	PF00120	Glutamine synthetase, catalytic domain	IPR008146	Glutamine synthetase, catalytic domain
4	1	1	0.429316	0.613085	3.09268	PF00122	E1-E2 ATPase	-	-
4	1	1	0.429316	0.613085	3.09268	PF00155	Aminotransferase class I and II	IPR004839	Aminotransferase, class I/classII
4	1	1	0.429316	0.613085	3.09268	PF00176	SNF2 family N-terminal domain	IPR000330	SNF2, N-terminal
4	1	1	0.429316	0.613085	3.09268	PF00253	Ribosomal protein S14p/S29e	IPR001209	Ribosomal protein S14
4	1	1	0.429316	0.613085	3.09268	PF00266	Aminotransferase class-V	IPR000192	Aminotransferase class V domain
4	1	1	0.429316	0.613085	3.09268	PF00331	Glycosyl hydrolase family 10	IPR001000	Glycoside hydrolase family 10 domain
4	1	1	0.429316	0.613085	3.09268	PF00332	Glycosyl hydrolases family 17	IPR000490	Glycoside hydrolase family 17
4	1	1	0.429316	0.613085	3.09268	PF00360	Phytochrome region	IPR013515	Phytochrome, central region
4	1	1	0.429316	0.613085	3.09268	PF00388	Phosphatidylinositol-specific phospholipase C, X domain	IPR000909	Phosphatidylinositol-specific phospholipase C, X domain
4	1	1	0.429316	0.613085	3.09268	PF00389	D-isomer specific 2-hydroxyacid dehydrogenase, catalytic domain	IPR006139	D-isomer specific 2-hydroxyacid dehydrogenase, catalytic domain
4	1	1	0.429316	0.613085	3.09268	PF00397	WW domain	IPR001202	WW domain
4	1	1	0.429316	0.613085	3.09268	PF00557	Metallopeptidase family M24	IPR000994	Peptidase M24
4	1	1	0.429316	0.613085	3.09268	PF00596	Class II Aldolase and Adducin N-terminal domain	IPR001303	Class II aldolase/adducin N-terminal
4	1	1	0.429316	0.613085	3.09268	PF00692	dUTPase	IPR029054	dUTPase-like
4	1	1	0.429316	0.613085	3.09268	PF00710	Asparaginase, N-terminal	IPR027474	L-asparaginase, N-terminal
4	1	1	0.429316	0.613085	3.09268	PF00728	Glycosyl hydrolase family 20, catalytic domain	IPR015883	Glycoside hydrolase family 20, catalytic domain
4	1	1	0.429316	0.613085	3.09268	PF00734	Fungal cellulose binding domain	IPR000254	Cellulose-binding domain, fungal
4	1	1	0.429316	0.613085	3.09268	PF00875	DNA photolyase	IPR006050	DNA photolyase, N-terminal
4	1	1	0.429316	0.613085	3.09268	PF01040	UbiA prenyltransferase family	IPR000537	UbiA prenyltransferase family
4	1	1	0.429316	0.613085	3.09268	PF01042	Endoribonuclease L-PSP	IPR006175	YjgF/YER057c/UK114 family
4	1	1	0.429316	0.613085	3.09268	PF01095	Pectinesterase	IPR000070	Pectinesterase, catalytic
4	1	1	0.429316	0.613085	3.09268	PF01120	Alpha-L-fucosidase	IPR000933	Glycoside hydrolase, family 29
4	1	1	0.429316	0.613085	3.09268	PF01124	MAPEG family	IPR001129	Membrane-associated, eicosanoid/glutathione metabolism (MAPEG) protein
4	1	1	0.429316	0.613085	3.09268	PF01263	Aldose 1-epimerase	IPR008183	Aldose 1-/Glucose-6-phosphate 1-epimerase
4	1	1	0.429316	0.613085	3.09268	PF01344	Kelch motif	IPR006652	Kelch repeat type 1
4	1	1	0.429316	0.613085	3.09268	PF01384	Phosphate transporter family	IPR001204	Phosphate transporter
4	1	1	0.429316	0.613085	3.09268	PF01476	LysM domain	IPR018392	LysM domain
4	1	1	0.429316	0.613085	3.09268	PF01571	Aminomethyltransferase folate-binding domain	IPR006222	Aminomethyltransferase, folate-binding domain
4	1	1	0.429316	0.613085	3.09268	PF01597	Glycine cleavage H-protein	IPR033753	Glycine cleavage system H-protein/Simiate
4	1	1	0.429316	0.613085	3.09268	PF01619	Proline dehydrogenase	IPR002872	Proline dehydrogenase domain
4	1	1	0.429316	0.613085	3.09268	PF01755	Glycosyltransferase family 25 (LPS biosynthesis protein)	IPR002654	Glycosyl transferase, family 25
4	1	1	0.429316	0.613085	3.09268	PF01773	Na+ dependent nucleoside transporter N-terminus	IPR002668	Concentrative nucleoside transporter N-terminal domain
4	1	1	0.429316	0.613085	3.09268	PF01808	AICARFT/IMPCHase bienzyme	IPR002695	Bifunctional purine biosynthesis protein PurH-like
4	1	1	0.429316	0.613085	3.09268	PF01885	RNA 2'-phosphotransferase, Tpt1 / KptA family	IPR002745	Phosphotransferase KptA/Tpt1
4	1	1	0.429316	0.613085	3.09268	PF01946	Thi4 family	-	-
4	1	1	0.429316	0.613085	3.09268	PF02373	JmjC domain, hydroxylase	IPR003347	JmjC domain
4	1	1	0.429316	0.613085	3.09268	PF02777	Iron/manganese superoxide dismutases, C-terminal domain	IPR019832	Manganese/iron superoxide dismutase, C-terminal
4	1	1	0.429316	0.613085	3.09268	PF03098	Animal haem peroxidase	IPR019791	Haem peroxidase, animal-type
4	1	1	0.429316	0.613085	3.09268	PF03221	Tc5 transposase DNA-binding domain	IPR006600	HTH CenpB-type DNA-binding domain
4	1	1	0.429316	0.613085	3.09268	PF03372	Endonuclease/Exonuclease/phosphatase family	IPR005135	Endonuclease/exonuclease/phosphatase
4	1	1	0.429316	0.613085	3.09268	PF03388	Legume-like lectin family	IPR005052	Legume-like lectin
4	1	1	0.429316	0.613085	3.09268	PF03435	Saccharopine dehydrogenase NADP binding domain	IPR005097	Saccharopine dehydrogenase, NADP binding domain
4	1	1	0.429316	0.613085	3.09268	PF03595	Voltage-dependent anion channel	IPR004695	Transporter protein SLAC1/Mae1/ Ssu1/TehA
4	1	1	0.429316	0.613085	3.09268	PF03659	Glycosyl hydrolase family 71	IPR005197	Glycoside hydrolase family 71
4	1	1	0.429316	0.613085	3.09268	PF03765	CRAL/TRIO, N-terminal domain	IPR011074	CRAL/TRIO, N-terminal domain
4	1	1	0.429316	0.613085	3.09268	PF03893	Lipase 3 N-terminal region	IPR005592	Mono-/di-acylglycerol lipase, N-terminal
4	1	1	0.429316	0.613085	3.09268	PF03914	CBF/Mak21 family	IPR005612	CCAAT-binding factor
4	1	1	0.429316	0.613085	3.09268	PF03984	Repeat of unknown function (DUF346)	IPR007132	Protein of unknown function DUF346
4	1	1	0.429316	0.613085	3.09268	PF04681	Blastomyces yeast-phase-specific protein	IPR006771	Blastomyces yeast-phase-specific protein
4	1	1	0.429316	0.613085	3.09268	PF05336	L-rhamnose mutarotase	IPR008000	Rhamnose/fucose mutarotase
4	1	1	0.429316	0.613085	3.09268	PF05649	Peptidase family M13	IPR008753	Peptidase M13, N-terminal domain
4	1	1	0.429316	0.613085	3.09268	PF05995	Cysteine dioxygenase type I	IPR010300	Cysteine dioxygenase type I
4	1	1	0.429316	0.613085	3.09268	PF06110	Eukaryotic protein of unknown function (DUF953)	IPR010357	Domain of unknown function DUF953, thioredoxin-like
4	1	1	0.429316	0.613085	3.09268	PF06244	Coiled-coil domain-containing protein 124 /Oxs1	IPR010422	Coiled-coil domain-containing protein 124/Oxs1
4	1	1	0.429316	0.613085	3.09268	PF06824	Metal-independent alpha-mannosidase (GH125)	IPR008313	Metal-independent alpha-mannosidase
4	1	1	0.429316	0.613085	3.09268	PF07173	Glycine-rich domain-containing protein-like	IPR009836	Glycine-rich domain-containing protein-like
4	1	1	0.429316	0.613085	3.09268	PF07247	Alcohol acetyltransferase	IPR010828	Alcohol acetyltransferase/N-acetyltransferase
4	1	1	0.429316	0.613085	3.09268	PF07519	Tannase and feruloyl esterase	IPR011118	Tannase/feruloyl esterase
4	1	1	0.429316	0.613085	3.09268	PF07557	Shugoshin C terminus	IPR011515	Shugoshin, C-terminal
4	1	1	0.429316	0.613085	3.09268	PF07687	Peptidase dimerisation domain	IPR011650	Peptidase M20, dimerisation domain
4	1	1	0.429316	0.613085	3.09268	PF07938	Fungal fucose-specific lectin	IPR012475	Fucose-specific lectin
4	1	1	0.429316	0.613085	3.09268	PF07971	Glycosyl hydrolase family 92	IPR012939	Glycosyl hydrolase family 92
4	1	1	0.429316	0.613085	3.09268	PF08450	SMP-30/Gluconolactonase/LRE-like region	IPR013658	SMP-30/Gluconolactonase/LRE-like region
4	1	1	0.429316	0.613085	3.09268	PF09084	NMT1/THI5 like	IPR015168	SsuA/THI5-like
4	1	1	0.429316	0.613085	3.09268	PF09118	Domain of unknown function (DUF1929)	IPR015202	Galactose oxidase-like, Early set domain
4	1	1	0.429316	0.613085	3.09268	PF09224	Domain of unknown function (DUF1961)	IPR015305	Protein of unknown function DUF1961
4	1	1	0.429316	0.613085	3.09268	PF09284	Rhamnogalacturonan lyase B, N-terminal	IPR015364	Rhamnogalacturonase B, N-terminal
4	1	1	0.429316	0.613085	3.09268	PF09362	Domain of unknown function (DUF1996)	IPR018535	Domain of unknown function DUF1996
4	1	1	0.429316	0.613085	3.09268	PF09792	Ubiquitin 3 binding protein But2 C-terminal domain	IPR018620	Ubiquitin 3 binding protein But2, C-terminal
4	1	1	0.429316	0.613085	3.09268	PF10017	Histidine-specific methyltransferase, SAM-dependent	IPR019257	Histidine-specific methyltransferase, SAM-dependent
4	1	1	0.429316	0.613085	3.09268	PF10224	Short coiled-coil protein	IPR019357	Short coiled-coil protein
4	1	1	0.429316	0.613085	3.09268	PF10282	Lactonase, 7-bladed beta-propeller	IPR019405	Lactonase, 7-bladed beta propeller
4	1	1	0.429316	0.613085	3.09268	PF10287	Putative TOS1-like glycosyl hydrolase (DUF2401)	IPR018805	Cell wall protein YJL171C/Tos1, C-terminal
4	1	1	0.429316	0.613085	3.09268	PF10846	Protein of unknown function (DUF2722)	IPR021216	Protein of unknown function DUF2722
4	1	1	0.429316	0.613085	3.09268	PF11735	Cryptococcal mannosyltransferase 1	IPR021047	Mannosyltransferase 1, CMT1
4	1	1	0.429316	0.613085	3.09268	PF11937	Protein of unknown function (DUF3455)	IPR021851	Protein of unknown function DUF3455
4	1	1	0.429316	0.613085	3.09268	PF11997	Domain of unknown function (DUF3492)	IPR022622	Domain of unknown function DUF3492
4	1	1	0.429316	0.613085	3.09268	PF12396	Protein of unknown function (DUF3659)	IPR022124	Protein of unknown function DUF3659
4	1	1	0.429316	0.613085	3.09268	PF12417	Zinc finger protein	IPR022137	Zinc finger protein, DUF3669 domain
4	1	1	0.429316	0.613085	3.09268	PF13087	AAA domain	IPR041679	DNA2/NAM7 helicase-like, C-terminal
4	1	1	0.429316	0.613085	3.09268	PF13378	Enolase C-terminal domain-like	IPR029065	Enolase C-terminal domain-like
4	1	1	0.429316	0.613085	3.09268	PF13432	Tetratricopeptide repeat	-	-
4	1	1	0.429316	0.613085	3.09268	PF13622	Thioesterase-like superfamily	-	-
4	1	1	0.429316	0.613085	3.09268	PF13673	Acetyltransferase (GNAT) domain	IPR000182	GNAT domain
4	1	1	0.429316	0.613085	3.09268	PF13692	Glycosyl transferases group 1	-	-
4	1	1	0.429316	0.613085	3.09268	PF13802	Galactose mutarotase-like	IPR025887	Glycoside hydrolase family 31, N-terminal domain
4	1	1	0.429316	0.613085	3.09268	PF13813	Membrane bound O-acyl transferase family	IPR032805	Wax synthase domain
4	1	1	0.429316	0.613085	3.09268	PF13816	Haem-containing dehydratase	IPR025702	Haem-containing dehydratase
4	1	1	0.429316	0.613085	3.09268	PF13848	Thioredoxin-like domain	-	-
4	1	1	0.429316	0.613085	3.09268	PF13854	Kelch motif	-	-
4	1	1	0.429316	0.613085	3.09268	PF13855	Leucine rich repeat	IPR001611	Leucine-rich repeat
4	1	1	0.429316	0.613085	3.09268	PF14498	Glycosyl hydrolase family 65, N-terminal domain	IPR027414	Glycosyl hydrolase family 95, N-terminal domain
4	1	1	0.429316	0.613085	3.09268	PF14521	Lysine-specific metallo-endopeptidase	IPR029463	Lysine-specific metallo-endopeptidase
4	1	1	0.429316	0.613085	3.09268	PF14558	ML-like domain	IPR032800	ML-like domain
4	1	1	0.429316	0.613085	3.09268	PF14686	Polysaccharide lyase family 4, domain II	IPR029413	Rhamnogalacturonan lyase, domain II
4	1	1	0.429316	0.613085	3.09268	PF16010	Cytochrome domain of cellobiose dehydrogenase	IPR015920	Cellobiose dehydrogenase, cytochrome domain
4	1	1	0.429316	0.613085	3.09268	PF17168	Domain of unknown function (DUF5127)	IPR033433	Domain of unknown function DUF5127
4	1	1	0.429316	0.613085	3.09268	PF17389	Bacterial alpha-L-rhamnosidase 6 hairpin glycosidase domain	IPR035396	Alpha-L-rhamnosidase, six-hairpin glycosidase domain
4	1	1	0.429316	0.613085	3.09268	PF17648	Family of unknown function (DUF5519)	IPR040841	Protein of unknown function DUF5519
4	1	1	0.429316	0.613085	3.09268	PF17678	Glycosyl hydrolase family 92 N-terminal domain	IPR041371	Glycosyl hydrolase family 92 N-terminal domain
4	1	1	0.429316	0.613085	3.09268	PF17784	Sulfotransferase domain	IPR040632	Sulfotransferase, S. mansonii-type
4	2	4	0.453102	0.632085	1.54746	PF00096	Zinc finger, C2H2 type	IPR013087	Zinc finger C2H2-type
4	2	4	0.453102	0.632085	1.54746	PF06609	Fungal trichothecene efflux pump (TRI12)	IPR010573	Major facilitator transporter Str1/Tri12-like
4	2	4	0.453102	0.632085	1.54746	PF08022	FAD-binding domain	IPR013112	FAD-binding 8
4	2	4	0.453102	0.632085	1.54746	PF10342	Ser-Thr-rich glycosyl-phosphatidyl-inositol-anchored membrane family	IPR018466	Kre9/Knh1 family
4	4	10	0.45937	0.637427	1.23838	PF00324	Amino acid permease	IPR004841	Amino acid permease/ SLC12A domain
4	4	10	0.45937	0.637427	1.23838	PF02133	Permease for cytosine/purines, uracil, thiamine, allantoin	IPR001248	Purine-cytosine permease
4	4	10	0.45937	0.637427	1.23838	PF13520	Amino acid permease	IPR002293	Amino acid/polyamine transporter I
4	4	11	0.519196	0.672864	1.12493	PF03169	OPT oligopeptide transporter protein	IPR004813	Oligopeptide transporter, OPT superfamily
4	3	8	0.528042	0.672864	1.15992	PF01494	FAD binding domain	IPR002938	FAD-binding domain
4	3	8	0.528042	0.672864	1.15992	PF11951	Fungal specific transcription factor domain	IPR021858	Fungal transcription factor
4	3	8	0.528042	0.672864	1.15992	PF13561	Enoyl-(Acyl carrier protein) reductase	-	-
4	2	5	0.541589	0.672864	1.23715	PF00107	Zinc-binding dehydrogenase	IPR013149	Alcohol dehydrogenase, C-terminal
4	2	5	0.541589	0.672864	1.23715	PF01764	Lipase (class 3)	IPR002921	Fungal lipase-like domain
4	1	2	0.569016	0.672864	1.54604	PF00171	Aldehyde dehydrogenase family	IPR015590	Aldehyde dehydrogenase domain
4	1	2	0.569016	0.672864	1.54604	PF00282	Pyridoxal-dependent decarboxylase conserved domain	IPR002129	Pyridoxal phosphate-dependent decarboxylase
4	1	2	0.569016	0.672864	1.54604	PF00378	Enoyl-CoA hydratase/isomerase	IPR001753	Enoyl-CoA hydratase/isomerase
4	1	2	0.569016	0.672864	1.54604	PF00550	Phosphopantetheine attachment site	IPR009081	Phosphopantetheine binding ACP domain
4	1	2	0.569016	0.672864	1.54604	PF00723	Glycosyl hydrolases family 15	IPR011613	GH15-like domain
4	1	2	0.569016	0.672864	1.54604	PF00933	Glycosyl hydrolase family 3 N terminal domain	IPR001764	Glycoside hydrolase, family 3, N-terminal
4	1	2	0.569016	0.672864	1.54604	PF01053	Cys/Met metabolism PLP-dependent enzyme	IPR000277	Cys/Met metabolism, pyridoxal phosphate-dependent enzyme
4	1	2	0.569016	0.672864	1.54604	PF01070	FMN-dependent dehydrogenase	IPR000262	FMN-dependent dehydrogenase
4	1	2	0.569016	0.672864	1.54604	PF01266	FAD dependent oxidoreductase	IPR006076	FAD dependent oxidoreductase
4	1	2	0.569016	0.672864	1.54604	PF01501	Glycosyl transferase family 8	IPR002495	Glycosyl transferase, family 8
4	1	2	0.569016	0.672864	1.54604	PF01522	Polysaccharide deacetylase	IPR002509	NodB homology domain
4	1	2	0.569016	0.672864	1.54604	PF01596	O-methyltransferase	IPR002935	Class I-like SAM-dependent O-methyltransferase
4	1	2	0.569016	0.672864	1.54604	PF01717	Cobalamin-independent synthase, Catalytic domain	IPR002629	Cobalamin-independent methionine synthase MetE, C-terminal/archaeal
4	1	2	0.569016	0.672864	1.54604	PF01915	Glycosyl hydrolase family 3 C-terminal domain	IPR002772	Glycoside hydrolase family 3 C-terminal domain
4	1	2	0.569016	0.672864	1.54604	PF03856	Beta-glucosidase (SUN family)	IPR005556	SUN family
4	1	2	0.569016	0.672864	1.54604	PF05368	NmrA-like family	IPR008030	NmrA-like domain
4	1	2	0.569016	0.672864	1.54604	PF07647	SAM domain (Sterile alpha motif)	IPR001660	Sterile alpha motif domain
4	1	2	0.569016	0.672864	1.54604	PF07942	N2227-like protein	IPR012901	N2227-like
4	1	2	0.569016	0.672864	1.54604	PF08030	Ferric reductase NAD binding domain	IPR013121	Ferric reductase, NAD binding domain
4	1	2	0.569016	0.672864	1.54604	PF10503	Esterase PHB depolymerase	IPR010126	Esterase, PHB depolymerase
4	1	2	0.569016	0.672864	1.54604	PF12146	Serine aminopeptidase, S33	IPR022742	Serine aminopeptidase, S33
4	1	2	0.569016	0.672864	1.54604	PF12796	Ankyrin repeats (3 copies)	IPR020683	Ankyrin repeat-containing domain
4	1	2	0.569016	0.672864	1.54604	PF13417	Glutathione S-transferase, N-terminal domain	IPR004045	Glutathione S-transferase, N-terminal
4	1	2	0.569016	0.672864	1.54604	PF13592	Winged helix-turn helix	IPR025959	Winged helix-turn helix domain
4	1	2	0.569016	0.672864	1.54604	PF13738	Pyridine nucleotide-disulphide oxidoreductase	-	-
4	1	2	0.569016	0.672864	1.54604	PF14226	non-haem dioxygenase in morphine synthesis N-terminal	IPR026992	Non-haem dioxygenase N-terminal domain
4	1	2	0.569016	0.672864	1.54604	PF18132	Tyosinase C-terminal domain	IPR041640	Tyosinase, C-terminal
4	3	10	0.651424	0.744174	0.926538	PF00141	Peroxidase	IPR002016	Haem peroxidase
4	1	3	0.674586	0.744174	1.03013	PF00004	ATPase family associated with various cellular activities (AAA)	IPR003959	ATPase, AAA-type, core
4	1	3	0.674586	0.744174	1.03013	PF00080	Copper/zinc superoxide dismutase (SODC)	IPR001424	Superoxide dismutase, copper/zinc binding domain
4	1	3	0.674586	0.744174	1.03013	PF00264	Common central domain of tyrosinase	IPR002227	Tyrosinase copper-binding domain
4	1	3	0.674586	0.744174	1.03013	PF00474	Sodium:solute symporter family	IPR001734	Sodium/solute symporter
4	1	3	0.674586	0.744174	1.03013	PF00657	GDSL-like Lipase/Acylhydrolase	IPR001087	GDSL lipase/esterase
4	1	3	0.674586	0.744174	1.03013	PF00857	Isochorismatase family	IPR000868	Isochorismatase-like
4	1	3	0.674586	0.744174	1.03013	PF01179	Copper amine oxidase, enzyme domain	IPR015798	Copper amine oxidase, catalytic domain
4	1	3	0.674586	0.744174	1.03013	PF02535	ZIP Zinc transporter	IPR003689	Zinc/iron permease
4	1	3	0.674586	0.744174	1.03013	PF03198	Glucanosyltransferase	IPR004886	Glucanosyltransferase
4	1	3	0.674586	0.744174	1.03013	PF04145	Ctr copper transporter family	IPR007274	Ctr copper transporter
4	1	3	0.674586	0.744174	1.03013	PF06912	Protein of unknown function (DUF1275)	IPR010699	Protein of unknown function DUF1275
4	1	3	0.674586	0.744174	1.03013	PF12138	Spherulation-specific family 4	IPR021986	Spherulation-specific family 4
4	1	3	0.674586	0.744174	1.03013	PF12697	Alpha/beta hydrolase family	IPR000073	Alpha/beta hydrolase fold-1
4	1	3	0.674586	0.744174	1.03013	PF13640	2OG-Fe(II) oxygenase superfamily	IPR005123	Oxoglutarate/iron-dependent dioxygenase
4	4	14	0.676475	0.744174	0.881765	PF00172	Fungal Zn(2)-Cys(6) binuclear cluster domain	IPR001138	Zn(2)-C6 fungal-type DNA-binding domain
4	2	7	0.686966	0.75116	0.882378	PF00450	Serine carboxypeptidase	IPR001563	Peptidase S10, serine carboxypeptidase
4	2	7	0.686966	0.75116	0.882378	PF05199	GMC oxidoreductase	IPR007867	Glucose-methanol-choline oxidoreductase, C-terminal
4	2	7	0.686966	0.75116	0.882378	PF13450	NAD(P)-binding Rossmann-like domain	-	-
4	2	8	0.744212	0.797922	0.771498	PF00651	BTB/POZ domain	IPR000210	BTB/POZ domain
4	1	4	0.754346	0.799199	0.772088	PF00005	ABC transporter	IPR003439	ABC transporter-like
4	1	4	0.754346	0.799199	0.772088	PF00909	Ammonium Transporter Family	IPR024041	Ammonium transporter AmtB-like domain
4	1	4	0.754346	0.799199	0.772088	PF01757	Acyltransferase family	IPR002656	Acyltransferase 3 domain
4	1	4	0.754346	0.799199	0.772088	PF07731	Multicopper oxidase	IPR011706	Multicopper oxidase, type 2
4	1	4	0.754346	0.799199	0.772088	PF08241	Methyltransferase domain	IPR013216	Methyltransferase type 11
4	19	68	0.758277	0.80228	0.856493	PF07690	Major Facilitator Superfamily	IPR011701	Major facilitator superfamily
4	2	9	0.79225	0.833723	0.685251	PF02668	Taurine catabolism dioxygenase TauD, TfdA family	IPR003819	TauD/TfdA-like domain
4	1	5	0.814595	0.842536	0.617238	PF00230	Major intrinsic protein	IPR000425	Major intrinsic protein
4	1	5	0.814595	0.842536	0.617238	PF00722	Glycosyl hydrolases family 16	IPR000757	Glycoside hydrolase family 16
4	1	5	0.814595	0.842536	0.617238	PF00743	Flavin-binding monooxygenase-like	IPR020946	Flavin monooxygenase-like
4	1	5	0.814595	0.842536	0.617238	PF01370	NAD dependent epimerase/dehydratase family	IPR001509	NAD-dependent epimerase/dehydratase
4	1	5	0.814595	0.842536	0.617238	PF03171	2OG-Fe(II) oxygenase superfamily	IPR005123	Oxoglutarate/iron-dependent dioxygenase
4	1	5	0.814595	0.842536	0.617238	PF03663	Glycosyl hydrolase family 76	IPR005198	Glycoside hydrolase, family 76
4	1	5	0.814595	0.842536	0.617238	PF08240	Alcohol dehydrogenase GroES-like domain	IPR013154	Alcohol dehydrogenase, N-terminal
4	1	6	0.860096	0.879159	0.513987	PF03443	Glycosyl hydrolase family 61	IPR005103	Glycoside hydrolase, family 61
4	1	6	0.860096	0.879159	0.513987	PF03537	Glycoside-hydrolase family GH114	IPR004352	Glycoside-hydrolase family GH114, TIM-barrel domain
4	1	6	0.860096	0.879159	0.513987	PF08031	Berberine and berberine like	IPR012951	Berberine/berberine-like
4	3	17	0.90097	0.909087	0.541994	PF12296	Hydrophobic surface binding protein A	IPR021054	Cell wall mannoprotein 1
4	3	18	0.918775	0.924672	0.511405	PF01083	Cutinase	IPR000675	Cutinase/acetylxylan esterase
4	1	11	0.965878	0.967112	0.279216	PF05730	CFEM domain	IPR008427	Extracellular membrane protein, CFEM domain
5	29	68	0.104781	0.613085	1.37389	PF07690	Major Facilitator Superfamily	IPR011701	Major facilitator superfamily
5	8	14	0.135115	0.613085	1.81945	PF00172	Fungal Zn(2)-Cys(6) binuclear cluster domain	IPR001138	Zn(2)-C6 fungal-type DNA-binding domain
5	5	7	0.138132	0.613085	2.2691	PF00069	Protein kinase domain	IPR000719	Protein kinase domain
5	4	5	0.148105	0.613085	2.53862	PF01636	Phosphotransferase enzyme family	IPR002575	Aminoglycoside phosphotransferase
5	5	8	0.182287	0.613085	1.98409	PF01494	FAD binding domain	IPR002938	FAD-binding domain
5	4	6	0.202129	0.613085	2.11413	PF03443	Glycosyl hydrolase family 61	IPR005103	Glycoside hydrolase, family 61
5	4	6	0.202129	0.613085	2.11413	PF08031	Berberine and berberine like	IPR012951	Berberine/berberine-like
5	3	4	0.224088	0.613085	2.37578	PF01328	Peroxidase, family 2	IPR000028	Chloroperoxidase
5	2	2	0.245911	0.613085	3.16381	PF00156	Phosphoribosyl transferase domain	IPR000836	Phosphoribosyltransferase domain
5	2	2	0.245911	0.613085	3.16381	PF00320	GATA zinc finger	IPR000679	Zinc finger, GATA-type
5	2	2	0.245911	0.613085	3.16381	PF00664	ABC transporter transmembrane region	IPR011527	ABC transporter type 1, transmembrane domain
5	2	2	0.245911	0.613085	3.16381	PF00702	haloacid dehalogenase-like hydrolase	-	-
5	2	2	0.245911	0.613085	3.16381	PF00704	Glycosyl hydrolases family 18	IPR001223	Glycoside hydrolase family 18, catalytic domain
5	2	2	0.245911	0.613085	3.16381	PF01431	Peptidase family M13	IPR018497	Peptidase M13, C-terminal domain
5	2	2	0.245911	0.613085	3.16381	PF01545	Cation efflux family	IPR002524	Cation efflux protein
5	2	2	0.245911	0.613085	3.16381	PF01794	Ferric reductase like transmembrane component	IPR013130	Ferric reductase transmembrane component-like domain
5	2	2	0.245911	0.613085	3.16381	PF01979	Amidohydrolase family	IPR006680	Amidohydrolase-related
5	2	2	0.245911	0.613085	3.16381	PF02102	Deuterolysin metalloprotease (M35) family	IPR001384	Peptidase M35, deuterolysin
5	2	2	0.245911	0.613085	3.16381	PF03006	Haemolysin-III related	IPR004254	AdipoR/Haemolysin-III-related
5	2	2	0.245911	0.613085	3.16381	PF07976	Phenol hydroxylase, C-terminal dimerisation domain	IPR012941	Phenol hydroxylase, C-terminal dimerisation domain
5	2	2	0.245911	0.613085	3.16381	PF11790	Glycosyl hydrolase catalytic core	IPR024655	Uncharacterised protein family, glycosyl hydrolase catalytic domain
5	2	2	0.245911	0.613085	3.16381	PF11991	Tryptophan dimethylallyltransferase	IPR017795	Aromatic prenyltransferase, DMATS-type
5	2	2	0.245911	0.613085	3.16381	PF13358	DDE superfamily endonuclease	IPR038717	Tc1-like transposase, DDE domain
5	5	10	0.282432	0.613085	1.58482	PF13520	Amino acid permease	IPR002293	Amino acid/polyamine transporter I
5	3	5	0.298093	0.613085	1.89928	PF00230	Major intrinsic protein	IPR000425	Major intrinsic protein
5	4	8	0.322151	0.613085	1.58326	PF11951	Fungal specific transcription factor domain	IPR021858	Fungal transcription factor
5	4	8	0.322151	0.613085	1.58326	PF13561	Enoyl-(Acyl carrier protein) reductase	-	-
5	2	3	0.347464	0.613085	2.10823	PF00004	ATPase family associated with various cellular activities (AAA)	IPR003959	ATPase, AAA-type, core
5	2	3	0.347464	0.613085	2.10823	PF00860	Permease family	IPR006043	Xanthine/uracil/vitamin C permease
5	2	3	0.347464	0.613085	2.10823	PF02535	ZIP Zinc transporter	IPR003689	Zinc/iron permease
5	2	3	0.347464	0.613085	2.10823	PF04145	Ctr copper transporter family	IPR007274	Ctr copper transporter
5	2	3	0.347464	0.613085	2.10823	PF06912	Protein of unknown function (DUF1275)	IPR010699	Protein of unknown function DUF1275
5	2	3	0.347464	0.613085	2.10823	PF13640	2OG-Fe(II) oxygenase superfamily	IPR005123	Oxoglutarate/iron-dependent dioxygenase
5	3	6	0.373087	0.613085	1.58172	PF04082	Fungal specific transcription factor domain	IPR007219	Transcription factor domain, fungi
5	4	9	0.384313	0.613085	1.40629	PF02668	Taurine catabolism dioxygenase TauD, TfdA family	IPR003819	TauD/TfdA-like domain
5	1	1	0.423517	0.613085	3.1581	PF00187	Chitin recognition protein	IPR001002	Chitin-binding, type 1
5	1	1	0.423517	0.613085	3.1581	PF00190	Cupin	IPR006045	Cupin 1
5	1	1	0.423517	0.613085	3.1581	PF00226	DnaJ domain	IPR001623	DnaJ domain
5	1	1	0.423517	0.613085	3.1581	PF00254	FKBP-type peptidyl-prolyl cis-trans isomerase	IPR001179	FKBP-type peptidyl-prolyl cis-trans isomerase domain
5	1	1	0.423517	0.613085	3.1581	PF00300	Histidine phosphatase superfamily (branch 1)	IPR013078	Histidine phosphatase superfamily, clade-1
5	1	1	0.423517	0.613085	3.1581	PF00412	LIM domain	IPR001781	Zinc finger, LIM-type
5	1	1	0.423517	0.613085	3.1581	PF00425	chorismate binding enzyme	IPR015890	Chorismate-utilising enzyme, C-terminal
5	1	1	0.423517	0.613085	3.1581	PF00484	Carbonic anhydrase	IPR001765	Carbonic anhydrase
5	1	1	0.423517	0.613085	3.1581	PF00538	linker histone H1 and H5 family	IPR005818	Linker histone H1/H5, domain H15
5	1	1	0.423517	0.613085	3.1581	PF00620	RhoGAP domain	IPR000198	Rho GTPase-activating protein domain
5	1	1	0.423517	0.613085	3.1581	PF00648	Calpain family cysteine protease	IPR001300	Peptidase C2, calpain, catalytic domain
5	1	1	0.423517	0.613085	3.1581	PF00649	Copper fist DNA binding domain	IPR001083	Copper fist DNA-binding domain
5	1	1	0.423517	0.613085	3.1581	PF00656	Caspase domain	-	-
5	1	1	0.423517	0.613085	3.1581	PF00698	Acyl transferase domain	IPR014043	Acyl transferase
5	1	1	0.423517	0.613085	3.1581	PF00795	Carbon-nitrogen hydrolase	IPR003010	Carbon-nitrogen hydrolase
5	1	1	0.423517	0.613085	3.1581	PF00871	Acetokinase family	IPR000890	Aliphatic acid kinase, short-chain
5	1	1	0.423517	0.613085	3.1581	PF01008	Initiation factor 2 subunit family	IPR000649	Initiation factor 2B-related
5	1	1	0.423517	0.613085	3.1581	PF01061	ABC-2 type transporter	IPR013525	ABC-2 type transporter
5	1	1	0.423517	0.613085	3.1581	PF01161	Phosphatidylethanolamine-binding protein	IPR008914	Phosphatidylethanolamine-binding protein
5	1	1	0.423517	0.613085	3.1581	PF01231	Indoleamine 2,3-dioxygenase	IPR000898	Indoleamine 2,3-dioxygenase
5	1	1	0.423517	0.613085	3.1581	PF01244	Membrane dipeptidase (Peptidase family M19)	IPR008257	Peptidase M19
5	1	1	0.423517	0.613085	3.1581	PF01285	TEA/ATTS domain	IPR000818	TEA/ATTS domain
5	1	1	0.423517	0.613085	3.1581	PF01287	Eukaryotic elongation factor 5A hypusine, DNA-binding OB fold	IPR020189	Translation elongation factor, IF5A C-terminal
5	1	1	0.423517	0.613085	3.1581	PF01301	Glycosyl hydrolases family 35	IPR031330	Glycoside hydrolase 35, catalytic domain
5	1	1	0.423517	0.613085	3.1581	PF01302	CAP-Gly domain	IPR000938	CAP Gly-rich domain
5	1	1	0.423517	0.613085	3.1581	PF01406	tRNA synthetases class I (C) catalytic domain	IPR032678	tRNA synthetases class I, catalytic domain
5	1	1	0.423517	0.613085	3.1581	PF01408	Oxidoreductase family, NAD-binding Rossmann fold	IPR000683	Gfo/Idh/MocA-like oxidoreductase, N-terminal
5	1	1	0.423517	0.613085	3.1581	PF01487	Type I 3-dehydroquinase	IPR001381	3-dehydroquinate dehydratase type I
5	1	1	0.423517	0.613085	3.1581	PF01498	Transposase	IPR002492	Transposase, Tc1-like
5	1	1	0.423517	0.613085	3.1581	PF01612	3'-5' exonuclease	IPR002562	3'-5' exonuclease domain
5	1	1	0.423517	0.613085	3.1581	PF01680	SOR/SNZ family	IPR033755	PdxS/SNZ N-terminal domain
5	1	1	0.423517	0.613085	3.1581	PF01753	MYND finger	IPR002893	Zinc finger, MYND-type
5	1	1	0.423517	0.613085	3.1581	PF01761	3-dehydroquinate synthase	IPR030960	3-dehydroquinate synthase domain
5	1	1	0.423517	0.613085	3.1581	PF01814	Hemerythrin HHE cation binding domain	IPR012312	Haemerythrin-like
5	1	1	0.423517	0.613085	3.1581	PF01974	tRNA intron endonuclease, catalytic C-terminal domain	IPR006677	tRNA intron endonuclease, catalytic domain-like
5	1	1	0.423517	0.613085	3.1581	PF02057	Glycosyl hydrolase family 59	IPR001286	Glycoside hydrolase, family 59
5	1	1	0.423517	0.613085	3.1581	PF02152	Dihydroneopterin aldolase	IPR006157	Dihydroneopterin aldolase/epimerase domain
5	1	1	0.423517	0.613085	3.1581	PF02171	Piwi domain	IPR003165	Piwi domain
5	1	1	0.423517	0.613085	3.1581	PF02182	SAD/SRA domain	IPR003105	SRA-YDG
5	1	1	0.423517	0.613085	3.1581	PF02222	ATP-grasp domain	IPR003135	ATP-grasp fold, ATP-dependent carboxylate-amine ligase-type
5	1	1	0.423517	0.613085	3.1581	PF02225	PA domain	IPR003137	PA domain
5	1	1	0.423517	0.613085	3.1581	PF02301	HORMA domain	IPR003511	HORMA domain
5	1	1	0.423517	0.613085	3.1581	PF02386	Cation transport protein	IPR003445	Cation transporter
5	1	1	0.423517	0.613085	3.1581	PF02558	Ketopantoate reductase PanE/ApbA	IPR013332	Ketopantoate reductase, N-terminal domain
5	1	1	0.423517	0.613085	3.1581	PF02627	Carboxymuconolactone decarboxylase family	IPR003779	Carboxymuconolactone decarboxylase-like
5	1	1	0.423517	0.613085	3.1581	PF02854	MIF4G domain	IPR003890	MIF4G-like, type 3
5	1	1	0.423517	0.613085	3.1581	PF03051	Peptidase C1-like family	IPR004134	Peptidase C1B, bleomycin hydrolase
5	1	1	0.423517	0.613085	3.1581	PF03131	bZIP Maf transcription factor	IPR004826	Basic leucine zipper domain, Maf-type
5	1	1	0.423517	0.613085	3.1581	PF03239	Iron permease FTR1 family	IPR004923	Iron permease FTR1/Fip1/EfeU
5	1	1	0.423517	0.613085	3.1581	PF03330	Lytic transglycolase	IPR009009	RlpA-like protein, double-psi beta-barrel domain
5	1	1	0.423517	0.613085	3.1581	PF03561	Allantoicase repeat	IPR015908	Allantoicase domain
5	1	1	0.423517	0.613085	3.1581	PF03587	EMG1/NEP1 methyltransferase	IPR005304	Ribosomal biogenesis, methyltransferase, EMG1/NEP1
5	1	1	0.423517	0.613085	3.1581	PF03600	Citrate transporter	IPR004680	Citrate transporter-like domain
5	1	1	0.423517	0.613085	3.1581	PF03747	ADP-ribosylglycohydrolase	IPR005502	ADP-ribosylation/Crystallin J1
5	1	1	0.423517	0.613085	3.1581	PF03770	Inositol polyphosphate kinase	IPR005522	Inositol polyphosphate kinase
5	1	1	0.423517	0.613085	3.1581	PF04083	Partial alpha/beta-hydrolase lipase region	IPR006693	Partial AB-hydrolase lipase domain
5	1	1	0.423517	0.613085	3.1581	PF04185	Phosphoesterase family	IPR007312	Phosphoesterase
5	1	1	0.423517	0.613085	3.1581	PF04438	HIT zinc finger	IPR007529	Zinc finger, HIT-type
5	1	1	0.423517	0.613085	3.1581	PF04444	Catechol dioxygenase N terminus	IPR007535	Catechol dioxygenase, N-terminal
5	1	1	0.423517	0.613085	3.1581	PF04851	Type III restriction enzyme, res subunit	IPR006935	Helicase/UvrB, N-terminal
5	1	1	0.423517	0.613085	3.1581	PF04884	Vitamin B6 photo-protection and homoeostasis	IPR006968	Root UVB sensitive family
5	1	1	0.423517	0.613085	3.1581	PF05153	Myo-inositol oxygenase	IPR007828	Inositol oxygenase
5	1	1	0.423517	0.613085	3.1581	PF05183	RNA dependent RNA polymerase	IPR007855	RNA-dependent RNA polymerase, eukaryotic-type
5	1	1	0.423517	0.613085	3.1581	PF05277	Protein of unknown function (DUF726)	IPR007941	Protein of unknown function DUF726
5	1	1	0.423517	0.613085	3.1581	PF05705	Eukaryotic protein of unknown function (DUF829)	IPR008547	Protein of unknown function DUF829, TMEM53
5	1	1	0.423517	0.613085	3.1581	PF05721	Phytanoyl-CoA dioxygenase (PhyH)	IPR008775	Phytanoyl-CoA dioxygenase
5	1	1	0.423517	0.613085	3.1581	PF05794	T-complex protein 11	IPR008862	T-complex 11
5	1	1	0.423517	0.613085	3.1581	PF05922	Peptidase inhibitor I9	IPR010259	Peptidase S8 propeptide/proteinase inhibitor I9
5	1	1	0.423517	0.613085	3.1581	PF06011	Transient receptor potential (TRP) ion channel	IPR010308	TRP, C-terminal
5	1	1	0.423517	0.613085	3.1581	PF06101	Vacuolar protein sorting-associated protein 62	IPR009291	Vacuolar protein sorting-associated protein 62
5	1	1	0.423517	0.613085	3.1581	PF06276	Ferric iron reductase FhuF-like transporter	IPR022770	Ferric iron reductase FhuF domain
5	1	1	0.423517	0.613085	3.1581	PF06516	Purine nucleoside permease (NUP)	IPR009486	Purine nucleoside permease
5	1	1	0.423517	0.613085	3.1581	PF06951	Group XII secretory phospholipase A2 precursor (PLA2G12)	IPR010711	Group XII secretory phospholipase A2 precursor
5	1	1	0.423517	0.613085	3.1581	PF06963	Ferroportin1 (FPN1)	IPR009716	Ferroportin-1
5	1	1	0.423517	0.613085	3.1581	PF06964	Alpha-L-arabinofuranosidase C-terminal domain	IPR010720	Alpha-L-arabinofuranosidase, C-terminal
5	1	1	0.423517	0.613085	3.1581	PF07683	Cobalamin synthesis protein cobW C-terminal domain	IPR011629	Cobalamin (vitamin B12) biosynthesis CobW-like, C-terminal
5	1	1	0.423517	0.613085	3.1581	PF07732	Multicopper oxidase	IPR011707	Multicopper oxidase, type 3
5	1	1	0.423517	0.613085	3.1581	PF07745	Glycosyl hydrolase family 53	IPR011683	Glycosyl hydrolase family 53
5	1	1	0.423517	0.613085	3.1581	PF08174	Cell division protein anillin	IPR012966	Anillin homology domain
5	1	1	0.423517	0.613085	3.1581	PF08234	Chromosome segregation protein Spc25	IPR013255	Chromosome segregation protein Spc25, C-terminal
5	1	1	0.423517	0.613085	3.1581	PF08242	Methyltransferase domain	IPR013217	Methyltransferase type 12
5	1	1	0.423517	0.613085	3.1581	PF08547	Complex I intermediate-associated protein 30 (CIA30)	IPR013857	NADH:ubiquinone oxidoreductase intermediate-associated protein 30
5	1	1	0.423517	0.613085	3.1581	PF08590	Domain of unknown function (DUF1771)	IPR013899	Domain of unknown function DUF1771
5	1	1	0.423517	0.613085	3.1581	PF08733	PalH/RIM21	IPR014844	PalH/RIM21
5	1	1	0.423517	0.613085	3.1581	PF08982	Domain of unknown function (DUF1857)	IPR015075	Acetylaranotin biosynthesis cluster protein L
5	1	1	0.423517	0.613085	3.1581	PF09924	Uncharacterised conserved protein (DUF2156)	IPR024320	Phosphatidylglycerol lysyltransferase, C-terminal
5	1	1	0.423517	0.613085	3.1581	PF09949	Uncharacterized conserved protein (DUF2183)	IPR019236	Domain of unknown function DUF2183
5	1	1	0.423517	0.613085	3.1581	PF10067	Predicted membrane protein (DUF2306)	IPR018750	Protein of unknown function DUF2306, membrane
5	1	1	0.423517	0.613085	3.1581	PF10241	Uncharacterized conserved protein	IPR019371	Uncharacterised domain KxDL
5	1	1	0.423517	0.613085	3.1581	PF11001	Protein of unknown function (DUF2841)	IPR021264	Protein of unknown function DUF2841
5	1	1	0.423517	0.613085	3.1581	PF11701	Myosin-binding striated muscle assembly central	IPR024660	UNC-45/Cro1/She4, central domain
5	1	1	0.423517	0.613085	3.1581	PF11913	Protein of unknown function (DUF3431)	IPR021838	Protein of unknown function DUF3431
5	1	1	0.423517	0.613085	3.1581	PF11970	G protein-coupled glucose receptor regulating Gpa2 C-term	IPR022596	G protein-coupled receptor GPR1, C-terminal
5	1	1	0.423517	0.613085	3.1581	PF12349	Sterol-sensing domain of SREBP cleavage-activation	IPR000731	Sterol-sensing domain
5	1	1	0.423517	0.613085	3.1581	PF12539	Chromosome segregation protein Csm1/Pcs1	IPR020981	Monopolin complex subunit Csm1/Pcs1, C-terminal
5	1	1	0.423517	0.613085	3.1581	PF12708	Pectate lyase superfamily protein	IPR024535	Pectate lyase superfamily protein
5	1	1	0.423517	0.613085	3.1581	PF12710	haloacid dehalogenase-like hydrolase	-	-
5	1	1	0.423517	0.613085	3.1581	PF13302	Acetyltransferase (GNAT) domain	IPR000182	GNAT domain
5	1	1	0.423517	0.613085	3.1581	PF13419	Haloacid dehalogenase-like hydrolase	IPR041492	Haloacid dehalogenase-like hydrolase
5	1	1	0.423517	0.613085	3.1581	PF13434	L-lysine 6-monooxygenase (NADPH-requiring)	IPR025700	L-lysine 6-monooxygenase/L-ornithine 5-monooxygenase
5	1	1	0.423517	0.613085	3.1581	PF13508	Acetyltransferase (GNAT) domain	IPR000182	GNAT domain
5	1	1	0.423517	0.613085	3.1581	PF13641	Glycosyltransferase like family 2	-	-
5	1	1	0.423517	0.613085	3.1581	PF14087	Domain of unknown function (DUF4267)	IPR025363	Protein of unknown function DUF4267
5	1	1	0.423517	0.613085	3.1581	PF14310	Fibronectin type III-like domain	IPR026891	Fibronectin type III-like domain
5	1	1	0.423517	0.613085	3.1581	PF14518	Iron-containing redox enzyme	-	-
5	1	1	0.423517	0.613085	3.1581	PF14616	Domain of unknown function (DUF4451)	IPR028012	Protein of unknown function DUF4451
5	1	1	0.423517	0.613085	3.1581	PF14737	Domain of unknown function (DUF4470)	IPR027974	Domain of unknown function DUF4470
5	1	1	0.423517	0.613085	3.1581	PF15406	Pleckstrin homology domain	IPR039483	Meiotic expression up-regulated protein 6, PH domain
5	1	1	0.423517	0.613085	3.1581	PF15511	Centromere kinetochore component CENP-T histone fold	IPR035425	CENP-T/Histone H4, histone fold
5	1	1	0.423517	0.613085	3.1581	PF16172	DOCK N-terminus	IPR032376	Dedicator of cytokinesis, N-terminal domain
5	1	1	0.423517	0.613085	3.1581	PF16923	Glycosyl hydrolase family 63 N-terminal domain	IPR031631	Glycosyl hydrolase family 63, N-terminal
5	1	1	0.423517	0.613085	3.1581	PF16983	Molybdate transporter of MFS superfamily	IPR031563	Molybdate transporter 1/2
5	1	1	0.423517	0.613085	3.1581	PF18089	DAPG hydrolase PhiG domain	IPR041526	DAPG hydrolase, PhiG domain
5	1	1	0.423517	0.613085	3.1581	PF18130	ATP-grasp N-terminal domain	IPR041472	BL00235/CARNS1, N-terminal
5	1	1	0.423517	0.613085	3.1581	PF18142	SMODS and SLOG-associating 2TM effector domain	IPR041622	SMODS and SLOG-associating 2TM effector domain, fungi
5	2	4	0.443921	0.627088	1.58018	PF00583	Acetyltransferase (GNAT) family	IPR000182	GNAT domain
5	2	4	0.443921	0.627088	1.58018	PF10342	Ser-Thr-rich glycosyl-phosphatidyl-inositol-anchored membrane family	IPR018466	Kre9/Knh1 family
5	4	10	0.445721	0.628262	1.26469	PF02133	Permease for cytosine/purines, uracil, thiamine, allantoin	IPR001248	Purine-cytosine permease
5	3	7	0.446354	0.628262	1.35478	PF00561	alpha/beta hydrolase fold	IPR000073	Alpha/beta hydrolase fold-1
5	4	11	0.505099	0.672864	1.1488	PF06985	Heterokaryon incompatibility protein (HET)	IPR010730	Heterokaryon incompatibility
5	3	8	0.515933	0.672864	1.18459	PF00651	BTB/POZ domain	IPR000210	BTB/POZ domain
5	2	5	0.531854	0.672864	1.26329	PF01370	NAD dependent epimerase/dehydratase family	IPR001509	NAD-dependent epimerase/dehydratase
5	2	5	0.531854	0.672864	1.26329	PF03171	2OG-Fe(II) oxygenase superfamily	IPR005123	Oxoglutarate/iron-dependent dioxygenase
5	2	5	0.531854	0.672864	1.26329	PF03663	Glycosyl hydrolase family 76	IPR005198	Glycoside hydrolase, family 76
5	2	5	0.531854	0.672864	1.26329	PF04479	RTA1 like protein	IPR007568	RTA-like protein
5	2	5	0.531854	0.672864	1.26329	PF07992	Pyridine nucleotide-disulphide oxidoreductase	IPR023753	FAD/NAD(P)-binding domain
5	1	2	0.562428	0.672864	1.57865	PF00082	Subtilase family	IPR000209	Peptidase S8/S53 domain
5	1	2	0.562428	0.672864	1.57865	PF00125	Core histone H2A/H2B/H3/H4	IPR007125	Histone H2A/H2B/H3
5	1	2	0.562428	0.672864	1.57865	PF00144	Beta-lactamase	IPR001466	Beta-lactamase-related
5	1	2	0.562428	0.672864	1.57865	PF00170	bZIP transcription factor	IPR004827	Basic-leucine zipper domain
5	1	2	0.562428	0.672864	1.57865	PF00171	Aldehyde dehydrogenase family	IPR015590	Aldehyde dehydrogenase domain
5	1	2	0.562428	0.672864	1.57865	PF00355	Rieske [2Fe-2S] domain	IPR017941	Rieske [2Fe-2S] iron-sulphur domain
5	1	2	0.562428	0.672864	1.57865	PF00487	Fatty acid desaturase	IPR005804	Fatty acid desaturase domain
5	1	2	0.562428	0.672864	1.57865	PF00550	Phosphopantetheine attachment site	IPR009081	Phosphopantetheine binding ACP domain
5	1	2	0.562428	0.672864	1.57865	PF00578	AhpC/TSA family	IPR000866	Alkyl hydroperoxide reductase subunit C/ Thiol specific antioxidant
5	1	2	0.562428	0.672864	1.57865	PF00723	Glycosyl hydrolases family 15	IPR011613	GH15-like domain
5	1	2	0.562428	0.672864	1.57865	PF00892	EamA-like transporter family	IPR000620	EamA domain
5	1	2	0.562428	0.672864	1.57865	PF01226	Formate/nitrite transporter	IPR000292	Formate/nitrite transporter
5	1	2	0.562428	0.672864	1.57865	PF01266	FAD dependent oxidoreductase	IPR006076	FAD dependent oxidoreductase
5	1	2	0.562428	0.672864	1.57865	PF01284	Membrane-associating domain	IPR008253	Marvel domain
5	1	2	0.562428	0.672864	1.57865	PF01485	IBR domain, a half RING-finger domain	IPR002867	IBR domain
5	1	2	0.562428	0.672864	1.57865	PF01596	O-methyltransferase	IPR002935	Class I-like SAM-dependent O-methyltransferase
5	1	2	0.562428	0.672864	1.57865	PF01822	WSC domain	IPR002889	Carbohydrate-binding WSC
5	1	2	0.562428	0.672864	1.57865	PF01915	Glycosyl hydrolase family 3 C-terminal domain	IPR002772	Glycoside hydrolase family 3 C-terminal domain
5	1	2	0.562428	0.672864	1.57865	PF04419	4F5 protein related disordered region	IPR007513	Uncharacterised protein family SERF, N-terminal
5	1	2	0.562428	0.672864	1.57865	PF05368	NmrA-like family	IPR008030	NmrA-like domain
5	1	2	0.562428	0.672864	1.57865	PF05686	Glycosyl transferase family 90	IPR006598	Glycosyl transferase CAP10 domain
5	1	2	0.562428	0.672864	1.57865	PF07110	EthD domain	IPR009799	EthD domain
5	1	2	0.562428	0.672864	1.57865	PF08030	Ferric reductase NAD binding domain	IPR013121	Ferric reductase, NAD binding domain
5	1	2	0.562428	0.672864	1.57865	PF08238	Sel1 repeat	IPR006597	Sel1-like repeat
5	1	2	0.562428	0.672864	1.57865	PF08592	Domain of unknown function (DUF1772)	-	-
5	1	2	0.562428	0.672864	1.57865	PF09056	Prokaryotic phospholipase A2	IPR015141	Phospholipase A2, prokaryotic/fungal
5	1	2	0.562428	0.672864	1.57865	PF12146	Serine aminopeptidase, S33	IPR022742	Serine aminopeptidase, S33
5	1	2	0.562428	0.672864	1.57865	PF12505	Protein of unknown function (DUF3712)	IPR022185	Protein of unknown function DUF3712
5	1	2	0.562428	0.672864	1.57865	PF13426	PAS domain	IPR000014	PAS domain
5	1	2	0.562428	0.672864	1.57865	PF13592	Winged helix-turn helix	IPR025959	Winged helix-turn helix domain
5	1	2	0.562428	0.672864	1.57865	PF13738	Pyridine nucleotide-disulphide oxidoreductase	-	-
5	1	2	0.562428	0.672864	1.57865	PF13921	Myb-like DNA-binding domain	-	-
5	1	2	0.562428	0.672864	1.57865	PF14226	non-haem dioxygenase in morphine synthesis N-terminal	IPR026992	Non-haem dioxygenase N-terminal domain
5	3	9	0.580527	0.683383	1.05214	PF01565	FAD binding domain	IPR006094	FAD linked oxidase, N-terminal
5	2	6	0.609774	0.712288	1.052	PF03537	Glycoside-hydrolase family GH114	IPR004352	Glycoside-hydrolase family GH114, TIM-barrel domain
5	2	6	0.609774	0.712288	1.052	PF07859	alpha/beta hydrolase fold	IPR013094	Alpha/beta hydrolase fold-3
5	3	10	0.639391	0.739354	0.946208	PF00324	Amino acid permease	IPR004841	Amino acid permease/ SLC12A domain
5	6	21	0.662889	0.744174	0.899983	PF00083	Sugar (and other) transporter	IPR005828	Major facilitator, sugar transporter-like
5	1	3	0.667934	0.744174	1.05186	PF00128	Alpha amylase, catalytic domain	IPR006047	Glycosyl hydrolase, family 13, catalytic domain
5	1	3	0.667934	0.744174	1.05186	PF00202	Aminotransferase class-III	IPR005814	Aminotransferase class-III
5	1	3	0.667934	0.744174	1.05186	PF00248	Aldo/keto reductase family	IPR023210	NADP-dependent oxidoreductase domain
5	1	3	0.667934	0.744174	1.05186	PF00264	Common central domain of tyrosinase	IPR002227	Tyrosinase copper-binding domain
5	1	3	0.667934	0.744174	1.05186	PF00394	Multicopper oxidase	IPR001117	Multicopper oxidase, type 1
5	1	3	0.667934	0.744174	1.05186	PF00501	AMP-binding enzyme	IPR000873	AMP-dependent synthetase/ligase
5	1	3	0.667934	0.744174	1.05186	PF00544	Pectate lyase	IPR002022	Pectate lyase
5	1	3	0.667934	0.744174	1.05186	PF00657	GDSL-like Lipase/Acylhydrolase	IPR001087	GDSL lipase/esterase
5	1	3	0.667934	0.744174	1.05186	PF00857	Isochorismatase family	IPR000868	Isochorismatase-like
5	1	3	0.667934	0.744174	1.05186	PF01735	Lysophospholipase catalytic domain	IPR002642	Lysophospholipase, catalytic domain
5	1	3	0.667934	0.744174	1.05186	PF02469	Fasciclin domain	IPR000782	FAS1 domain
5	1	3	0.667934	0.744174	1.05186	PF03198	Glucanosyltransferase	IPR004886	Glucanosyltransferase
5	1	3	0.667934	0.744174	1.05186	PF04828	Glutathione-dependent formaldehyde-activating enzyme	IPR006913	CENP-V/GFA domain
5	1	3	0.667934	0.744174	1.05186	PF10021	Uncharacterized protein conserved in bacteria (DUF2263)	IPR019261	Domain of unknown function DUF2263
5	2	7	0.677399	0.744174	0.901041	PF13450	NAD(P)-binding Rossmann-like domain	-	-
5	3	11	0.69221	0.755839	0.859498	PF05730	CFEM domain	IPR008427	Extracellular membrane protein, CFEM domain
5	3	12	0.738988	0.797922	0.787253	PF11807	Mycotoxin biosynthesis protein UstYa	IPR021765	Mycotoxin biosynthesis protein UstYa-like
5	7	27	0.746266	0.797922	0.814721	PF00067	Cytochrome P450	IPR001128	Cytochrome P450
5	1	4	0.748052	0.797922	0.788375	PF00005	ABC transporter	IPR003439	ABC transporter-like
5	1	4	0.748052	0.797922	0.788375	PF00096	Zinc finger, C2H2 type	IPR013087	Zinc finger C2H2-type
5	1	4	0.748052	0.797922	0.788375	PF00909	Ammonium Transporter Family	IPR024041	Ammonium transporter AmtB-like domain
5	1	4	0.748052	0.797922	0.788375	PF01757	Acyltransferase family	IPR002656	Acyltransferase 3 domain
5	1	4	0.748052	0.797922	0.788375	PF07731	Multicopper oxidase	IPR011706	Multicopper oxidase, type 2
5	1	4	0.748052	0.797922	0.788375	PF08022	FAD-binding domain	IPR013112	FAD-binding 8
5	1	4	0.748052	0.797922	0.788375	PF08241	Methyltransferase domain	IPR013216	Methyltransferase type 11
5	1	4	0.748052	0.797922	0.788375	PF11374	Protein of unknown function (DUF3176)	IPR021514	Protein of unknown function DUF3176
5	1	5	0.808878	0.842536	0.630258	PF00107	Zinc-binding dehydrogenase	IPR013149	Alcohol dehydrogenase, C-terminal
5	1	5	0.808878	0.842536	0.630258	PF00722	Glycosyl hydrolases family 16	IPR000757	Glycoside hydrolase family 16
5	1	5	0.808878	0.842536	0.630258	PF04616	Glycosyl hydrolases family 43	IPR006710	Glycoside hydrolase, family 43
5	1	5	0.808878	0.842536	0.630258	PF08240	Alcohol dehydrogenase GroES-like domain	IPR013154	Alcohol dehydrogenase, N-terminal
5	1	5	0.808878	0.842536	0.630258	PF09286	Pro-kumamolisin, activation domain	IPR015366	Peptidase S53, activation domain
5	4	18	0.814039	0.842536	0.698148	PF01083	Cutinase	IPR000675	Cutinase/acetylxylan esterase
5	1	6	0.855048	0.877432	0.524829	PF00150	Cellulase (glycosyl hydrolase family 5)	IPR001547	Glycoside hydrolase, family 5
5	1	6	0.855048	0.877432	0.524829	PF01425	Amidase	IPR023631	Amidase signature domain
5	1	7	0.890088	0.901587	0.449511	PF00295	Glycosyl hydrolases family 28	IPR000743	Glycoside hydrolase, family 28
5	1	7	0.890088	0.901587	0.449511	PF00450	Serine carboxypeptidase	IPR001563	Peptidase S10, serine carboxypeptidase
5	1	7	0.890088	0.901587	0.449511	PF05199	GMC oxidoreductase	IPR007867	Glucose-methanol-choline oxidoreductase, C-terminal
5	1	7	0.890088	0.901587	0.449511	PF14273	Domain of unknown function (DUF4360)	IPR025649	Protein of unknown function DUF4360
5	3	17	0.89417	0.903388	0.553486	PF00106	short chain dehydrogenase	IPR002347	Short-chain dehydrogenase/reductase SDR
5	3	17	0.89417	0.903388	0.553486	PF12296	Hydrophobic surface binding protein A	IPR021054	Cell wall mannoprotein 1
5	1	8	0.916674	0.923743	0.39297	PF00026	Eukaryotic aspartyl protease	IPR033121	Peptidase family A1 domain
5	1	11	0.963737	0.966202	0.285109	PF00135	Carboxylesterase family	IPR002018	Carboxylesterase, type B
5	1	11	0.963737	0.966202	0.285109	PF03169	OPT oligopeptide transporter protein	IPR004813	Oligopeptide transporter, OPT superfamily
